# Supplementary material for: Phenotypic and transcriptomic responses of cultivated sunflower seedlings (Helianthus annuus L.) to four abiotic stresses
Source: PLoS One. 2022 Sep 30;17(9):e0275462. doi: 10.1371/journal.pone.0275462 (PMC9524668; doi:10.1371/journal.pone.0275462)
Supplement: S1 Table — Each tab is a different test of differential comparison. The leaf_DEGs and root_DEGs tabs test all four stresses against the control treatments for leaf and root tissue respectively. The following tabs are identified using a common naming theme: The first letters in the tab correspond to the stress being compared against the control treatments (DD = dry-down, P = PEG, S = salt, N = low-nutrient) and the next letter corresponds to the tissue type (L = leaf, R = root) followed by “_DEGs”. (XLSX) [file pone.0275462.s004.xlsx]

## Sheet: leaf_DEGs
	logFC	logCPM	F	PValue	FDR
gene:HanXRQr2_Chr02g0078381	2.54087	6.72543	363.917	4.0207e-17	1.39215e-12
gene:HanXRQr2_Chr03g0123151	3.249	5.0867	347.602	7.13156e-17	1.39215e-12
gene:HanXRQr2_Chr10g0440741	1.94644	5.70723	334.992	1.13004e-16	1.47064e-12
gene:HanXRQr2_Chr15g0676731	1.64537	5.62486	279.796	1.04559e-15	1.02055e-11
gene:HanXRQr2_Chr17g0827861	2.49158	4.60133	229.444	1.16733e-14	9.11499e-11
gene:HanXRQr2_Chr06g0275031	2.07813	6.74389	220.641	1.86843e-14	1.13636e-10
gene:HanXRQr2_Chr08g0323851	3.11968	4.80837	219.054	2.03742e-14	1.13636e-10
gene:HanXRQr2_Chr13g0594791	2.32827	6.6743	191.018	1.03959e-13	5.06152e-10
gene:HanXRQr2_Chr16g0740691	5.21725	4.81005	189.159	1.16679e-13	5.06152e-10
gene:HanXRQr2_Chr13g0573541	3.55672	5.48894	185.115	1.50497e-13	5.8757e-10
gene:HanXRQr2_Chr14g0647771	1.48482	7.37217	181.141	1.94201e-13	5.94363e-10
gene:HanXRQr2_Chr02g0071101	2.94645	2.54963	181.119	1.94483e-13	5.94363e-10
gene:HanXRQr2_Chr17g0793211	3.49145	4.30294	180.85	1.97908e-13	5.94363e-10
gene:HanXRQr2_Chr10g0442381	4.12046	4.76356	179.103	2.21755e-13	6.1841e-10
gene:HanXRQr2_Chr12g0548111	5.59908	5.40487	177.052	2.53773e-13	6.6052e-10
gene:HanXRQr2_Chr02g0071221	1.98537	7.59092	169.997	4.07845e-13	9.95192e-10
gene:HanXRQr2_Chr11g0487391	1.68152	6.74106	168.633	4.479e-13	1.02864e-09
gene:HanXRQr2_Chr16g0739881	2.08783	4.56622	165.062	5.74261e-13	1.18413e-09
gene:HanXRQr2_Chr02g0047261	1.58362	7.07475	165.012	5.76263e-13	1.18413e-09
gene:HanXRQr2_Chr09g0401241	3.65786	4.39526	162.387	6.93848e-13	1.35446e-09
gene:HanXRQr2_Chr10g0427751	1.96897	6.91578	158.787	8.98904e-13	1.67119e-09
gene:HanXRQr2_Chr12g0543621	2.47368	5.48698	156.299	1.07826e-12	1.91352e-09
gene:HanXRQr2_Chr13g0606731	3.48981	6.68481	152.584	1.42137e-12	2.34688e-09
gene:HanXRQr2_Chr11g0471671	1.62736	5.41311	152.386	1.44268e-12	2.34688e-09
gene:HanXRQr2_Chr17g0796781	2.69561	4.0805	149.014	1.86388e-12	2.91079e-09
gene:HanXRQr2_Chr04g0192041	2.63179	7.6282	146.135	2.32864e-12	3.3909e-09
gene:HanXRQr2_Chr16g0765211	2.98189	3.51507	146.045	2.34502e-12	3.3909e-09
gene:HanXRQr2_Chr10g0425921	3.7223	7.21115	145.283	2.48896e-12	3.4705e-09
gene:HanXRQr2_Chr01g0005151	5.87563	3.02255	143.08	2.96129e-12	3.98672e-09
gene:HanXRQr2_Chr16g0737521	4.35628	5.18001	140.21	3.72626e-12	4.7506e-09
gene:HanXRQr2_Chr17g0786111	3.81866	6.42229	140.059	3.77205e-12	4.7506e-09
gene:HanXRQr2_Chr16g0774001	2.81475	4.03282	138.933	4.13277e-12	5.04224e-09
gene:HanXRQr2_Chr15g0709181	3.35104	6.78127	138.189	4.39159e-12	5.19565e-09
gene:HanXRQr2_Chr02g0071601	2.69903	4.31222	136.245	5.15275e-12	5.91687e-09
gene:HanXRQr2_Chr15g0674561	3.98915	1.21375	134.541	5.93737e-12	6.62305e-09
gene:HanXRQr2_Chr17g0793121	1.66363	3.86004	134.115	6.1532e-12	6.67314e-09
gene:HanXRQr2_Chr11g0502801	1.3511	5.03884	131.766	7.50338e-12	7.81575e-09
gene:HanXRQr2_Chr07g0315711	2.79489	4.10855	131.605	7.60715e-12	7.81575e-09
gene:HanXRQr2_Chr10g0418221	2.25119	4.97717	130.641	8.26034e-12	8.26923e-09
gene:HanXRQr2_Chr08g0324561	1.61216	5.76568	129.255	9.30683e-12	9.08393e-09
gene:HanXRQr2_Chr15g0673271	3.99699	6.98979	128.774	9.70276e-12	9.23939e-09
gene:HanXRQr2_Chr02g0062951	2.65072	6.76302	126.866	1.14615e-11	1.06543e-08
gene:HanXRQr2_Chr10g0448031	2.57016	3.78565	126.597	1.17357e-11	1.06554e-08
gene:HanXRQr2_Chr17g0787971	2.14554	5.49926	126.197	1.21564e-11	1.06632e-08
gene:HanXRQr2_Chr17g0801341	2.83387	3.76151	126.073	1.22905e-11	1.06632e-08
gene:HanXRQr2_Chr11g0470281	2.15623	7.76801	125.538	1.28856e-11	1.09365e-08
gene:HanXRQr2_Chr05g0233471	1.94413	5.98467	124.098	1.46487e-11	1.21622e-08
gene:HanXRQr2_Chr03g0106421	3.35314	6.26925	123.868	1.49528e-11	1.21622e-08
gene:HanXRQr2_Chr14g0661451	5.53251	6.32436	123.34	1.56788e-11	1.24925e-08
gene:HanXRQr2_Chr10g0445071	1.77249	6.65309	123.087	1.60393e-11	1.25241e-08
gene:HanXRQr2_Chr12g0547401	1.1578	6.45581	122.368	1.71148e-11	1.31019e-08
gene:HanXRQr2_Chr10g0461721	-1.23249	5.50589	121.5	1.8518e-11	1.39034e-08
gene:HanXRQr2_Chr15g0708701	5.7397	7.87526	121.149	1.91213e-11	1.40856e-08
gene:HanXRQr2_Chr04g0167721	3.92305	5.82552	120	2.12431e-11	1.53588e-08
gene:HanXRQr2_Chr10g0444641	2.74366	4.41035	119.059	2.31712e-11	1.64206e-08
gene:HanXRQr2_Chr08g0329271	2.36471	3.94683	118.882	2.35529e-11	1.64206e-08
gene:HanXRQr2_Chr09g0379371	-3.25499	3.97561	115.957	3.09744e-11	2.1078e-08
gene:HanXRQr2_Chr08g0341811	-1.95107	5.50104	115.842	3.13131e-11	2.1078e-08
gene:HanXRQr2_Chr16g0734181	2.43219	4.69373	114.153	3.67792e-11	2.43379e-08
gene:HanXRQr2_Chr11g0507091	2.23328	4.26726	113.916	3.76234e-11	2.44815e-08
gene:HanXRQr2_Chr16g0770591	1.3554	6.59948	113.473	3.92607e-11	2.47512e-08
gene:HanXRQr2_Chr03g0129831	2.0116	7.44447	113.461	3.93057e-11	2.47512e-08
gene:HanXRQr2_Chr16g0731251	1.78755	6.03563	112.623	4.26213e-11	2.64131e-08
gene:HanXRQr2_Chr11g0497661	-3.01363	5.23046	111.853	4.59327e-11	2.79163e-08
gene:HanXRQr2_Chr04g0147681	4.01705	6.36748	111.732	4.64771e-11	2.79163e-08
gene:HanXRQr2_Chr09g0386091	2.55981	6.00077	111.564	4.72439e-11	2.79469e-08
gene:HanXRQr2_Chr14g0634161	2.15602	6.57877	110.94	5.02232e-11	2.92659e-08
gene:HanXRQr2_Chr13g0588531	2.26752	5.44746	110.644	5.17002e-11	2.96835e-08
gene:HanXRQr2_Chr11g0511771	1.45941	4.35514	110.47	5.2596e-11	2.97602e-08
gene:HanXRQr2_Chr14g0628951	1.43032	8.3774	108.812	6.1979e-11	3.45683e-08
gene:HanXRQr2_Chr12g0529751	1.26319	7.43413	108.53	6.37505e-11	3.48583e-08
gene:HanXRQr2_Chr11g0492861	2.84692	6.40664	108.446	6.42845e-11	3.48583e-08
gene:HanXRQr2_Chr16g0771951	1.48819	5.05905	107.921	6.77548e-11	3.62368e-08
gene:HanXRQr2_Chr03g0131181	1.39177	5.50556	107.508	7.06232e-11	3.72604e-08
gene:HanXRQr2_Chr09g0396421	1.25756	5.91461	105.692	8.48906e-11	4.41906e-08
gene:HanXRQr2_Chr09g0375761	1.52829	7.69984	105.432	8.71773e-11	4.47839e-08
gene:HanXRQr2_Chr13g0609641	1.78046	6.27313	104.174	9.91985e-11	4.98197e-08
gene:HanXRQr2_Chr06g0268781	3.35846	4.7801	104.142	9.95323e-11	4.98197e-08
gene:HanXRQr2_Chr07g0283311	5.60117	3.42182	102.122	1.22802e-10	6.06889e-08
gene:HanXRQr2_Chr01g0033431	2.46125	5.07352	101.981	1.24638e-10	6.08264e-08
gene:HanXRQr2_Chr04g0171051	2.31216	6.56038	101.251	1.346e-10	6.48773e-08
gene:HanXRQr2_Chr04g0175381	3.82848	4.88714	108.733	1.49722e-10	7.08356e-08
gene:HanXRQr2_Chr13g0577871	2.65124	3.24647	100.192	1.5059e-10	7.08356e-08
gene:HanXRQr2_Chr08g0342871	1.4768	4.31313	99.5971	1.60462e-10	7.45804e-08
gene:HanXRQr2_Chr14g0662521	-2.69125	2.53843	98.9683	1.71657e-10	7.80966e-08
gene:HanXRQr2_Chr17g0815961	-1.67753	3.95864	98.9059	1.72813e-10	7.80966e-08
gene:HanXRQr2_Chr09g0412081	1.44199	7.48835	98.8408	1.74028e-10	7.80966e-08
gene:HanXRQr2_Chr04g0185131	-1.57996	4.03661	97.6044	1.98933e-10	8.76845e-08
gene:HanXRQr2_Chr15g0690401	1.47901	5.8719	97.5605	1.99885e-10	8.76845e-08
gene:HanXRQr2_Chr12g0554021	1.30766	6.36026	97.3213	2.05159e-10	8.89979e-08
gene:HanXRQr2_Chr11g0515271	1.9956	3.21574	96.922	2.14298e-10	9.19408e-08
gene:HanXRQr2_Chr05g0213511	3.16846	4.13234	96.4088	2.26693e-10	9.62015e-08
gene:HanXRQr2_Chr17g0781961	0.937639	5.90504	96.259	2.30454e-10	9.63526e-08
gene:HanXRQr2_Chr08g0325131	1.4879	9.99031	96.1988	2.31985e-10	9.63526e-08
gene:HanXRQr2_Chr01g0010221	2.24453	5.15662	96.0571	2.35631e-10	9.68369e-08
gene:HanXRQr2_Chr06g0268771	2.29794	4.99455	95.6453	2.46579e-10	1.0028e-07
gene:HanXRQr2_Chr16g0742711	1.89094	3.24973	95.0584	2.6314e-10	1.05913e-07
gene:HanXRQr2_Chr09g0389541	2.71818	9.87508	94.9042	2.67685e-10	1.06642e-07
gene:HanXRQr2_Chr15g0700981	2.00799	4.90083	94.1432	2.91394e-10	1.14915e-07
gene:HanXRQr2_Chr15g0678821	3.74489	3.43541	93.9398	2.98106e-10	1.16387e-07
gene:HanXRQr2_Chr04g0192391	5.44569	1.57208	92.7156	3.42185e-10	1.32273e-07
gene:HanXRQr2_Chr06g0270461	1.42362	4.93465	92.2983	3.58771e-10	1.37325e-07
gene:HanXRQr2_Chr17g0806911	2.91063	1.83135	92.1957	3.62977e-10	1.37586e-07
gene:HanXRQr2_Chr13g0593761	-4.10321	2.83413	91.8903	3.75823e-10	1.41085e-07
gene:HanXRQr2_Chr15g0708621	1.51186	5.66709	91.5558	3.90457e-10	1.4473e-07
gene:HanXRQr2_Chr06g0268791	5.55617	0.384897	91.5002	3.92947e-10	1.4473e-07
gene:HanXRQr2_Chr01g0026961	3.78359	6.63628	91.0301	4.14702e-10	1.51316e-07
gene:HanXRQr2_Chr08g0317451	2.66642	4.12939	90.7222	4.29653e-10	1.5532e-07
gene:HanXRQr2_Chr17g0795161	1.28275	7.46175	90.5098	4.40301e-10	1.57709e-07
gene:HanXRQr2_Chr15g0706011	2.30285	5.86416	89.9469	4.6992e-10	1.66787e-07
gene:HanXRQr2_Chr02g0071091	3.14587	2.71976	89.5073	4.94542e-10	1.73945e-07
gene:HanXRQr2_Chr02g0064601	1.89191	3.22334	89.371	5.02454e-10	1.74865e-07
gene:HanXRQr2_Chr08g0336001	3.15777	4.36876	89.3087	5.06115e-10	1.74865e-07
gene:HanXRQr2_Chr09g0405261	1.9084	3.07821	88.8999	5.3087e-10	1.81809e-07
gene:HanXRQr2_Chr12g0560381	-2.93044	3.09734	88.7387	5.40985e-10	1.83662e-07
gene:HanXRQr2_Chr10g0452321	7.4414	1.33326	99.7346	5.50381e-10	1.85241e-07
gene:HanXRQr2_Chr12g0543581	3.25297	4.54052	88.4802	5.57638e-10	1.86079e-07
gene:HanXRQr2_Chr13g0581621	1.61492	5.18148	88.2711	5.71516e-10	1.86517e-07
gene:HanXRQr2_Chr17g0781031	1.43827	6.4627	88.26	5.72264e-10	1.86517e-07
gene:HanXRQr2_Chr01g0026711	1.92245	5.80982	88.2448	5.73282e-10	1.86517e-07
gene:HanXRQr2_Chr06g0260021	2.8501	4.84096	87.9603	5.92832e-10	1.87292e-07
gene:HanXRQr2_Chr10g0422701	3.33279	0.652838	87.9401	5.94245e-10	1.87292e-07
gene:HanXRQr2_Chr09g0411261	1.77991	4.52312	87.9075	5.96535e-10	1.87292e-07
gene:HanXRQr2_Chr15g0708231	1.95243	4.22846	87.8779	5.98623e-10	1.87292e-07
gene:HanXRQr2_Chr03g0119001	2.04283	7.8836	87.8634	5.99648e-10	1.87292e-07
gene:HanXRQr2_Chr13g0603621	-4.6081	5.18724	87.6619	6.14099e-10	1.90283e-07
gene:HanXRQr2_Chr16g0774341	2.10326	4.09724	87.4726	6.28015e-10	1.93063e-07
gene:HanXRQr2_Chr01g0031691	2.28934	6.93503	87.254	6.44511e-10	1.96586e-07
gene:HanXRQr2_Chr03g0094311	3.06314	1.31399	90.0184	6.75277e-10	2.04373e-07
gene:HanXRQr2_Chr06g0261911	1.07213	5.1296	86.3101	7.21276e-10	2.16616e-07
gene:HanXRQr2_Chr17g0822341	5.73724	4.50891	129.164	7.29971e-10	2.17554e-07
gene:HanXRQr2_Chr17g0822771	1.4065	6.33678	86.1243	7.37515e-10	2.18137e-07
gene:HanXRQr2_Chr16g0765881	1.86495	3.13415	86.0526	7.4389e-10	2.18368e-07
gene:HanXRQr2_Chr11g0484381	3.50345	1.06146	85.2366	8.20709e-10	2.3912e-07
gene:HanXRQr2_Chr16g0778141	2.38362	8.35227	85.0391	8.40558e-10	2.42382e-07
gene:HanXRQr2_Chr07g0306431	1.24685	6.08727	84.9827	8.4632e-10	2.42382e-07
gene:HanXRQr2_Chr07g0282331	1.24098	3.45609	84.9167	8.53118e-10	2.42382e-07
gene:HanXRQr2_Chr15g0720851	-1.00601	6.44808	84.8818	8.56736e-10	2.42382e-07
gene:HanXRQr2_Chr13g0597751	2.57583	3.72285	84.4123	9.07042e-10	2.53504e-07
gene:HanXRQr2_Chr10g0453001	-2.16683	7.09922	84.3597	9.12874e-10	2.53504e-07
gene:HanXRQr2_Chr08g0344761	1.14231	7.58136	84.2915	9.20494e-10	2.53504e-07
gene:HanXRQr2_Chr07g0288821	1.38611	5.68589	84.2779	9.22021e-10	2.53504e-07
gene:HanXRQr2_Chr15g0721091	-2.4533	3.53966	83.9937	9.54569e-10	2.60617e-07
gene:HanXRQr2_Chr15g0682601	1.51993	5.14565	83.5443	1.00861e-09	2.72849e-07
gene:HanXRQr2_Chr09g0392801	1.37736	5.91905	83.4823	1.01632e-09	2.72849e-07
gene:HanXRQr2_Chr14g0635141	1.39529	6.16234	83.4464	1.02081e-09	2.72849e-07
gene:HanXRQr2_Chr05g0215971	2.54879	2.9507	83.3791	1.02928e-09	2.72849e-07
gene:HanXRQr2_Chr09g0389291	1.49212	4.67088	83.3395	1.03431e-09	2.72849e-07
gene:HanXRQr2_Chr02g0081981	2.45953	5.61915	83.0295	1.07456e-09	2.81564e-07
gene:HanXRQr2_Chr15g0698371	2.52922	5.60677	82.926	1.08837e-09	2.83282e-07
gene:HanXRQr2_Chr09g0381151	1.83296	8.04862	82.8697	1.09597e-09	2.83369e-07
gene:HanXRQr2_Chr15g0672121	2.21003	5.90471	82.6176	1.13068e-09	2.90422e-07
gene:HanXRQr2_Chr14g0623211	1.97168	6.11861	82.509	1.146e-09	2.91127e-07
gene:HanXRQr2_Chr15g0706051	5.36156	-0.0100306	82.4905	1.14862e-09	2.91127e-07
gene:HanXRQr2_Chr17g0830671	-2.07691	3.82833	82.4403	1.1558e-09	2.91127e-07
gene:HanXRQr2_Chr15g0709301	-5.17589	3.65596	87.9005	1.25086e-09	3.11671e-07
gene:HanXRQr2_Chr08g0329171	1.86284	7.29072	81.7891	1.25333e-09	3.11671e-07
gene:HanXRQr2_Chr12g0526011	1.48845	3.0058	81.3833	1.31854e-09	3.25813e-07
gene:HanXRQr2_Chr09g0369221	-1.59034	4.89535	81.1654	1.35507e-09	3.32734e-07
gene:HanXRQr2_Chr06g0252421	3.66734	5.61983	80.7058	1.43571e-09	3.50332e-07
gene:HanXRQr2_Chr10g0421321	1.62658	5.1158	80.5122	1.47121e-09	3.56765e-07
gene:HanXRQr2_Chr11g0479111	6.072	4.12287	86.2844	1.49899e-09	3.61257e-07
gene:HanXRQr2_Chr04g0157151	-1.81336	3.85206	80.277	1.5156e-09	3.6302e-07
gene:HanXRQr2_Chr08g0353091	1.86217	4.28707	80.1998	1.53049e-09	3.6435e-07
gene:HanXRQr2_Chr17g0784161	-1.34692	4.92974	79.4892	1.67515e-09	3.9637e-07
gene:HanXRQr2_Chr01g0044721	-1.72988	4.77839	79.0309	1.77618e-09	4.17746e-07
gene:HanXRQr2_Chr16g0758431	1.81299	7.2344	78.5312	1.89387e-09	4.42756e-07
gene:HanXRQr2_Chr06g0251851	2.23977	2.56314	78.437	1.91697e-09	4.43408e-07
gene:HanXRQr2_Chr17g0806621	1.76954	3.29156	78.4273	1.91937e-09	4.43408e-07
gene:HanXRQr2_Chr04g0141451	3.49062	0.774976	78.3326	1.94294e-09	4.46213e-07
gene:HanXRQr2_Chr17g0781441	1.38638	3.58464	78.2301	1.96881e-09	4.4951e-07
gene:HanXRQr2_Chr16g0774081	-1.91639	3.28394	78.0769	2.00815e-09	4.54481e-07
gene:HanXRQr2_Chr12g0544121	2.86753	5.08523	78.0549	2.01386e-09	4.54481e-07
gene:HanXRQr2_Chr07g0309761	1.25265	6.48981	77.9355	2.04523e-09	4.58907e-07
gene:HanXRQr2_Chr11g0484231	1.51438	3.85275	77.6686	2.11721e-09	4.72343e-07
gene:HanXRQr2_Chr06g0264671	1.75197	2.99779	77.0878	2.28345e-09	5.06536e-07
gene:HanXRQr2_Chr09g0409581	2.50815	5.97489	76.9073	2.33793e-09	5.14826e-07
gene:HanXRQr2_Chr15g0706031	2.51499	4.1642	76.877	2.34719e-09	5.14826e-07
gene:HanXRQr2_Chr16g0737461	-3.56009	5.10619	76.7372	2.39053e-09	5.21402e-07
gene:HanXRQr2_Chr16g0752081	1.69512	7.15505	76.6796	2.40864e-09	5.22387e-07
gene:HanXRQr2_Chr01g0031851	1.23421	5.93283	76.638	2.4218e-09	5.22387e-07
gene:HanXRQr2_Chr16g0754251	2.58417	6.37526	76.5621	2.44602e-09	5.24711e-07
gene:HanXRQr2_Chr04g0167851	2.15379	3.83406	76.4584	2.47954e-09	5.28996e-07
gene:HanXRQr2_Chr09g0394291	1.41683	5.72283	76.3829	2.50425e-09	5.31364e-07
gene:HanXRQr2_Chr03g0119801	1.38819	5.2353	76.3215	2.52456e-09	5.32087e-07
gene:HanXRQr2_Chr16g0767431	3.82971	4.55862	88.7245	2.53492e-09	5.32087e-07
gene:HanXRQr2_Chr15g0683911	-1.90564	2.79945	75.9871	2.63823e-09	5.50811e-07
gene:HanXRQr2_Chr13g0597861	2.37519	4.91452	75.8688	2.67976e-09	5.56506e-07
gene:HanXRQr2_Chr08g0329291	1.45679	5.05222	75.7839	2.71e-09	5.59809e-07
gene:HanXRQr2_Chr15g0722501	2.69516	4.19095	75.7018	2.73959e-09	5.62942e-07
gene:HanXRQr2_Chr04g0173111	2.48345	3.25764	81.0166	2.75595e-09	5.63339e-07
gene:HanXRQr2_Chr12g0521711	1.68837	6.18124	75.5851	2.78224e-09	5.6575e-07
gene:HanXRQr2_Chr13g0566731	1.22376	5.93184	75.5251	2.80444e-09	5.67311e-07
gene:HanXRQr2_Chr13g0600791	3.06194	1.21374	74.969	3.01956e-09	6.07679e-07
gene:HanXRQr2_Chr04g0156631	1.51309	5.36674	74.8371	3.07314e-09	6.15289e-07
gene:HanXRQr2_Chr09g0383061	2.02965	4.00945	74.7058	3.12747e-09	6.22973e-07
gene:HanXRQr2_Chr14g0641851	3.10796	2.86435	82.3792	3.39548e-09	6.72926e-07
gene:HanXRQr2_Chr16g0776351	-1.99189	8.28599	74.0364	3.42116e-09	6.7459e-07
gene:HanXRQr2_Chr13g0569661	1.40518	7.91425	73.79	3.53657e-09	6.93844e-07
gene:HanXRQr2_Chr14g0639891	2.69856	4.06211	73.5754	3.64056e-09	7.10673e-07
gene:HanXRQr2_Chr09g0411291	2.69939	5.2993	73.4044	3.72572e-09	7.2368e-07
gene:HanXRQr2_Chr05g0209821	1.06673	5.90867	73.3257	3.76569e-09	7.27822e-07
gene:HanXRQr2_Chr08g0318971	1.65478	9.94493	73.2008	3.82997e-09	7.366e-07
gene:HanXRQr2_Chr06g0246281	1.60375	5.71749	72.8361	4.0246e-09	7.70238e-07
gene:HanXRQr2_Chr10g0425871	1.33446	6.29895	72.6733	4.1149e-09	7.83678e-07
gene:HanXRQr2_Chr04g0192201	3.18449	2.72448	72.5327	4.19465e-09	7.94979e-07
gene:HanXRQr2_Chr11g0486031	1.17387	4.53839	72.4794	4.22529e-09	7.94979e-07
gene:HanXRQr2_Chr14g0621501	1.39074	5.65901	72.462	4.23533e-09	7.94979e-07
gene:HanXRQr2_Chr17g0826631	1.41008	7.31125	72.3067	4.32627e-09	8.08163e-07
gene:HanXRQr2_Chr16g0767421	4.08034	4.96243	77.2359	4.34955e-09	8.08643e-07
gene:HanXRQr2_Chr16g0750101	1.67909	3.73598	72.1602	4.41403e-09	8.16742e-07
gene:HanXRQr2_Chr02g0064651	2.1376	4.0087	72.0165	4.50189e-09	8.29069e-07
gene:HanXRQr2_Chr09g0382911	1.25686	6.91714	71.9711	4.53005e-09	8.3034e-07
gene:HanXRQr2_Chr15g0671231	2.79437	5.2217	71.755	4.66671e-09	8.51391e-07
gene:HanXRQr2_Chr08g0356611	1.59647	4.5113	71.3369	4.94386e-09	8.97759e-07
gene:HanXRQr2_Chr14g0668111	1.57211	6.93922	71.2444	5.00755e-09	9.05115e-07
gene:HanXRQr2_Chr01g0004641	0.867502	4.56109	71.1279	5.08903e-09	9.15603e-07
gene:HanXRQr2_Chr17g0814751	1.91459	5.18049	71.0389	5.1522e-09	9.22717e-07
gene:HanXRQr2_Chr08g0356521	2.22541	2.99236	70.9894	5.18772e-09	9.24836e-07
gene:HanXRQr2_Chr00c014g0832861	4.34401	0.390445	70.8435	5.2939e-09	9.39474e-07
gene:HanXRQr2_Chr09g0383031	2.05611	3.17169	70.7889	5.33426e-09	9.42353e-07
gene:HanXRQr2_Chr15g0699871	1.38522	5.25596	70.5721	5.49768e-09	9.66849e-07
gene:HanXRQr2_Chr15g0716761	2.19614	8.66791	70.5228	5.5356e-09	9.69153e-07
gene:HanXRQr2_Chr01g0012021	1.67636	5.69338	70.2891	5.71921e-09	9.96828e-07
gene:HanXRQr2_Chr13g0601381	4.88852	1.24602	74.8152	5.8787e-09	1.01879e-06
gene:HanXRQr2_Chr09g0379461	1.38261	6.04499	70.0699	5.89741e-09	1.01879e-06
gene:HanXRQr2_Chr01g0037881	1.57984	7.7797	69.8922	6.04626e-09	1.03068e-06
gene:HanXRQr2_Chr10g0464641	1.45218	8.60223	69.869	6.06601e-09	1.03068e-06
gene:HanXRQr2_Chr04g0192381	1.56688	4.34587	69.8499	6.08227e-09	1.03068e-06
gene:HanXRQr2_Chr16g0762751	1.35455	5.20685	69.8356	6.09453e-09	1.03068e-06
gene:HanXRQr2_Chr14g0629731	3.26771	4.62183	69.8174	6.1101e-09	1.03068e-06
gene:HanXRQr2_Chr03g0102911	1.16391	6.87239	69.8005	6.12466e-09	1.03068e-06
gene:HanXRQr2_Chr13g0588791	2.33745	3.07718	69.7274	6.18788e-09	1.03685e-06
gene:HanXRQr2_Chr16g0731551	-2.52636	5.75602	69.6555	6.25084e-09	1.03945e-06
gene:HanXRQr2_Chr09g0395911	1.59628	4.25181	69.6489	6.2566e-09	1.03945e-06
gene:HanXRQr2_Chr03g0121611	4.33495	2.10802	80.0398	6.45126e-09	1.06725e-06
gene:HanXRQr2_Chr07g0286631	-1.31452	7.17217	69.4013	6.47881e-09	1.06728e-06
gene:HanXRQr2_Chr07g0295441	6.06536	0.867396	105.563	6.57818e-09	1.0791e-06
gene:HanXRQr2_Chr02g0049331	1.62503	5.21742	69.1263	6.73558e-09	1.09947e-06
gene:HanXRQr2_Chr16g0749581	1.34829	4.11369	69.0773	6.78244e-09	1.09947e-06
gene:HanXRQr2_Chr17g0781711	2.42728	5.81276	69.0727	6.78686e-09	1.09947e-06
gene:HanXRQr2_Chr06g0271961	1.20316	6.02314	68.9139	6.94134e-09	1.11985e-06
gene:HanXRQr2_Chr04g0192581	2.61553	4.75963	68.7714	7.08316e-09	1.13803e-06
gene:HanXRQr2_Chr12g0534151	1.48877	5.24095	68.7053	7.14995e-09	1.14405e-06
gene:HanXRQr2_Chr14g0641131	1.28274	5.38344	68.5294	7.33125e-09	1.16827e-06
gene:HanXRQr2_Chr04g0177581	0.94562	4.7793	68.4614	7.40257e-09	1.17019e-06
gene:HanXRQr2_Chr09g0396511	1.44364	5.23855	68.4543	7.41004e-09	1.17019e-06
gene:HanXRQr2_Chr13g0585911	1.42885	3.87121	68.4325	7.43321e-09	1.17019e-06
gene:HanXRQr2_Chr03g0114871	0.880466	6.56	68.1193	7.77321e-09	1.21543e-06
gene:HanXRQr2_Chr01g0023581	1.32203	4.95871	68.1099	7.78368e-09	1.21543e-06
gene:HanXRQr2_Chr03g0113991	2.92665	1.21614	68.0827	7.81399e-09	1.21543e-06
gene:HanXRQr2_Chr10g0434611	2.60645	3.85695	68.0382	7.86398e-09	1.21835e-06
gene:HanXRQr2_Chr13g0606191	0.802154	6.54399	68.0016	7.90531e-09	1.21992e-06
gene:HanXRQr2_Chr15g0718861	1.55631	5.10664	67.9479	7.96627e-09	1.22449e-06
gene:HanXRQr2_Chr12g0527551	2.33115	5.59258	67.8664	8.05991e-09	1.23402e-06
gene:HanXRQr2_Chr03g0111301	5.77063	0.358537	72.2699	8.13551e-09	1.23485e-06
gene:HanXRQr2_Chr04g0184601	1.55054	5.98389	67.788	8.15119e-09	1.23485e-06
gene:HanXRQr2_Chr16g0772741	1.02381	4.88069	67.7803	8.16021e-09	1.23485e-06
gene:HanXRQr2_Chr16g0728071	1.88342	8.35312	67.6968	8.25868e-09	1.24492e-06
gene:HanXRQr2_Chr17g0830171	4.75748	4.85955	67.6015	8.37261e-09	1.25265e-06
gene:HanXRQr2_Chr14g0668651	1.7002	4.86785	67.6002	8.3741e-09	1.25265e-06
gene:HanXRQr2_Chr03g0117331	1.01296	7.08856	67.4768	8.52426e-09	1.27024e-06
gene:HanXRQr2_Chr01g0026791	2.67324	1.22067	67.4004	8.61862e-09	1.27942e-06
gene:HanXRQr2_Chr05g0219351	1.61589	5.56095	67.3283	8.70872e-09	1.28297e-06
gene:HanXRQr2_Chr03g0136771	2.69296	3.01569	67.2977	8.74716e-09	1.28297e-06
gene:HanXRQr2_Chr14g0670291	1.53363	5.86771	67.2974	8.74755e-09	1.28297e-06
gene:HanXRQr2_Chr12g0536031	1.7294	4.87886	67.2766	8.77393e-09	1.28297e-06
gene:HanXRQr2_Chr15g0681471	-2.93545	5.51669	67.2069	8.8626e-09	1.2911e-06
gene:HanXRQr2_Chr14g0655521	1.39791	3.8866	67.1144	8.98201e-09	1.30254e-06
gene:HanXRQr2_Chr14g0625771	3.22575	2.23614	67.0945	9.00787e-09	1.30254e-06
gene:HanXRQr2_Chr07g0302881	1.52571	5.66472	67.0373	9.08269e-09	1.30851e-06
gene:HanXRQr2_Chr15g0673231	3.3368	4.09133	66.8273	9.36335e-09	1.34399e-06
gene:HanXRQr2_Chr16g0731191	1.31546	9.0513	66.763	9.45108e-09	1.35161e-06
gene:HanXRQr2_Chr16g0755211	-2.1715	3.59732	66.7033	9.53332e-09	1.35839e-06
gene:HanXRQr2_Chr06g0248371	2.57617	7.16739	66.367	1.00116e-08	1.42136e-06
gene:HanXRQr2_Chr16g0734891	-2.35066	9.14658	66.2947	1.01177e-08	1.43121e-06
gene:HanXRQr2_Chr12g0544431	1.10836	5.4503	66.229	1.02151e-08	1.43978e-06
gene:HanXRQr2_Chr10g0460521	0.787137	5.50812	66.1767	1.02935e-08	1.4456e-06
gene:HanXRQr2_Chr06g0249271	2.91866	2.37351	66.056	1.04767e-08	1.46604e-06
gene:HanXRQr2_Chr10g0433871	2.03049	7.39144	66.0233	1.0527e-08	1.46604e-06
gene:HanXRQr2_Chr01g0034481	1.02998	4.56517	66.0073	1.05516e-08	1.46604e-06
gene:HanXRQr2_Chr02g0078731	1.29505	6.50499	65.9441	1.06499e-08	1.47444e-06
gene:HanXRQr2_Chr02g0059541	2.16154	2.64122	65.7536	1.09514e-08	1.51083e-06
gene:HanXRQr2_Chr14g0631101	1.3097	8.20625	65.6694	1.10877e-08	1.52424e-06
gene:HanXRQr2_Chr14g0637291	1.55044	6.3447	65.5649	1.12594e-08	1.54241e-06
gene:HanXRQr2_Chr10g0459811	1.19902	9.18959	65.5322	1.13137e-08	1.54444e-06
gene:HanXRQr2_Chr17g0795311	2.78854	6.0997	65.3564	1.16105e-08	1.57438e-06
gene:HanXRQr2_Chr12g0559841	-6.59094	3.63085	65.3545	1.16137e-08	1.57438e-06
gene:HanXRQr2_Chr12g0529971	1.25771	4.56252	65.2126	1.18594e-08	1.60213e-06
gene:HanXRQr2_Chr09g0404351	-1.22148	8.33507	65.1393	1.19886e-08	1.61399e-06
gene:HanXRQr2_Chr13g0594771	1.18171	10.1669	64.8737	1.2469e-08	1.67291e-06
gene:HanXRQr2_Chr08g0331651	1.22068	3.45852	64.7858	1.26326e-08	1.68905e-06
gene:HanXRQr2_Chr09g0387851	-1.48112	9.54474	64.4853	1.32096e-08	1.75846e-06
gene:HanXRQr2_Chr04g0178681	-2.138	3.53307	64.4689	1.32418e-08	1.75846e-06
gene:HanXRQr2_Chr16g0745661	-1.2093	4.25298	64.4459	1.32874e-08	1.75854e-06
gene:HanXRQr2_Chr13g0576681	0.990581	5.38333	64.2028	1.37779e-08	1.81332e-06
gene:HanXRQr2_Chr10g0435461	-1.55311	5.97945	64.1614	1.38634e-08	1.81332e-06
gene:HanXRQr2_Chr08g0358041	1.45416	4.54282	64.1532	1.38804e-08	1.81332e-06
gene:HanXRQr2_Chr14g0667561	1.43694	7.37697	64.1499	1.38871e-08	1.81332e-06
gene:HanXRQr2_Chr07g0314811	4.94339	0.764801	64.118	1.39536e-08	1.81592e-06
gene:HanXRQr2_Chr15g0700061	1.18647	5.11733	64.0394	1.41184e-08	1.83127e-06
gene:HanXRQr2_Chr07g0302311	2.49597	6.25262	63.9628	1.42812e-08	1.83648e-06
gene:HanXRQr2_Chr06g0276351	1.29289	5.99382	63.9612	1.42848e-08	1.83648e-06
gene:HanXRQr2_Chr15g0699901	-6.24234	2.69481	63.9542	1.42997e-08	1.83648e-06
gene:HanXRQr2_Chr11g0505651	-1.20014	5.33746	63.8674	1.44868e-08	1.84865e-06
gene:HanXRQr2_Chr05g0236951	1.63859	3.92596	63.8521	1.45202e-08	1.84865e-06
gene:HanXRQr2_Chr07g0287091	1.90784	5.9747	63.8353	1.45567e-08	1.84865e-06
gene:HanXRQr2_Chr07g0292791	-4.93846	7.907	63.8229	1.45839e-08	1.84865e-06
gene:HanXRQr2_Chr09g0371191	1.45023	4.60617	63.7438	1.4758e-08	1.86466e-06
gene:HanXRQr2_Chr02g0066101	0.939813	4.53608	63.6596	1.49458e-08	1.88231e-06
gene:HanXRQr2_Chr04g0191831	3.91229	4.73197	63.6334	1.50046e-08	1.88364e-06
gene:HanXRQr2_Chr04g0169731	1.56981	5.36379	63.4901	1.53316e-08	1.91852e-06
gene:HanXRQr2_Chr09g0413131	2.11666	5.41515	63.4425	1.5442e-08	1.92616e-06
gene:HanXRQr2_Chr15g0690001	-3.11867	6.36901	63.3628	1.56285e-08	1.94321e-06
gene:HanXRQr2_Chr04g0151661	1.10304	5.72776	63.1745	1.6079e-08	1.99288e-06
gene:HanXRQr2_Chr11g0480061	-1.85755	6.43861	63.1474	1.6145e-08	1.99386e-06
gene:HanXRQr2_Chr03g0108181	2.74284	4.43397	63.1293	1.61891e-08	1.99386e-06
gene:HanXRQr2_Chr15g0716101	2.00574	6.2805	63.1008	1.62591e-08	1.99619e-06
gene:HanXRQr2_Chr06g0242701	1.68863	4.59947	63.0151	1.64712e-08	2.01588e-06
gene:HanXRQr2_Chr05g0201651	1.21346	6.76291	62.8013	1.70135e-08	2.07576e-06
gene:HanXRQr2_Chr09g0387411	-1.09789	5.5623	62.7513	1.71431e-08	2.08505e-06
gene:HanXRQr2_Chr01g0013721	1.36511	5.84119	62.7097	1.72516e-08	2.09173e-06
gene:HanXRQr2_Chr15g0703401	1.49433	3.56586	62.6063	1.75249e-08	2.11829e-06
gene:HanXRQr2_Chr06g0248011	1.16723	8.88672	62.5021	1.78049e-08	2.14549e-06
gene:HanXRQr2_Chr12g0525381	1.61349	8.14792	62.2443	1.85188e-08	2.22465e-06
gene:HanXRQr2_Chr16g0731461	3.07745	4.95507	62.1898	1.86733e-08	2.22986e-06
gene:HanXRQr2_Chr08g0352561	1.91277	5.88665	62.1888	1.86764e-08	2.22986e-06
gene:HanXRQr2_Chr08g0338421	2.97478	3.7381	62.1061	1.89138e-08	2.25132e-06
gene:HanXRQr2_Chr17g0780341	-1.37406	5.18996	62.0329	1.91268e-08	2.26976e-06
gene:HanXRQr2_Chr15g0713141	2.55481	6.3049	61.8966	1.95304e-08	2.30527e-06
gene:HanXRQr2_Chr09g0381181	-1.97571	5.02117	61.892	1.95442e-08	2.30527e-06
gene:HanXRQr2_Chr16g0722961	1.37434	6.11874	61.8404	1.96993e-08	2.31657e-06
gene:HanXRQr2_Chr15g0709631	-1.67993	4.09053	61.7558	1.9957e-08	2.33982e-06
gene:HanXRQr2_Chr01g0013051	1.33063	7.3529	61.6277	2.03535e-08	2.37853e-06
gene:HanXRQr2_Chr08g0325121	1.72626	6.41455	61.61	2.0409e-08	2.37853e-06
gene:HanXRQr2_Chr05g0210611	1.29712	5.22685	61.206	2.17205e-08	2.52384e-06
gene:HanXRQr2_Chr05g0229831	1.60652	5.48623	61.136	2.19567e-08	2.54372e-06
gene:HanXRQr2_Chr11g0475221	2.54039	2.67444	61.0873	2.21228e-08	2.55538e-06
gene:HanXRQr2_Chr13g0603631	-1.96342	2.60601	61.0136	2.23765e-08	2.57706e-06
gene:HanXRQr2_Chr06g0261971	1.89533	7.71863	60.9135	2.27263e-08	2.60411e-06
gene:HanXRQr2_Chr03g0123231	1.15482	6.58713	60.9083	2.27448e-08	2.60411e-06
gene:HanXRQr2_Chr11g0487371	1.203	5.38727	60.878	2.28519e-08	2.60633e-06
gene:HanXRQr2_Chr06g0263461	-1.18449	6.07222	60.8651	2.28977e-08	2.60633e-06
gene:HanXRQr2_Chr10g0446351	1.79962	4.45577	60.7882	2.31727e-08	2.62996e-06
gene:HanXRQr2_Chr04g0179961	3.45945	4.80043	60.6636	2.36257e-08	2.67074e-06
gene:HanXRQr2_Chr10g0461441	-2.35461	3.5772	60.6518	2.36688e-08	2.67074e-06
gene:HanXRQr2_Chr11g0487191	0.995492	6.64653	60.6039	2.3846e-08	2.68298e-06
gene:HanXRQr2_Chr05g0219521	0.915125	8.12813	60.5213	2.41545e-08	2.70988e-06
gene:HanXRQr2_Chr16g0745611	1.75782	3.17069	60.4831	2.4299e-08	2.71828e-06
gene:HanXRQr2_Chr16g0750971	-1.12606	4.72789	60.44	2.44625e-08	2.72875e-06
gene:HanXRQr2_Chr11g0520681	1.13401	4.75986	60.4217	2.45325e-08	2.72877e-06
gene:HanXRQr2_Chr02g0061841	1.35599	4.45616	60.3809	2.4689e-08	2.73837e-06
gene:HanXRQr2_Chr09g0406971	-2.08313	2.85279	60.3281	2.48934e-08	2.74879e-06
gene:HanXRQr2_Chr02g0068931	-1.58931	4.11924	60.3203	2.49237e-08	2.74879e-06
gene:HanXRQr2_Chr06g0250051	1.12598	3.74501	60.3005	2.50009e-08	2.74954e-06
gene:HanXRQr2_Chr17g0784491	0.868394	5.22978	60.262	2.51515e-08	2.75833e-06
gene:HanXRQr2_Chr02g0070971	4.27926	2.24347	71.3005	2.55788e-08	2.79733e-06
gene:HanXRQr2_Chr10g0462151	2.25815	4.20848	59.8824	2.6692e-08	2.91092e-06
gene:HanXRQr2_Chr17g0814401	-1.36713	3.71561	59.7807	2.71217e-08	2.93915e-06
gene:HanXRQr2_Chr14g0639761	-3.16733	5.45798	59.7726	2.71563e-08	2.93915e-06
gene:HanXRQr2_Chr05g0218501	-1.99601	7.01237	59.7678	2.71767e-08	2.93915e-06
gene:HanXRQr2_Chr11g0482381	1.4713	5.31394	59.6452	2.77056e-08	2.98803e-06
gene:HanXRQr2_Chr05g0229721	1.15849	5.25674	59.6278	2.77818e-08	2.98803e-06
gene:HanXRQr2_Chr07g0282571	1.44487	2.72511	59.3642	2.89603e-08	3.10623e-06
gene:HanXRQr2_Chr10g0427561	1.631	4.12349	59.2461	2.95058e-08	3.15607e-06
gene:HanXRQr2_Chr12g0527251	1.15642	3.69708	59.1611	2.99051e-08	3.19004e-06
gene:HanXRQr2_Chr15g0704291	3.24395	2.14333	59.0366	3.0501e-08	3.24474e-06
gene:HanXRQr2_Chr15g0711691	2.21962	4.56804	58.9556	3.08951e-08	3.27773e-06
gene:HanXRQr2_Chr10g0429361	1.77251	5.86702	58.9335	3.10036e-08	3.27871e-06
gene:HanXRQr2_Chr08g0348201	1.47057	5.13753	58.9196	3.10722e-08	3.27871e-06
gene:HanXRQr2_Chr16g0778131	1.47179	6.92306	58.8457	3.14389e-08	3.29981e-06
gene:HanXRQr2_Chr13g0607361	1.36512	7.15615	58.8452	3.14413e-08	3.29981e-06
gene:HanXRQr2_Chr14g0654151	-1.13657	4.55441	58.8251	3.15418e-08	3.30149e-06
gene:HanXRQr2_Chr03g0132161	1.0119	5.89522	58.776	3.1789e-08	3.31847e-06
gene:HanXRQr2_Chr14g0637321	1.58668	5.03497	58.6931	3.22113e-08	3.35358e-06
gene:HanXRQr2_Chr17g0819711	-1.15965	3.32052	58.6141	3.26188e-08	3.38697e-06
gene:HanXRQr2_Chr06g0273361	0.990888	9.40824	58.5473	3.29681e-08	3.40255e-06
gene:HanXRQr2_Chr04g0173151	2.84145	2.93296	58.5379	3.30173e-08	3.40255e-06
gene:HanXRQr2_Chr15g0714681	-1.21164	5.16474	58.5355	3.30303e-08	3.40255e-06
gene:HanXRQr2_Chr12g0543751	2.09719	4.62258	58.4792	3.33282e-08	3.422e-06
gene:HanXRQr2_Chr14g0621391	1.04499	4.89786	58.4645	3.34065e-08	3.422e-06
gene:HanXRQr2_Chr12g0550251	1.12751	4.86327	58.4503	3.3482e-08	3.422e-06
gene:HanXRQr2_Chr06g0272661	2.14596	4.40937	58.3875	3.38195e-08	3.44747e-06
gene:HanXRQr2_Chr01g0022001	1.42962	3.55002	58.2283	3.46914e-08	3.52713e-06
gene:HanXRQr2_Chr10g0459311	0.79124	4.64762	58.1997	3.48507e-08	3.53413e-06
gene:HanXRQr2_Chr14g0620371	0.880749	5.31427	58.1482	3.51392e-08	3.55415e-06
gene:HanXRQr2_Chr09g0381751	1.19045	5.16887	58.1254	3.52676e-08	3.55792e-06
gene:HanXRQr2_Chr05g0210091	0.884949	5.41759	57.9888	3.60492e-08	3.62741e-06
gene:HanXRQr2_Chr05g0211291	1.21999	3.69984	57.8533	3.68425e-08	3.69139e-06
gene:HanXRQr2_Chr13g0601041	-1.43711	6.15578	57.8395	3.69243e-08	3.69139e-06
gene:HanXRQr2_Chr15g0692471	1.96138	5.05925	57.8285	3.69896e-08	3.69139e-06
gene:HanXRQr2_Chr11g0486071	1.06297	4.84722	57.8051	3.71287e-08	3.69139e-06
gene:HanXRQr2_Chr09g0406621	1.30174	7.36463	57.7944	3.71928e-08	3.69139e-06
gene:HanXRQr2_Chr04g0180311	0.967724	6.6271	57.7845	3.72524e-08	3.69139e-06
gene:HanXRQr2_Chr10g0457071	2.61746	3.51362	57.7314	3.75719e-08	3.71211e-06
gene:HanXRQr2_Chr06g0244051	1.40453	3.59876	57.7182	3.76517e-08	3.71211e-06
gene:HanXRQr2_Chr17g0799771	1.79499	3.73233	57.6372	3.81464e-08	3.75142e-06
gene:HanXRQr2_Chr12g0545931	1.88641	6.27698	57.5645	3.85964e-08	3.78613e-06
gene:HanXRQr2_Chr05g0200191	1.22582	5.96144	57.4135	3.95492e-08	3.86386e-06
gene:HanXRQr2_Chr06g0258581	1.20769	5.18919	57.3993	3.96397e-08	3.86386e-06
gene:HanXRQr2_Chr12g0538061	0.932016	6.48284	57.3921	3.96857e-08	3.86386e-06
gene:HanXRQr2_Chr11g0467021	2.18295	5.66736	57.35	3.99573e-08	3.88063e-06
gene:HanXRQr2_Chr09g0406301	1.09621	6.53356	57.3024	4.02661e-08	3.90092e-06
gene:HanXRQr2_Chr01g0044441	1.96999	5.2756	57.2152	4.08383e-08	3.94656e-06
gene:HanXRQr2_Chr11g0511781	1.91027	5.22075	57.1761	4.10982e-08	3.95299e-06
gene:HanXRQr2_Chr12g0534361	1.30997	6.16659	57.1747	4.11074e-08	3.95299e-06
gene:HanXRQr2_Chr15g0718751	-2.11349	2.9067	57.0236	4.2128e-08	4.03291e-06
gene:HanXRQr2_Chr03g0098511	0.871594	6.74066	57.0211	4.21451e-08	4.03291e-06
gene:HanXRQr2_Chr16g0758561	-1.09147	4.41223	56.9982	4.23018e-08	4.03801e-06
gene:HanXRQr2_Chr10g0425771	0.98723	6.61375	56.9714	4.24862e-08	4.04572e-06
gene:HanXRQr2_Chr03g0109241	-1.81024	3.87496	56.9136	4.28878e-08	4.07403e-06
gene:HanXRQr2_Chr03g0094011	1.03759	5.44425	56.7945	4.37269e-08	4.13374e-06
gene:HanXRQr2_Chr10g0418321	0.86086	5.13915	56.7943	4.37282e-08	4.13374e-06
gene:HanXRQr2_Chr13g0586041	2.80821	4.88451	56.7033	4.43813e-08	4.18021e-06
gene:HanXRQr2_Chr09g0407371	-1.69578	5.43357	56.6961	4.44339e-08	4.18021e-06
gene:HanXRQr2_Chr17g0794861	0.911298	4.85245	56.6382	4.48549e-08	4.20399e-06
gene:HanXRQr2_Chr15g0706021	2.87291	3.1006	56.6318	4.4902e-08	4.20399e-06
gene:HanXRQr2_Chr01g0037371	1.76254	4.08309	56.4234	4.64574e-08	4.33921e-06
gene:HanXRQr2_Chr14g0662321	1.23653	5.40387	56.3547	4.69824e-08	4.37777e-06
gene:HanXRQr2_Chr06g0251271	1.16489	5.68514	56.3308	4.71672e-08	4.38453e-06
gene:HanXRQr2_Chr06g0277731	0.89336	5.66269	56.2927	4.74622e-08	4.40147e-06
gene:HanXRQr2_Chr12g0522771	3.29758	7.1255	56.2406	4.78696e-08	4.42873e-06
gene:HanXRQr2_Chr01g0030461	2.42479	3.17648	56.1786	4.83588e-08	4.46072e-06
gene:HanXRQr2_Chr05g0194301	1.16215	5.13926	56.1679	4.84439e-08	4.46072e-06
gene:HanXRQr2_Chr03g0101871	2.59166	1.61953	56.1328	4.8723e-08	4.46602e-06
gene:HanXRQr2_Chr04g0182201	1.41476	5.53385	56.1319	4.87303e-08	4.46602e-06
gene:HanXRQr2_Chr09g0394081	0.936456	4.76027	56.0147	4.96778e-08	4.5422e-06
gene:HanXRQr2_Chr11g0477741	1.70847	3.63866	55.9793	4.99679e-08	4.55066e-06
gene:HanXRQr2_Chr14g0656931	-2.42444	3.67934	55.9685	5.00572e-08	4.55066e-06
gene:HanXRQr2_Chr12g0535661	1.57982	8.27493	55.9511	5.02006e-08	4.55066e-06
gene:HanXRQr2_Chr17g0801051	2.66415	8.29396	55.9467	5.02367e-08	4.55066e-06
gene:HanXRQr2_Chr16g0746001	1.23391	4.18624	55.9327	5.0353e-08	4.55066e-06
gene:HanXRQr2_Chr15g0713911	1.34572	4.60158	55.8922	5.06893e-08	4.56956e-06
gene:HanXRQr2_Chr02g0064591	1.90242	3.44011	55.8794	5.07963e-08	4.56956e-06
gene:HanXRQr2_Chr06g0253201	1.27815	4.73928	55.8608	5.09522e-08	4.57305e-06
gene:HanXRQr2_Chr09g0372081	-2.84708	1.84935	55.8058	5.14163e-08	4.60412e-06
gene:HanXRQr2_Chr10g0429401	0.811895	5.86495	55.7396	5.19807e-08	4.644e-06
gene:HanXRQr2_Chr17g0810801	2.68134	7.33684	55.7135	5.22051e-08	4.6534e-06
gene:HanXRQr2_Chr17g0795151	2.5755	4.50677	55.6128	5.30801e-08	4.72062e-06
gene:HanXRQr2_Chr14g0629681	1.00494	5.29732	55.5308	5.38051e-08	4.77422e-06
gene:HanXRQr2_Chr03g0111171	2.09944	4.05209	55.4575	5.44617e-08	4.81654e-06
gene:HanXRQr2_Chr01g0005931	1.03892	7.22464	55.4501	5.45287e-08	4.81654e-06
gene:HanXRQr2_Chr03g0098731	1.78048	4.79643	55.3763	5.5199e-08	4.84989e-06
gene:HanXRQr2_Chr16g0758401	-1.79723	4.88517	55.3713	5.52449e-08	4.84989e-06
gene:HanXRQr2_Chr17g0827021	-8.16853	2.21806	58.5476	5.52789e-08	4.84989e-06
gene:HanXRQr2_Chr01g0015621	1.57156	4.08646	55.2984	5.59165e-08	4.89483e-06
gene:HanXRQr2_Chr13g0576781	1.26651	10.0132	55.2073	5.67687e-08	4.95831e-06
gene:HanXRQr2_Chr04g0179841	1.51584	5.53132	55.1872	5.69588e-08	4.9638e-06
gene:HanXRQr2_Chr08g0354531	1.21552	7.21239	55.1667	5.71528e-08	4.96962e-06
gene:HanXRQr2_Chr14g0653321	1.13055	6.87572	55.1479	5.73319e-08	4.97411e-06
gene:HanXRQr2_Chr05g0207261	2.28934	0.720067	55.1169	5.7628e-08	4.97548e-06
gene:HanXRQr2_Chr02g0076011	1.0513	3.2637	55.1124	5.76713e-08	4.97548e-06
gene:HanXRQr2_Chr12g0526091	-4.54862	7.40427	55.1062	5.77299e-08	4.97548e-06
gene:HanXRQr2_Chr01g0035281	1.53591	4.00779	55.0517	5.82563e-08	5.00978e-06
gene:HanXRQr2_Chr17g0807081	0.849262	6.49823	54.8758	5.99886e-08	5.14675e-06
gene:HanXRQr2_Chr10g0451841	1.02906	5.46317	54.8634	6.01127e-08	5.14675e-06
gene:HanXRQr2_Chr03g0135401	1.20203	5.31702	54.8189	6.05605e-08	5.17375e-06
gene:HanXRQr2_Chr01g0016731	1.93247	4.4615	54.6321	6.24807e-08	5.32614e-06
gene:HanXRQr2_Chr09g0413481	3.2642	5.10608	57.6125	6.37179e-08	5.41817e-06
gene:HanXRQr2_Chr09g0416311	-1.11698	4.47716	54.5037	6.38379e-08	5.41817e-06
gene:HanXRQr2_Chr12g0558601	1.94125	5.80246	54.4863	6.40244e-08	5.42222e-06
gene:HanXRQr2_Chr04g0165151	2.26578	5.13887	54.4621	6.42844e-08	5.43245e-06
gene:HanXRQr2_Chr02g0070121	-3.49749	3.44716	54.3084	6.59635e-08	5.5623e-06
gene:HanXRQr2_Chr05g0233621	2.81919	3.44876	54.2863	6.62097e-08	5.57103e-06
gene:HanXRQr2_Chr11g0470781	1.20122	8.31681	54.2139	6.70198e-08	5.62707e-06
gene:HanXRQr2_Chr10g0450341	1.21695	7.4472	54.0909	6.84223e-08	5.7325e-06
gene:HanXRQr2_Chr10g0463281	1.52071	3.19637	54.001	6.94659e-08	5.80747e-06
gene:HanXRQr2_Chr01g0009251	2.3706	5.13295	53.9604	6.99434e-08	5.82967e-06
gene:HanXRQr2_Chr03g0102091	1.39054	4.47988	53.9531	7.00301e-08	5.82967e-06
gene:HanXRQr2_Chr13g0613931	-1.34791	3.78903	53.9032	7.06222e-08	5.86645e-06
gene:HanXRQr2_Chr09g0415631	2.62465	7.75728	53.8494	7.12664e-08	5.90677e-06
gene:HanXRQr2_Chr07g0313071	1.36825	3.12408	53.8266	7.15412e-08	5.90677e-06
gene:HanXRQr2_Chr07g0290651	1.35962	6.44591	53.816	7.167e-08	5.90677e-06
gene:HanXRQr2_Chr11g0508961	-1.60722	3.93846	53.8125	7.17127e-08	5.90677e-06
gene:HanXRQr2_Chr10g0421161	2.90315	3.80285	53.6991	7.31012e-08	6.00845e-06
gene:HanXRQr2_Chr13g0581921	-2.25358	2.2568	53.6737	7.34158e-08	6.02163e-06
gene:HanXRQr2_Chr14g0644921	-4.18383	6.55918	53.5917	7.44426e-08	6.09306e-06
gene:HanXRQr2_Chr14g0654791	-3.31686	2.44996	53.4543	7.61988e-08	6.22375e-06
gene:HanXRQr2_Chr10g0420691	2.25275	4.24209	53.4242	7.65889e-08	6.24256e-06
gene:HanXRQr2_Chr01g0025091	1.18008	3.72046	53.2928	7.83197e-08	6.36819e-06
gene:HanXRQr2_Chr03g0103321	1.26724	5.2479	53.2825	7.84565e-08	6.36819e-06
gene:HanXRQr2_Chr17g0779561	1.30357	6.50954	53.2239	7.92428e-08	6.41866e-06
gene:HanXRQr2_Chr02g0069121	1.17923	5.52785	53.1938	7.96509e-08	6.43836e-06
gene:HanXRQr2_Chr15g0708381	-3.16685	3.58194	53.1802	7.98347e-08	6.43989e-06
gene:HanXRQr2_Chr09g0395801	2.29056	6.38841	53.1245	8.05964e-08	6.48792e-06
gene:HanXRQr2_Chr17g0824731	1.12415	5.19437	53.0223	8.20143e-08	6.58848e-06
gene:HanXRQr2_Chr12g0522801	2.10087	5.5433	52.9281	8.33442e-08	6.68157e-06
gene:HanXRQr2_Chr02g0059481	2.08283	2.82927	52.8807	8.40231e-08	6.72219e-06
gene:HanXRQr2_Chr09g0388061	-2.47226	3.68459	52.8461	8.45225e-08	6.74832e-06
gene:HanXRQr2_Chr08g0348521	1.07547	4.1658	52.7619	8.57497e-08	6.82752e-06
gene:HanXRQr2_Chr02g0086051	1.66727	4.93234	52.7541	8.58642e-08	6.82752e-06
gene:HanXRQr2_Chr09g0391161	2.4352	2.13008	52.6674	8.71494e-08	6.91047e-06
gene:HanXRQr2_Chr16g0764751	1.87277	2.1824	52.6599	8.72615e-08	6.91047e-06
gene:HanXRQr2_Chr01g0035021	1.0687	7.50249	52.598	8.81933e-08	6.97013e-06
gene:HanXRQr2_Chr05g0221501	3.08112	2.08811	52.5579	8.8803e-08	7.00413e-06
gene:HanXRQr2_Chr16g0724391	-1.58647	3.63439	52.5104	8.95313e-08	7.04734e-06
gene:HanXRQr2_Chr17g0813371	1.6063	5.29798	52.3455	9.21065e-08	7.23545e-06
gene:HanXRQr2_Chr15g0696631	1.68615	3.71188	52.295	9.29118e-08	7.28406e-06
gene:HanXRQr2_Chr11g0497921	1.76117	7.58694	52.0872	9.6304e-08	7.53211e-06
gene:HanXRQr2_Chr04g0183791	1.53889	5.43311	52.0777	9.64616e-08	7.53211e-06
gene:HanXRQr2_Chr09g0416851	-2.17392	2.64458	51.992	9.79028e-08	7.62938e-06
gene:HanXRQr2_Chr08g0360961	-4.07841	5.16078	51.9774	9.815e-08	7.63341e-06
gene:HanXRQr2_Chr17g0812741	0.964615	5.60975	51.8687	1.00015e-07	7.76303e-06
gene:HanXRQr2_Chr10g0437871	2.34409	5.3832	51.8139	1.0097e-07	7.82158e-06
gene:HanXRQr2_Chr11g0477721	2.60266	6.36572	51.7558	1.01993e-07	7.88517e-06
gene:HanXRQr2_Chr01g0036861	3.00653	0.965807	58.1421	1.025e-07	7.90867e-06
gene:HanXRQr2_Chr01g0011931	1.09279	6.89966	51.6973	1.03034e-07	7.91871e-06
gene:HanXRQr2_Chr06g0244991	1.39528	5.49708	51.6924	1.03121e-07	7.91871e-06
gene:HanXRQr2_Chr16g0733861	-2.28306	4.60141	51.6859	1.03238e-07	7.91871e-06
gene:HanXRQr2_Chr16g0777271	-1.37213	4.60461	51.6614	1.03679e-07	7.93421e-06
gene:HanXRQr2_Chr09g0417791	3.35843	1.55233	51.6521	1.03847e-07	7.93421e-06
gene:HanXRQr2_Chr02g0054391	-2.01544	2.93858	51.5509	1.0569e-07	8.05925e-06
gene:HanXRQr2_Chr17g0786501	1.1346	5.05582	51.5356	1.05971e-07	8.06495e-06
gene:HanXRQr2_Chr02g0071051	1.0676	7.05929	51.4858	1.06894e-07	8.11936e-06
gene:HanXRQr2_Chr05g0198161	3.15598	1.95079	51.4166	1.08191e-07	8.19559e-06
gene:HanXRQr2_Chr14g0654531	1.2286	7.86429	51.4099	1.08317e-07	8.19559e-06
gene:HanXRQr2_Chr03g0112631	0.803821	6.35313	51.3931	1.08635e-07	8.20372e-06
gene:HanXRQr2_Chr16g0749431	1.07267	5.89019	51.3162	1.10103e-07	8.29851e-06
gene:HanXRQr2_Chr17g0812141	2.88229	6.87935	51.2592	1.11205e-07	8.36543e-06
gene:HanXRQr2_Chr04g0156431	-1.31247	4.48144	51.2479	1.11424e-07	8.36582e-06
gene:HanXRQr2_Chr03g0115671	1.35731	3.76325	51.2233	1.11904e-07	8.38573e-06
gene:HanXRQr2_Chr14g0647881	1.66582	7.57274	51.1803	1.12748e-07	8.43279e-06
gene:HanXRQr2_Chr10g0424291	1.16382	5.78102	51.135	1.13646e-07	8.48369e-06
gene:HanXRQr2_Chr10g0426661	2.10072	5.49358	51.0801	1.14743e-07	8.54922e-06
gene:HanXRQr2_Chr17g0815931	2.47434	2.29009	51.0428	1.15495e-07	8.58885e-06
gene:HanXRQr2_Chr09g0375601	2.48692	4.63854	50.9345	1.17709e-07	8.72838e-06
gene:HanXRQr2_Chr14g0622211	-1.30316	3.55384	50.9292	1.17818e-07	8.72838e-06
gene:HanXRQr2_Chr10g0441341	1.14203	7.1757	50.9065	1.18289e-07	8.74666e-06
gene:HanXRQr2_Chr17g0823581	1.79144	4.31048	50.8825	1.18788e-07	8.75813e-06
gene:HanXRQr2_Chr04g0182741	1.80578	5.87816	50.8775	1.18893e-07	8.75813e-06
gene:HanXRQr2_Chr08g0340231	-1.95697	5.15442	50.8475	1.19519e-07	8.78487e-06
gene:HanXRQr2_Chr00c014g0832841	2.19141	3.71677	50.8386	1.19706e-07	8.78487e-06
gene:HanXRQr2_Chr16g0759581	2.04627	3.82456	50.7704	1.2115e-07	8.87418e-06
gene:HanXRQr2_Chr09g0388021	-2.26636	4.07798	50.7375	1.21853e-07	8.90894e-06
gene:HanXRQr2_Chr08g0322971	-2.75541	7.46542	50.4432	1.28339e-07	9.36565e-06
gene:HanXRQr2_Chr16g0767451	4.14361	6.80824	50.3423	1.30647e-07	9.5163e-06
gene:HanXRQr2_Chr05g0236311	1.41275	6.60631	50.3211	1.31139e-07	9.53432e-06
gene:HanXRQr2_Chr08g0329151	0.841597	3.87406	50.2655	1.32436e-07	9.61073e-06
gene:HanXRQr2_Chr04g0188341	0.79195	4.62578	50.1861	1.34311e-07	9.72645e-06
gene:HanXRQr2_Chr12g0533061	1.34721	2.91168	50.1769	1.34529e-07	9.72645e-06
gene:HanXRQr2_Chr12g0556931	0.955114	5.97513	50.1527	1.35109e-07	9.75032e-06
gene:HanXRQr2_Chr01g0034241	1.52512	4.63547	50.1112	1.36107e-07	9.80422e-06
gene:HanXRQr2_Chr04g0180151	1.32611	5.33945	50.0594	1.37362e-07	9.87459e-06
gene:HanXRQr2_Chr08g0340571	3.19912	3.32463	50.0494	1.37607e-07	9.87459e-06
gene:HanXRQr2_Chr10g0465071	2.31183	5.49061	50.0398	1.37843e-07	9.87459e-06
gene:HanXRQr2_Chr02g0056211	-5.34562	3.68724	50.0058	1.38677e-07	9.91617e-06
gene:HanXRQr2_Chr04g0167871	2.28949	4.6248	49.9503	1.4005e-07	9.99605e-06
gene:HanXRQr2_Chr03g0133181	1.25721	5.15233	49.907	1.41134e-07	1.0055e-05
gene:HanXRQr2_Chr13g0584681	1.18982	8.06739	49.8473	1.4264e-07	1.01438e-05
gene:HanXRQr2_Chr05g0235551	1.26003	6.64131	49.7454	1.45253e-07	1.03108e-05
gene:HanXRQr2_Chr12g0527921	-2.51192	2.43438	49.7032	1.46349e-07	1.03698e-05
gene:HanXRQr2_Chr08g0335971	5.76169	2.96755	53.8807	1.47211e-07	1.0412e-05
gene:HanXRQr2_Chr04g0180201	1.16285	6.04707	49.6429	1.47931e-07	1.04401e-05
gene:HanXRQr2_Chr09g0389551	3.35295	1.43614	49.6349	1.48143e-07	1.04401e-05
gene:HanXRQr2_Chr14g0648091	-1.01352	5.14488	49.5654	1.49992e-07	1.05441e-05
gene:HanXRQr2_Chr12g0528671	3.41068	6.65132	49.5592	1.50159e-07	1.05441e-05
gene:HanXRQr2_Chr03g0116421	2.66289	4.96465	49.481	1.52275e-07	1.06734e-05
gene:HanXRQr2_Chr17g0802441	3.01074	2.45309	49.467	1.52656e-07	1.0681e-05
gene:HanXRQr2_Chr03g0104311	1.0493	7.81041	49.3601	1.55605e-07	1.08679e-05
gene:HanXRQr2_Chr16g0772041	-1.65337	4.58457	49.2687	1.58176e-07	1.10277e-05
gene:HanXRQr2_Chr01g0025561	3.20081	4.569	49.2373	1.59069e-07	1.10299e-05
gene:HanXRQr2_Chr01g0010701	1.03694	4.78956	49.2208	1.59542e-07	1.10299e-05
gene:HanXRQr2_Chr13g0584481	1.20157	7.94969	49.2137	1.59746e-07	1.10299e-05
gene:HanXRQr2_Chr15g0721261	-1.90045	4.30727	49.2063	1.59958e-07	1.10299e-05
gene:HanXRQr2_Chr02g0085731	1.09739	5.32793	49.2004	1.60126e-07	1.10299e-05
gene:HanXRQr2_Chr15g0719061	0.798175	5.57792	49.1991	1.60165e-07	1.10299e-05
gene:HanXRQr2_Chr09g0417931	1.67369	7.24174	49.1983	1.60185e-07	1.10299e-05
gene:HanXRQr2_Chr15g0692401	1.34616	4.7847	49.1539	1.61469e-07	1.10987e-05
gene:HanXRQr2_Chr14g0664671	2.87595	2.43993	49.0504	1.64502e-07	1.12791e-05
gene:HanXRQr2_Chr10g0448251	3.11818	6.9786	51.6324	1.64671e-07	1.12791e-05
gene:HanXRQr2_Chr07g0283061	1.55499	3.48136	49.0339	1.64991e-07	1.12812e-05
gene:HanXRQr2_Chr13g0592481	0.957995	4.90656	48.8909	1.69297e-07	1.15502e-05
gene:HanXRQr2_Chr16g0774011	1.4184	5.60014	48.8837	1.69516e-07	1.15502e-05
gene:HanXRQr2_Chr06g0277331	1.95087	3.75166	48.8446	1.70717e-07	1.16117e-05
gene:HanXRQr2_Chr02g0066671	3.1468	5.53025	48.8145	1.71645e-07	1.16545e-05
gene:HanXRQr2_Chr14g0659531	-1.36188	3.28531	48.7781	1.72778e-07	1.17094e-05
gene:HanXRQr2_Chr16g0759091	0.92456	4.61527	48.7693	1.73053e-07	1.17094e-05
gene:HanXRQr2_Chr01g0003061	-0.845814	6.39682	48.7348	1.74134e-07	1.17622e-05
gene:HanXRQr2_Chr09g0389661	1.12213	4.60774	48.5614	1.79681e-07	1.21159e-05
gene:HanXRQr2_Chr02g0066681	2.25099	6.85925	48.5434	1.8027e-07	1.21347e-05
gene:HanXRQr2_Chr15g0678011	0.960639	3.87328	48.4844	1.82206e-07	1.22425e-05
gene:HanXRQr2_Chr10g0424731	1.21087	4.44931	48.4639	1.82885e-07	1.22425e-05
gene:HanXRQr2_Chr01g0011791	2.09227	4.6067	48.4581	1.83078e-07	1.22425e-05
gene:HanXRQr2_Chr11g0484851	1.30753	5.19688	48.4566	1.83127e-07	1.22425e-05
gene:HanXRQr2_Chr10g0450661	1.58861	5.54509	48.4399	1.83683e-07	1.22587e-05
gene:HanXRQr2_Chr14g0637741	1.59778	6.72553	48.4263	1.84137e-07	1.2268e-05
gene:HanXRQr2_Chr16g0755021	3.31214	0.624421	50.8951	1.86095e-07	1.23774e-05
gene:HanXRQr2_Chr01g0033251	1.26284	5.23455	48.3436	1.86922e-07	1.23918e-05
gene:HanXRQr2_Chr16g0761731	2.60832	7.03331	48.3385	1.87096e-07	1.23918e-05
gene:HanXRQr2_Chr15g0687541	3.17642	1.17711	48.3252	1.87549e-07	1.23918e-05
gene:HanXRQr2_Chr03g0126761	2.52772	1.33878	48.3242	1.87581e-07	1.23918e-05
gene:HanXRQr2_Chr17g0828461	1.39947	6.03195	48.3012	1.88367e-07	1.24227e-05
gene:HanXRQr2_Chr16g0766151	1.78675	5.48805	48.2062	1.91651e-07	1.26179e-05
gene:HanXRQr2_Chr05g0193221	-0.880157	4.865	48.1285	1.94383e-07	1.27762e-05
gene:HanXRQr2_Chr17g0821701	-1.7396	3.49186	48.0995	1.95411e-07	1.28222e-05
gene:HanXRQr2_Chr08g0351091	1.67346	2.56892	48.0664	1.96594e-07	1.28782e-05
gene:HanXRQr2_Chr14g0669861	1.70027	1.02698	47.9806	1.99696e-07	1.30595e-05
gene:HanXRQr2_Chr17g0780221	0.968139	4.92798	47.9256	2.01712e-07	1.31521e-05
gene:HanXRQr2_Chr09g0364151	1.262	4.90276	47.9236	2.01785e-07	1.31521e-05
gene:HanXRQr2_Chr11g0502551	1.34283	6.40429	47.7767	2.07279e-07	1.34876e-05
gene:HanXRQr2_Chr10g0441891	0.942637	7.80833	47.7482	2.08366e-07	1.35358e-05
gene:HanXRQr2_Chr09g0406081	1.26673	4.24729	47.7237	2.09302e-07	1.3574e-05
gene:HanXRQr2_Chr15g0706951	1.22921	3.49153	47.6697	2.11383e-07	1.36862e-05
gene:HanXRQr2_Chr04g0192091	1.98694	2.738	47.6583	2.11826e-07	1.36922e-05
gene:HanXRQr2_Chr15g0718411	1.55991	5.78835	47.642	2.12459e-07	1.37104e-05
gene:HanXRQr2_Chr14g0656421	1.25761	5.53415	47.618	2.13395e-07	1.37482e-05
gene:HanXRQr2_Chr02g0069031	-1.49537	7.52733	47.5939	2.14342e-07	1.37864e-05
gene:HanXRQr2_Chr13g0574791	0.954084	6.17122	47.5715	2.15227e-07	1.38092e-05
gene:HanXRQr2_Chr04g0180081	2.49195	2.8981	47.567	2.15404e-07	1.38092e-05
gene:HanXRQr2_Chr08g0350611	0.903692	3.56064	47.5231	2.17149e-07	1.38982e-05
gene:HanXRQr2_Chr07g0306301	1.11392	6.79786	47.4794	2.18899e-07	1.39873e-05
gene:HanXRQr2_Chr14g0647651	-4.70316	4.84709	47.359	2.238e-07	1.42771e-05
gene:HanXRQr2_Chr09g0363291	-7.95233	6.10721	47.3484	2.24239e-07	1.42818e-05
gene:HanXRQr2_Chr03g0126771	3.72685	0.539353	47.3243	2.25235e-07	1.43219e-05
gene:HanXRQr2_Chr17g0807141	1.10655	5.97484	47.2607	2.27892e-07	1.44672e-05
gene:HanXRQr2_Chr17g0783731	1.60947	5.5316	47.235	2.28975e-07	1.44972e-05
gene:HanXRQr2_Chr02g0086101	1.52359	5.27315	47.2319	2.29107e-07	1.44972e-05
gene:HanXRQr2_Chr05g0226461	1.82197	2.29704	47.2216	2.2954e-07	1.45012e-05
gene:HanXRQr2_Chr15g0722231	-3.25742	3.33634	47.1871	2.31007e-07	1.45703e-05
gene:HanXRQr2_Chr11g0513801	0.986782	6.04431	47.1626	2.32055e-07	1.46127e-05
gene:HanXRQr2_Chr05g0232401	-0.895766	4.28999	47.0645	2.36296e-07	1.48558e-05
gene:HanXRQr2_Chr10g0426021	1.47069	4.84634	47.0282	2.3789e-07	1.4917e-05
gene:HanXRQr2_Chr02g0085741	0.916568	5.01037	47.0249	2.38033e-07	1.4917e-05
gene:HanXRQr2_Chr08g0340331	1.00087	5.92386	46.9644	2.40713e-07	1.50608e-05
gene:HanXRQr2_Chr12g0523661	1.1882	3.96836	46.8961	2.43779e-07	1.52282e-05
gene:HanXRQr2_Chr02g0078421	1.87037	3.10577	46.8432	2.4618e-07	1.53536e-05
gene:HanXRQr2_Chr14g0645771	-3.87523	4.65719	46.8261	2.46963e-07	1.53779e-05
gene:HanXRQr2_Chr06g0241901	-1.76077	4.13313	46.8167	2.47394e-07	1.53802e-05
gene:HanXRQr2_Chr04g0173351	0.942364	6.22862	46.7911	2.48575e-07	1.5429e-05
gene:HanXRQr2_Chr09g0386911	0.839545	5.54967	46.7475	2.50594e-07	1.55297e-05
gene:HanXRQr2_Chr03g0110031	0.847703	6.21375	46.7389	2.50994e-07	1.55298e-05
gene:HanXRQr2_Chr08g0334891	-2.29786	4.74803	46.7198	2.51888e-07	1.55605e-05
gene:HanXRQr2_Chr13g0568161	-1.0263	6.07518	46.6739	2.54043e-07	1.56669e-05
gene:HanXRQr2_Chr09g0412441	1.08379	4.80047	46.6661	2.54414e-07	1.56669e-05
gene:HanXRQr2_Chr09g0381081	1.09263	5.34711	46.632	2.56032e-07	1.57417e-05
gene:HanXRQr2_Chr06g0272711	2.88113	3.70966	46.6193	2.56638e-07	1.57542e-05
gene:HanXRQr2_Chr04g0152701	-2.74329	1.74659	46.5939	2.57852e-07	1.58039e-05
gene:HanXRQr2_Chr12g0524151	-1.69351	4.69795	46.5775	2.58641e-07	1.58054e-05
gene:HanXRQr2_Chr06g0258721	-3.53652	4.77279	46.5765	2.58687e-07	1.58054e-05
gene:HanXRQr2_Chr03g0108871	-0.924959	6.48862	46.5139	2.61722e-07	1.59659e-05
gene:HanXRQr2_Chr12g0537341	-1.00541	3.04202	46.4006	2.67312e-07	1.62814e-05
gene:HanXRQr2_Chr16g0725011	-5.86669	6.49815	57.8265	2.70021e-07	1.64208e-05
gene:HanXRQr2_Chr16g0731631	1.86618	7.30561	46.3366	2.70524e-07	1.64258e-05
gene:HanXRQr2_Chr14g0626061	0.779244	5.67989	46.2857	2.73108e-07	1.6518e-05
gene:HanXRQr2_Chr01g0023671	1.90235	2.7617	46.2813	2.73331e-07	1.6518e-05
gene:HanXRQr2_Chr10g0430821	0.845626	5.04532	46.2777	2.73515e-07	1.6518e-05
gene:HanXRQr2_Chr09g0415661	0.982844	5.19588	46.2674	2.74044e-07	1.6518e-05
gene:HanXRQr2_Chr17g0820031	-1.14555	5.18355	46.2652	2.74158e-07	1.6518e-05
gene:HanXRQr2_Chr01g0021341	-2.7169	4.42805	46.2188	2.76545e-07	1.66194e-05
gene:HanXRQr2_Chr15g0678791	3.6909	3.97802	46.216	2.76693e-07	1.66194e-05
gene:HanXRQr2_Chr11g0480611	1.03302	8.15285	46.1872	2.78183e-07	1.66833e-05
gene:HanXRQr2_Chr11g0476251	3.41099	0.702737	46.1165	2.81892e-07	1.68625e-05
gene:HanXRQr2_Chr09g0387751	-2.1979	5.4219	46.1133	2.8206e-07	1.68625e-05
gene:HanXRQr2_Chr15g0677261	1.09735	5.03795	46.1042	2.82546e-07	1.68625e-05
gene:HanXRQr2_Chr09g0364101	1.12797	4.0695	46.0975	2.82899e-07	1.68625e-05
gene:HanXRQr2_Chr10g0425391	2.97606	-0.00345244	47.1765	2.84006e-07	1.69027e-05
gene:HanXRQr2_Chr03g0096141	0.716521	5.88137	46.0535	2.85241e-07	1.69504e-05
gene:HanXRQr2_Chr02g0071681	3.58412	1.83323	45.9932	2.88484e-07	1.7117e-05
gene:HanXRQr2_Chr06g0240031	-2.34996	3.71771	45.939	2.91435e-07	1.72659e-05
gene:HanXRQr2_Chr05g0202781	0.84703	4.1811	45.7736	3.00646e-07	1.77846e-05
gene:HanXRQr2_Chr06g0270751	1.36025	4.37218	45.7619	3.01306e-07	1.77966e-05
gene:HanXRQr2_Chr14g0640191	2.03987	6.9235	45.7534	3.01791e-07	1.77984e-05
gene:HanXRQr2_Chr09g0396661	2.4929	6.12625	45.728	3.03239e-07	1.78568e-05
gene:HanXRQr2_Chr07g0307331	1.45218	6.90663	45.7096	3.04289e-07	1.78712e-05
gene:HanXRQr2_Chr08g0338301	1.415	4.96142	45.7077	3.04398e-07	1.78712e-05
gene:HanXRQr2_Chr03g0100661	-1.03435	3.99375	45.6342	3.08644e-07	1.80932e-05
gene:HanXRQr2_Chr10g0437191	1.30301	3.01336	45.6232	3.09287e-07	1.81037e-05
gene:HanXRQr2_Chr03g0111421	1.00993	7.39958	45.4985	3.16655e-07	1.84889e-05
gene:HanXRQr2_Chr11g0468291	1.12581	4.91142	45.4959	3.16815e-07	1.84889e-05
gene:HanXRQr2_Chr14g0633341	0.943435	5.34194	45.4713	3.18289e-07	1.85472e-05
gene:HanXRQr2_Chr14g0658161	-1.35235	5.61598	45.4424	3.20037e-07	1.86213e-05
gene:HanXRQr2_Chr16g0744061	0.809855	4.52264	45.4168	3.2159e-07	1.86571e-05
gene:HanXRQr2_Chr13g0614231	-0.92604	4.6207	45.4162	3.21622e-07	1.86571e-05
gene:HanXRQr2_Chr14g0632471	1.25027	6.78527	45.4086	3.22087e-07	1.86571e-05
gene:HanXRQr2_Chr11g0481781	0.996224	4.39496	45.369	3.24514e-07	1.87699e-05
gene:HanXRQr2_Chr11g0495551	2.06306	0.993734	45.3374	3.26461e-07	1.88546e-05
gene:HanXRQr2_Chr14g0658341	-2.31812	4.26186	45.3161	3.27776e-07	1.89026e-05
gene:HanXRQr2_Chr16g0735971	0.928234	4.72502	45.28	3.30033e-07	1.89933e-05
gene:HanXRQr2_Chr14g0660781	1.04277	5.09764	45.2706	3.30616e-07	1.89933e-05
gene:HanXRQr2_Chr10g0454191	2.10135	4.01403	45.2567	3.31489e-07	1.89933e-05
gene:HanXRQr2_Chr17g0779801	-1.37454	5.4936	45.2537	3.31677e-07	1.89933e-05
gene:HanXRQr2_Chr10g0459891	2.0676	7.58073	45.2521	3.31782e-07	1.89933e-05
gene:HanXRQr2_Chr09g0401001	1.79497	5.5581	45.1856	3.35994e-07	1.92062e-05
gene:HanXRQr2_Chr05g0195981	1.26215	5.6577	45.1489	3.38342e-07	1.93022e-05
gene:HanXRQr2_Chr15g0721881	1.13655	4.20437	45.144	3.38661e-07	1.93022e-05
gene:HanXRQr2_Chr13g0590281	0.788879	5.83373	45.0992	3.41554e-07	1.94387e-05
gene:HanXRQr2_Chr11g0468951	1.91645	5.02956	45.0605	3.44079e-07	1.95539e-05
gene:HanXRQr2_Chr09g0412271	5.71969	1.12583	51.71	3.48938e-07	1.98012e-05
gene:HanXRQr2_Chr10g0443921	1.09447	5.98628	44.9783	3.49499e-07	1.98043e-05
gene:HanXRQr2_Chr10g0451911	-3.4135	4.04554	44.918	3.5354e-07	1.99863e-05
gene:HanXRQr2_Chr16g0754351	-1.2246	5.24581	44.9151	3.53735e-07	1.99863e-05
gene:HanXRQr2_Chr16g0773851	1.58883	4.82282	44.9	3.54757e-07	2.00151e-05
gene:HanXRQr2_Chr04g0140611	0.946494	4.98142	44.8024	3.6142e-07	2.03616e-05
gene:HanXRQr2_Chr14g0658361	1.30813	5.09938	44.7855	3.62592e-07	2.03981e-05
gene:HanXRQr2_Chr16g0768891	1.36072	6.911	44.7476	3.65222e-07	2.05166e-05
gene:HanXRQr2_Chr02g0071651	-1.48425	5.54773	44.7357	3.66055e-07	2.05338e-05
gene:HanXRQr2_Chr14g0665821	-1.2655	5.26379	44.7209	3.67094e-07	2.05625e-05
gene:HanXRQr2_Chr11g0520711	0.929508	6.09857	44.7019	3.68423e-07	2.06074e-05
gene:HanXRQr2_Chr13g0584911	1.06206	6.1008	44.6771	3.70176e-07	2.06476e-05
gene:HanXRQr2_Chr10g0419751	0.869768	4.86767	44.6768	3.70199e-07	2.06476e-05
gene:HanXRQr2_Chr02g0059181	-1.32959	4.16826	44.6515	3.71992e-07	2.0718e-05
gene:HanXRQr2_Chr15g0698951	1.9775	6.15121	44.6409	3.72747e-07	2.07305e-05
gene:HanXRQr2_Chr03g0086811	-1.52723	4.0879	44.6148	3.74615e-07	2.07934e-05
gene:HanXRQr2_Chr05g0193311	-2.79073	3.75482	44.6102	3.74944e-07	2.07934e-05
gene:HanXRQr2_Chr10g0439921	-2.72106	4.49718	44.5683	3.77964e-07	2.09312e-05
gene:HanXRQr2_Chr11g0507111	1.27985	5.35561	44.4805	3.84382e-07	2.12289e-05
gene:HanXRQr2_Chr10g0429951	-3.13616	5.74079	44.4799	3.84429e-07	2.12289e-05
gene:HanXRQr2_Chr01g0016791	2.08147	2.28177	44.4436	3.8711e-07	2.1331e-05
gene:HanXRQr2_Chr14g0660351	3.53533	0.380231	44.4401	3.87369e-07	2.1331e-05
gene:HanXRQr2_Chr14g0656971	0.98097	10.5159	44.4278	3.88289e-07	2.13515e-05
gene:HanXRQr2_Chr10g0461921	-2.23355	8.13458	44.369	3.92699e-07	2.15637e-05
gene:HanXRQr2_Chr05g0205291	1.07962	4.69978	44.3287	3.95752e-07	2.17008e-05
gene:HanXRQr2_Chr14g0646571	-4.41084	7.41628	44.2567	4.01265e-07	2.19722e-05
gene:HanXRQr2_Chr12g0533881	1.51477	2.69212	44.2404	4.02528e-07	2.19871e-05
gene:HanXRQr2_Chr09g0384361	2.5949	2.95689	46.4052	4.02805e-07	2.19871e-05
gene:HanXRQr2_Chr09g0408921	1.11481	4.90181	44.2244	4.03771e-07	2.19871e-05
gene:HanXRQr2_Chr17g0806631	1.19824	3.01305	44.2216	4.03984e-07	2.19871e-05
gene:HanXRQr2_Chr08g0351031	0.817882	4.93395	44.2169	4.04353e-07	2.19871e-05
gene:HanXRQr2_Chr07g0302821	0.960914	6.20298	44.1523	4.09412e-07	2.22313e-05
gene:HanXRQr2_Chr13g0575081	0.78744	6.88227	44.1287	4.1128e-07	2.23017e-05
gene:HanXRQr2_Chr10g0431011	1.13376	5.01628	44.1204	4.11941e-07	2.23065e-05
gene:HanXRQr2_Chr15g0702291	1.12584	4.43083	44.1018	4.13417e-07	2.23554e-05
gene:HanXRQr2_Chr05g0217331	1.26564	4.40068	44.0532	4.17313e-07	2.25349e-05
gene:HanXRQr2_Chr11g0489251	-1.19473	4.7306	43.9827	4.23033e-07	2.28122e-05
gene:HanXRQr2_Chr10g0423181	0.801621	6.52741	43.9528	4.25481e-07	2.29126e-05
gene:HanXRQr2_Chr10g0455211	1.16587	2.89625	43.9287	4.27473e-07	2.29882e-05
gene:HanXRQr2_Chr14g0637551	5.2979	0.569078	48.7152	4.30581e-07	2.31234e-05
gene:HanXRQr2_Chr15g0675921	-1.22668	6.05372	43.8789	4.31609e-07	2.31468e-05
gene:HanXRQr2_Chr02g0069621	1.25665	5.18372	43.847	4.34278e-07	2.3258e-05
gene:HanXRQr2_Chr01g0011281	1.35376	9.78891	43.7733	4.40521e-07	2.356e-05
gene:HanXRQr2_Chr15g0716161	-5.64358	5.49667	50.168	4.41421e-07	2.35759e-05
gene:HanXRQr2_Chr16g0751611	0.781091	6.45982	43.7263	4.44554e-07	2.37107e-05
gene:HanXRQr2_Chr13g0583601	1.68877	6.16588	43.7154	4.45498e-07	2.37287e-05
gene:HanXRQr2_Chr17g0786071	-1.09755	3.7142	43.6946	4.47299e-07	2.37922e-05
gene:HanXRQr2_Chr03g0109291	0.978782	6.47037	43.6286	4.53061e-07	2.40659e-05
gene:HanXRQr2_Chr13g0571011	0.961466	3.47272	43.6161	4.54168e-07	2.40919e-05
gene:HanXRQr2_Chr04g0141461	1.29813	5.85244	43.6022	4.5539e-07	2.41239e-05
gene:HanXRQr2_Chr05g0222391	-1.82653	5.59912	43.5841	4.56998e-07	2.41672e-05
gene:HanXRQr2_Chr15g0675581	-1.6265	2.30154	43.5791	4.57444e-07	2.41672e-05
gene:HanXRQr2_Chr04g0179391	-1.01568	5.38572	43.5671	4.58508e-07	2.41906e-05
gene:HanXRQr2_Chr14g0666171	2.3881	2.81379	43.5488	4.60142e-07	2.42441e-05
gene:HanXRQr2_Chr09g0388561	-3.73009	3.35457	44.5244	4.62139e-07	2.42896e-05
gene:HanXRQr2_Chr13g0572401	1.08847	5.19399	43.5253	4.62251e-07	2.42896e-05
gene:HanXRQr2_Chr08g0333621	-3.89028	1.44357	43.5145	4.63222e-07	2.43079e-05
gene:HanXRQr2_Chr02g0050381	0.858491	5.46991	43.5023	4.64319e-07	2.43328e-05
gene:HanXRQr2_Chr13g0607501	-5.28003	5.56683	43.3857	4.74982e-07	2.48313e-05
gene:HanXRQr2_Chr03g0122441	1.14693	4.01008	43.3844	4.75103e-07	2.48313e-05
gene:HanXRQr2_Chr04g0152481	1.0265	5.30428	43.3588	4.7748e-07	2.49222e-05
gene:HanXRQr2_Chr14g0669241	2.75935	2.91761	43.2792	4.84949e-07	2.52544e-05
gene:HanXRQr2_Chr15g0715931	1.17521	7.8987	43.277	4.85157e-07	2.52544e-05
gene:HanXRQr2_Chr13g0599391	-1.40032	7.91055	43.2704	4.85785e-07	2.52544e-05
gene:HanXRQr2_Chr08g0318801	0.827763	5.40782	43.2538	4.87367e-07	2.53029e-05
gene:HanXRQr2_Chr09g0363031	-2.87744	4.90536	43.24	4.8868e-07	2.53374e-05
gene:HanXRQr2_Chr15g0701801	2.72353	0.730258	42.9875	5.13423e-07	2.6585e-05
gene:HanXRQr2_Chr15g0698311	1.20691	7.29135	42.9677	5.15425e-07	2.66533e-05
gene:HanXRQr2_Chr05g0234381	2.52297	0.961704	42.9525	5.16961e-07	2.66974e-05
gene:HanXRQr2_Chr12g0551221	-1.76938	4.24746	42.8929	5.23041e-07	2.69757e-05
gene:HanXRQr2_Chr02g0084221	2.16906	4.02867	42.8617	5.26253e-07	2.71055e-05
gene:HanXRQr2_Chr04g0161631	1.23016	8.49976	42.838	5.28712e-07	2.71963e-05
gene:HanXRQr2_Chr09g0375121	1.07341	5.55905	42.7591	5.36977e-07	2.75851e-05
gene:HanXRQr2_Chr12g0538851	4.90443	4.23161	42.7349	5.39538e-07	2.7654e-05
gene:HanXRQr2_Chr01g0016881	0.916967	5.43731	42.733	5.39735e-07	2.7654e-05
gene:HanXRQr2_Chr03g0091401	2.23228	3.60056	44.7655	5.40774e-07	2.76616e-05
gene:HanXRQr2_Chr11g0487911	1.63384	5.51883	42.7088	5.4232e-07	2.76616e-05
gene:HanXRQr2_Chr17g0814551	-1.73655	4.43999	42.7076	5.4244e-07	2.76616e-05
gene:HanXRQr2_Chr06g0252431	4.06429	0.703411	42.705	5.42718e-07	2.76616e-05
gene:HanXRQr2_Chr12g0520951	-2.28237	4.31554	42.6975	5.43519e-07	2.76663e-05
gene:HanXRQr2_Chr15g0677361	0.984817	4.8309	42.6799	5.45415e-07	2.77267e-05
gene:HanXRQr2_Chr17g0788201	1.07008	7.47098	42.6459	5.4907e-07	2.78148e-05
gene:HanXRQr2_Chr15g0714851	1.29119	9.02831	42.6436	5.4932e-07	2.78148e-05
gene:HanXRQr2_Chr03g0092031	1.48318	4.25491	42.6384	5.49888e-07	2.78148e-05
gene:HanXRQr2_Chr09g0391691	1.36872	5.1138	42.6374	5.49999e-07	2.78148e-05
gene:HanXRQr2_Chr10g0464431	-2.66089	0.0235665	42.581	5.56145e-07	2.80776e-05
gene:HanXRQr2_Chr14g0648471	0.998735	5.69869	42.5721	5.57117e-07	2.80776e-05
gene:HanXRQr2_Chr15g0687351	1.06517	3.47866	42.57	5.57353e-07	2.80776e-05
gene:HanXRQr2_Chr11g0485301	-0.919639	5.13566	42.5469	5.59898e-07	2.81542e-05
gene:HanXRQr2_Chr04g0162591	1.07148	5.61635	42.5431	5.60314e-07	2.81542e-05
gene:HanXRQr2_Chr14g0650721	-1.51553	3.91158	42.536	5.61105e-07	2.81576e-05
gene:HanXRQr2_Chr14g0669771	-2.43483	3.58769	42.5252	5.62302e-07	2.81815e-05
gene:HanXRQr2_Chr13g0583881	0.732625	4.63301	42.4374	5.7214e-07	2.86378e-05
gene:HanXRQr2_Chr08g0358881	0.969656	6.09485	42.4098	5.75262e-07	2.87572e-05
gene:HanXRQr2_Chr14g0666851	1.08123	4.72007	42.3436	5.82848e-07	2.90992e-05
gene:HanXRQr2_Chr06g0273231	1.10921	6.46735	42.2421	5.9468e-07	2.9652e-05
gene:HanXRQr2_Chr14g0652761	1.01451	5.51064	42.1893	6.00937e-07	2.99257e-05
gene:HanXRQr2_Chr10g0430831	2.1532	1.1483	42.1825	6.01756e-07	2.99283e-05
gene:HanXRQr2_Chr04g0178001	1.42121	2.8773	42.171	6.03128e-07	2.99584e-05
gene:HanXRQr2_Chr16g0754091	2.31046	3.94222	42.1556	6.04974e-07	3.00119e-05
gene:HanXRQr2_Chr03g0087851	-3.73952	6.92988	42.1249	6.08669e-07	3.01569e-05
gene:HanXRQr2_Chr09g0405931	1.23772	3.77198	42.1064	6.10906e-07	3.02039e-05
gene:HanXRQr2_Chr03g0126591	2.37101	1.80841	42.1043	6.11164e-07	3.02039e-05
gene:HanXRQr2_Chr14g0640041	1.8967	3.87804	42.0902	6.12874e-07	3.02501e-05
gene:HanXRQr2_Chr14g0658641	1.88519	7.62671	42.0838	6.13657e-07	3.02505e-05
gene:HanXRQr2_Chr14g0632241	0.85667	3.74444	42.073	6.14982e-07	3.02776e-05
gene:HanXRQr2_Chr08g0346921	1.24902	6.18937	42.0556	6.17104e-07	3.03078e-05
gene:HanXRQr2_Chr05g0213891	1.20915	2.87169	42.0553	6.17148e-07	3.03078e-05
gene:HanXRQr2_Chr16g0762811	0.92266	5.82811	41.9807	6.26375e-07	3.07223e-05
gene:HanXRQr2_Chr12g0556521	1.2345	6.46633	41.9707	6.27622e-07	3.07448e-05
gene:HanXRQr2_Chr14g0659031	0.830635	5.01693	41.9603	6.28915e-07	3.07696e-05
gene:HanXRQr2_Chr15g0679251	-1.23455	4.35998	41.9536	6.29754e-07	3.0772e-05
gene:HanXRQr2_Chr05g0226321	0.824841	7.22974	41.905	6.35877e-07	3.10324e-05
gene:HanXRQr2_Chr09g0409291	1.99477	1.86297	41.8499	6.42904e-07	3.13362e-05
gene:HanXRQr2_Chr17g0822551	1.15505	4.89835	41.8413	6.44005e-07	3.13507e-05
gene:HanXRQr2_Chr14g0650771	1.20017	3.59879	41.8305	6.45393e-07	3.13791e-05
gene:HanXRQr2_Chr10g0426151	2.27007	3.43162	41.792	6.50373e-07	3.15819e-05
gene:HanXRQr2_Chr10g0453931	3.42537	4.67522	41.7794	6.52011e-07	3.15883e-05
gene:HanXRQr2_Chr11g0472101	1.09503	2.79159	41.7785	6.52122e-07	3.15883e-05
gene:HanXRQr2_Chr06g0250301	1.02598	6.54362	41.7644	6.53965e-07	3.16383e-05
gene:HanXRQr2_Chr17g0815221	-1.36685	2.76614	41.7131	6.60693e-07	3.19242e-05
gene:HanXRQr2_Chr01g0010711	1.02473	4.92702	41.6885	6.63947e-07	3.20418e-05
gene:HanXRQr2_Chr09g0395981	1.97939	1.82636	41.6122	6.74161e-07	3.24946e-05
gene:HanXRQr2_Chr12g0551471	1.14478	5.98277	41.591	6.77025e-07	3.25924e-05
gene:HanXRQr2_Chr15g0685251	1.90588	5.74937	41.5614	6.81054e-07	3.27459e-05
gene:HanXRQr2_Chr13g0597221	-1.56544	3.47663	41.5515	6.82408e-07	3.27463e-05
gene:HanXRQr2_Chr07g0278791	1.399	6.06656	41.549	6.82739e-07	3.27463e-05
gene:HanXRQr2_Chr17g0781811	1.32313	4.13918	41.5408	6.83869e-07	3.27602e-05
gene:HanXRQr2_Chr10g0466021	-1.24304	3.37541	41.5128	6.87717e-07	3.29042e-05
gene:HanXRQr2_Chr03g0137131	1.08406	3.90486	41.4892	6.90979e-07	3.30198e-05
gene:HanXRQr2_Chr15g0674361	1.14292	3.75677	41.4711	6.93483e-07	3.3099e-05
gene:HanXRQr2_Chr03g0133191	2.8503	0.267729	41.4619	6.94761e-07	3.31195e-05
gene:HanXRQr2_Chr17g0817391	1.04478	6.26412	41.4427	6.97442e-07	3.31667e-05
gene:HanXRQr2_Chr01g0005621	0.926299	7.04412	41.4427	6.9745e-07	3.31667e-05
gene:HanXRQr2_Chr00c040g0833311	1.49677	3.24568	41.4204	7.00571e-07	3.32509e-05
gene:HanXRQr2_Chr04g0173131	2.07215	2.93314	41.4146	7.01392e-07	3.32509e-05
gene:HanXRQr2_Chr17g0779941	0.882935	5.69012	41.4119	7.01777e-07	3.32509e-05
gene:HanXRQr2_Chr13g0577761	1.52154	6.7001	41.3539	7.09985e-07	3.35991e-05
gene:HanXRQr2_Chr02g0075891	1.23205	4.80223	41.3135	7.1578e-07	3.38323e-05
gene:HanXRQr2_Chr15g0716461	1.77352	2.51824	41.2608	7.23404e-07	3.41513e-05
gene:HanXRQr2_Chr10g0456091	1.39892	5.13504	41.1497	7.39761e-07	3.48813e-05
gene:HanXRQr2_Chr14g0648481	1.14984	6.80051	41.1289	7.42873e-07	3.49858e-05
gene:HanXRQr2_Chr15g0694151	1.13207	6.16107	41.0944	7.48063e-07	3.51878e-05
gene:HanXRQr2_Chr16g0751551	1.10829	6.0514	41.0864	7.4926e-07	3.52017e-05
gene:HanXRQr2_Chr17g0814271	1.50081	4.53783	41.0689	7.51922e-07	3.52843e-05
gene:HanXRQr2_Chr05g0236451	-1.79733	2.79788	41.0205	7.59301e-07	3.55878e-05
gene:HanXRQr2_Chr10g0437011	0.790494	6.20939	40.982	7.6523e-07	3.58227e-05
gene:HanXRQr2_Chr02g0082061	1.5942	4.03407	40.9568	7.69133e-07	3.59623e-05
gene:HanXRQr2_Chr16g0750071	1.24188	3.60765	40.9429	7.71292e-07	3.60091e-05
gene:HanXRQr2_Chr13g0584841	-1.73371	5.34218	40.9385	7.71979e-07	3.60091e-05
gene:HanXRQr2_Chr12g0536391	1.96655	5.74706	42.7968	7.77629e-07	3.62293e-05
gene:HanXRQr2_Chr16g0769301	0.889963	7.52887	40.8912	7.79399e-07	3.62685e-05
gene:HanXRQr2_Chr12g0540881	-1.4941	4.51472	40.8634	7.83802e-07	3.643e-05
gene:HanXRQr2_Chr05g0217931	1.33927	3.23984	40.8324	7.88729e-07	3.66154e-05
gene:HanXRQr2_Chr14g0643031	2.84678	1.67491	40.7887	7.95741e-07	3.68971e-05
gene:HanXRQr2_Chr01g0032871	0.993526	7.99695	40.7736	7.98178e-07	3.69662e-05
gene:HanXRQr2_Chr14g0646831	6.05741	-0.745225	57.6001	8.00401e-07	3.70252e-05
gene:HanXRQr2_Chr15g0672111	1.37147	4.60177	40.7409	8.03495e-07	3.71243e-05
gene:HanXRQr2_Chr08g0342551	1.26773	3.27359	40.7278	8.05622e-07	3.71786e-05
gene:HanXRQr2_Chr10g0462341	2.6387	7.6748	40.7006	8.10087e-07	3.73405e-05
gene:HanXRQr2_Chr11g0466631	1.26155	6.46139	40.6533	8.17896e-07	3.76279e-05
gene:HanXRQr2_Chr16g0725591	-3.53712	3.45766	49.7221	8.19004e-07	3.76279e-05
gene:HanXRQr2_Chr04g0181981	0.879397	6.00675	40.6454	8.19214e-07	3.76279e-05
gene:HanXRQr2_Chr03g0093531	1.31648	4.65314	40.6109	8.24963e-07	3.77891e-05
gene:HanXRQr2_Chr16g0727241	-2.22365	6.46657	40.6105	8.2504e-07	3.77891e-05
gene:HanXRQr2_Chr12g0540531	1.00184	4.7373	40.607	8.25627e-07	3.77891e-05
gene:HanXRQr2_Chr09g0406041	3.09797	1.79275	40.5939	8.27819e-07	3.78316e-05
gene:HanXRQr2_Chr12g0530351	-1.80526	5.53791	40.5899	8.28494e-07	3.78316e-05
gene:HanXRQr2_Chr09g0380281	1.24422	6.21301	40.5364	8.37558e-07	3.82009e-05
gene:HanXRQr2_Chr07g0287911	0.955406	4.52623	40.4766	8.47813e-07	3.86235e-05
gene:HanXRQr2_Chr06g0259841	-4.06369	6.8127	40.4477	8.52818e-07	3.88062e-05
gene:HanXRQr2_Chr17g0789581	-1.16765	3.39491	40.4197	8.577e-07	3.89829e-05
gene:HanXRQr2_Chr00c184g0834171	0.962489	5.41576	40.4025	8.60703e-07	3.90739e-05
gene:HanXRQr2_Chr01g0035601	1.25166	3.48725	40.3881	8.63245e-07	3.91438e-05
gene:HanXRQr2_Chr08g0329301	1.22028	3.3938	40.368	8.66781e-07	3.92585e-05
gene:HanXRQr2_Chr16g0753561	-1.17986	3.44412	40.3325	8.73083e-07	3.94982e-05
gene:HanXRQr2_Chr14g0654971	-1.93291	1.40821	40.3185	8.75586e-07	3.95656e-05
gene:HanXRQr2_Chr11g0494011	1.09579	5.03066	40.2835	8.81854e-07	3.97772e-05
gene:HanXRQr2_Chr08g0324531	-1.16604	4.11138	40.281	8.82308e-07	3.97772e-05
gene:HanXRQr2_Chr09g0393821	1.10839	4.97306	40.2432	8.89147e-07	4.00393e-05
gene:HanXRQr2_Chr10g0427291	-0.989119	3.31853	40.2252	8.92432e-07	4.01409e-05
gene:HanXRQr2_Chr17g0794831	0.882651	4.74924	40.2145	8.94384e-07	4.01824e-05
gene:HanXRQr2_Chr05g0236271	1.15427	7.62743	40.2001	8.97021e-07	4.02546e-05
gene:HanXRQr2_Chr06g0261341	1.56259	3.41676	40.1865	8.99516e-07	4.02883e-05
gene:HanXRQr2_Chr09g0412581	-1.16355	4.43817	40.1784	9.01e-07	4.02883e-05
gene:HanXRQr2_Chr16g0737071	2.4561	0.914096	60.1144	9.01741e-07	4.02883e-05
gene:HanXRQr2_Chr10g0430951	1.30377	3.31514	40.1735	9.01901e-07	4.02883e-05
gene:HanXRQr2_Chr03g0112121	-3.48953	2.59156	40.1554	9.05259e-07	4.03921e-05
gene:HanXRQr2_Chr13g0619391	0.787884	3.90347	40.1484	9.06558e-07	4.04039e-05
gene:HanXRQr2_Chr02g0051291	-1.97946	3.07648	40.1319	9.09615e-07	4.0494e-05
gene:HanXRQr2_Chr06g0276831	1.09069	4.67132	40.1242	9.11059e-07	4.0512e-05
gene:HanXRQr2_Chr04g0181371	1.4113	7.26887	40.082	9.18958e-07	4.0805e-05
gene:HanXRQr2_Chr03g0113011	-2.58555	2.06271	40.0779	9.19737e-07	4.0805e-05
gene:HanXRQr2_Chr10g0426391	-4.25431	7.27941	40.8787	9.31673e-07	4.12876e-05
gene:HanXRQr2_Chr10g0427421	0.994742	8.00675	39.976	9.39137e-07	4.15712e-05
gene:HanXRQr2_Chr03g0109581	-2.81028	7.03515	39.966	9.4108e-07	4.161e-05
gene:HanXRQr2_Chr10g0423921	-1.35942	6.78082	39.9418	9.45754e-07	4.17694e-05
gene:HanXRQr2_Chr14g0639691	1.0142	7.18925	39.9271	9.48615e-07	4.18484e-05
gene:HanXRQr2_Chr04g0156241	1.12295	3.94151	39.9169	9.50611e-07	4.18884e-05
gene:HanXRQr2_Chr13g0603931	0.74407	6.05754	39.9115	9.51668e-07	4.18884e-05
gene:HanXRQr2_Chr14g0665901	-0.732959	6.28115	39.9041	9.53099e-07	4.19026e-05
gene:HanXRQr2_Chr05g0193291	2.08852	5.86077	39.8988	9.54137e-07	4.19026e-05
gene:HanXRQr2_Chr06g0259031	1.7105	3.27779	39.888	9.56255e-07	4.19484e-05
gene:HanXRQr2_Chr09g0380441	-1.16797	3.43477	39.841	9.65538e-07	4.23081e-05
gene:HanXRQr2_Chr16g0763181	2.08517	6.13529	39.8347	9.66801e-07	4.2316e-05
gene:HanXRQr2_Chr12g0520971	-3.40419	6.27215	39.8048	9.72767e-07	4.25294e-05
gene:HanXRQr2_Chr09g0396271	-2.32054	9.44435	39.7618	9.81413e-07	4.28594e-05
gene:HanXRQr2_Chr16g0762731	0.853447	4.79155	39.7288	9.88101e-07	4.30448e-05
gene:HanXRQr2_Chr02g0081901	-4.37726	5.3451	39.724	9.89072e-07	4.30448e-05
gene:HanXRQr2_Chr02g0068091	0.638967	6.04431	39.7238	9.8911e-07	4.30448e-05
gene:HanXRQr2_Chr15g0681701	-1.31748	3.59802	39.7191	9.90069e-07	4.30448e-05
gene:HanXRQr2_Chr01g0001131	2.12646	3.24047	41.4668	1.00012e-06	4.34334e-05
gene:HanXRQr2_Chr15g0715541	1.15053	6.88173	39.62	1.0105e-06	4.38354e-05
gene:HanXRQr2_Chr16g0750181	2.52396	5.11001	41.3629	1.0202e-06	4.42072e-05
gene:HanXRQr2_Chr07g0292511	-1.98291	5.23619	39.5321	1.02901e-06	4.45097e-05
gene:HanXRQr2_Chr07g0310031	-2.68834	3.77584	39.53	1.02946e-06	4.45097e-05
gene:HanXRQr2_Chr09g0402051	1.14311	4.27943	39.5201	1.03156e-06	4.45147e-05
gene:HanXRQr2_Chr03g0131851	1.37191	9.61875	39.5175	1.03212e-06	4.45147e-05
gene:HanXRQr2_Chr09g0390681	1.13101	3.30754	39.5134	1.033e-06	4.45147e-05
gene:HanXRQr2_Chr03g0099171	0.768607	6.02867	39.4802	1.0401e-06	4.47715e-05
gene:HanXRQr2_Chr16g0747671	2.07735	4.49307	39.4652	1.04335e-06	4.48185e-05
gene:HanXRQr2_Chr16g0752981	1.24846	5.36332	39.46	1.04447e-06	4.48185e-05
gene:HanXRQr2_Chr09g0406051	2.97053	0.267347	39.4592	1.04464e-06	4.48185e-05
gene:HanXRQr2_Chr15g0690911	-1.10098	4.5853	39.452	1.04618e-06	4.48354e-05
gene:HanXRQr2_Chr14g0666241	-1.60673	4.68136	39.4343	1.05002e-06	4.49505e-05
gene:HanXRQr2_Chr03g0136611	1.85194	2.65926	39.3924	1.05917e-06	4.52926e-05
gene:HanXRQr2_Chr04g0157931	0.928581	5.43791	39.3842	1.06098e-06	4.53204e-05
gene:HanXRQr2_Chr04g0187311	3.00838	0.0966492	39.3496	1.0686e-06	4.55957e-05
gene:HanXRQr2_Chr09g0386961	0.738912	5.21841	39.3281	1.07337e-06	4.57494e-05
gene:HanXRQr2_Chr05g0218071	1.5591	2.76471	39.3098	1.07747e-06	4.5874e-05
gene:HanXRQr2_Chr12g0543841	1.17255	4.3604	39.2659	1.08731e-06	4.62425e-05
gene:HanXRQr2_Chr05g0199001	-2.30395	3.85528	39.225	1.09658e-06	4.65802e-05
gene:HanXRQr2_Chr06g0241911	-3.33756	2.6875	39.2204	1.09763e-06	4.65802e-05
gene:HanXRQr2_Chr12g0521451	-1.19656	5.09359	39.2015	1.10193e-06	4.67119e-05
gene:HanXRQr2_Chr10g0419961	0.974318	8.08355	39.1824	1.10632e-06	4.68471e-05
gene:HanXRQr2_Chr15g0720841	-0.923008	6.40499	39.1664	1.11001e-06	4.69499e-05
gene:HanXRQr2_Chr11g0467171	2.95595	2.67299	39.1614	1.11115e-06	4.69499e-05
gene:HanXRQr2_Chr03g0127801	2.88943	3.55512	39.1134	1.12229e-06	4.73419e-05
gene:HanXRQr2_Chr17g0801471	2.13863	7.72061	39.111	1.12286e-06	4.73419e-05
gene:HanXRQr2_Chr05g0223691	1.00094	6.58122	39.0806	1.12999e-06	4.75911e-05
gene:HanXRQr2_Chr12g0529621	-2.61829	5.65981	39.899	1.13246e-06	4.76438e-05
gene:HanXRQr2_Chr10g0429321	-1.21256	4.61912	39.042	1.1391e-06	4.78717e-05
gene:HanXRQr2_Chr01g0023231	1.04651	5.04187	39.0361	1.14049e-06	4.78787e-05
gene:HanXRQr2_Chr01g0021321	-4.49718	2.90502	39.0001	1.14909e-06	4.81876e-05
gene:HanXRQr2_Chr11g0487571	-0.824214	4.92112	38.9949	1.15033e-06	4.81878e-05
gene:HanXRQr2_Chr05g0221281	0.91228	5.51157	38.9863	1.15239e-06	4.82224e-05
gene:HanXRQr2_Chr03g0116401	1.11639	5.35883	38.9742	1.1553e-06	4.82927e-05
gene:HanXRQr2_Chr11g0472901	-3.66983	7.01663	38.9271	1.1667e-06	4.87168e-05
gene:HanXRQr2_Chr17g0803181	-1.39317	3.91197	38.9176	1.16902e-06	4.87614e-05
gene:HanXRQr2_Chr17g0796501	-0.887186	5.67789	38.8956	1.1744e-06	4.89336e-05
gene:HanXRQr2_Chr12g0529441	1.52139	6.48751	38.8603	1.18308e-06	4.92427e-05
gene:HanXRQr2_Chr11g0486291	-1.97915	5.63123	38.8484	1.18601e-06	4.93121e-05
gene:HanXRQr2_Chr13g0585521	3.96942	1.07916	38.8407	1.18791e-06	4.93388e-05
gene:HanXRQr2_Chr10g0436211	-0.976792	8.23231	38.8179	1.19359e-06	4.95221e-05
gene:HanXRQr2_Chr09g0383751	1.18829	3.81439	38.7965	1.19894e-06	4.96912e-05
gene:HanXRQr2_Chr02g0059241	-1.66759	6.16541	38.7515	1.21028e-06	5.01078e-05
gene:HanXRQr2_Chr07g0312751	1.48141	8.2056	38.7401	1.21317e-06	5.01444e-05
gene:HanXRQr2_Chr01g0015771	-1.80255	3.94819	38.7379	1.21373e-06	5.01444e-05
gene:HanXRQr2_Chr14g0660831	-1.82017	2.46849	38.7095	1.22097e-06	5.039e-05
gene:HanXRQr2_Chr08g0318751	1.17498	6.27831	38.6925	1.2253e-06	5.05154e-05
gene:HanXRQr2_Chr02g0073701	1.25296	3.67943	38.6712	1.23079e-06	5.06884e-05
gene:HanXRQr2_Chr03g0122921	-1.33995	6.1053	38.6337	1.24049e-06	5.1034e-05
gene:HanXRQr2_Chr10g0437111	-1.30823	3.31537	38.5931	1.2511e-06	5.14163e-05
gene:HanXRQr2_Chr16g0726381	0.792582	5.04545	38.5676	1.25781e-06	5.16173e-05
gene:HanXRQr2_Chr02g0068891	0.663154	5.52637	38.5644	1.25864e-06	5.16173e-05
gene:HanXRQr2_Chr05g0230721	1.08695	7.82434	38.5452	1.26374e-06	5.17721e-05
gene:HanXRQr2_Chr01g0025431	1.46101	6.5234	38.537	1.2659e-06	5.18064e-05
gene:HanXRQr2_Chr15g0672961	1.19951	4.81573	38.5312	1.26743e-06	5.18148e-05
gene:HanXRQr2_Chr08g0333491	0.873241	5.03781	38.5044	1.27461e-06	5.20535e-05
gene:HanXRQr2_Chr15g0720781	0.873712	7.91202	38.4753	1.28242e-06	5.23179e-05
gene:HanXRQr2_Chr15g0710531	1.67498	4.01915	38.4467	1.29012e-06	5.25261e-05
gene:HanXRQr2_Chr03g0125351	0.916213	6.55388	38.4464	1.29022e-06	5.25261e-05
gene:HanXRQr2_Chr16g0729831	-7.08534	3.32626	38.4344	1.29346e-06	5.26035e-05
gene:HanXRQr2_Chr16g0754401	1.10248	5.52307	38.4056	1.30132e-06	5.2868e-05
gene:HanXRQr2_Chr17g0796361	1.24473	4.28301	38.3361	1.32049e-06	5.35912e-05
gene:HanXRQr2_Chr11g0470081	3.20006	5.05306	38.3074	1.3285e-06	5.38602e-05
gene:HanXRQr2_Chr12g0559381	1.4292	9.44305	38.2955	1.33184e-06	5.39396e-05
gene:HanXRQr2_Chr09g0416051	-2.5034	4.77325	38.2701	1.33897e-06	5.41723e-05
gene:HanXRQr2_Chr02g0052811	2.6948	1.28684	40.9298	1.34415e-06	5.43254e-05
gene:HanXRQr2_Chr08g0340531	1.96927	2.78936	38.2401	1.34747e-06	5.44031e-05
gene:HanXRQr2_Chr07g0298071	0.700739	6.13168	38.2088	1.3564e-06	5.47073e-05
gene:HanXRQr2_Chr12g0554961	-1.23378	6.03883	38.1887	1.36216e-06	5.4863e-05
gene:HanXRQr2_Chr10g0424531	5.42304	1.24192	46.2965	1.36307e-06	5.4863e-05
gene:HanXRQr2_Chr08g0344911	-2.66479	2.54469	38.1759	1.36585e-06	5.4918e-05
gene:HanXRQr2_Chr10g0428901	2.18745	2.7232	38.1684	1.36801e-06	5.49485e-05
gene:HanXRQr2_Chr06g0249701	-2.8597	2.29368	38.154	1.37219e-06	5.50598e-05
gene:HanXRQr2_Chr09g0404671	-2.00617	6.15492	38.1408	1.37602e-06	5.51565e-05
gene:HanXRQr2_Chr03g0116241	1.82131	3.39972	38.1268	1.38009e-06	5.52629e-05
gene:HanXRQr2_Chr17g0813121	0.792215	6.12151	38.1039	1.38677e-06	5.54736e-05
gene:HanXRQr2_Chr11g0495971	-1.54011	2.6756	38.0854	1.39221e-06	5.56338e-05
gene:HanXRQr2_Chr03g0126541	2.20773	4.05541	38.0806	1.39362e-06	5.56338e-05
gene:HanXRQr2_Chr10g0464751	1.26865	3.88871	38.056	1.4009e-06	5.58387e-05
gene:HanXRQr2_Chr12g0535871	1.17678	3.73292	38.0535	1.40162e-06	5.58387e-05
gene:HanXRQr2_Chr09g0380781	1.59532	5.21364	38.0168	1.41256e-06	5.62172e-05
gene:HanXRQr2_Chr09g0402161	-1.95828	7.57806	38.0011	1.41727e-06	5.6308e-05
gene:HanXRQr2_Chr17g0831371	-1.10418	4.24576	37.9995	1.41772e-06	5.6308e-05
gene:HanXRQr2_Chr14g0620911	-2.09189	5.49502	37.9569	1.43056e-06	5.67603e-05
gene:HanXRQr2_Chr13g0572691	-1.87475	3.72718	37.9195	1.44196e-06	5.71543e-05
gene:HanXRQr2_Chr17g0814511	-1.87775	5.90017	37.9058	1.44616e-06	5.71821e-05
gene:HanXRQr2_Chr15g0700211	2.25994	1.73489	42.864	1.44921e-06	5.71821e-05
gene:HanXRQr2_Chr02g0067011	-2.55594	5.67876	37.8957	1.44925e-06	5.71821e-05
gene:HanXRQr2_Chr03g0126841	-1.78851	4.02367	37.8935	1.44991e-06	5.71821e-05
gene:HanXRQr2_Chr04g0166041	-2.75796	3.42885	37.8933	1.44998e-06	5.71821e-05
gene:HanXRQr2_Chr09g0393491	-4.99246	5.91525	37.8706	1.457e-06	5.74008e-05
gene:HanXRQr2_Chr13g0581711	-1.68638	4.97477	37.8618	1.45972e-06	5.74499e-05
gene:HanXRQr2_Chr04g0177201	1.53853	5.01077	37.8511	1.46304e-06	5.75225e-05
gene:HanXRQr2_Chr15g0686511	0.806101	5.62288	37.8311	1.46924e-06	5.77083e-05
gene:HanXRQr2_Chr06g0265151	-2.08915	2.6413	37.768	1.48905e-06	5.84194e-05
gene:HanXRQr2_Chr01g0024831	0.76356	4.82738	37.764	1.49034e-06	5.84194e-05
gene:HanXRQr2_Chr09g0409621	1.16312	6.61049	37.7426	1.49713e-06	5.86268e-05
gene:HanXRQr2_Chr04g0163471	0.910959	8.44548	37.7068	1.50855e-06	5.90149e-05
gene:HanXRQr2_Chr03g0095821	3.81345	0.960002	37.6996	1.51088e-06	5.90467e-05
gene:HanXRQr2_Chr12g0534401	-2.38871	4.89086	37.6317	1.53288e-06	5.98465e-05
gene:HanXRQr2_Chr09g0417101	1.28364	5.40798	37.6061	1.54125e-06	6.01132e-05
gene:HanXRQr2_Chr08g0340511	2.20813	4.61362	37.5897	1.54663e-06	6.01205e-05
gene:HanXRQr2_Chr01g0005661	1.14591	3.34565	37.5879	1.54722e-06	6.01205e-05
gene:HanXRQr2_Chr06g0253931	-3.08548	1.60959	37.5873	1.54742e-06	6.01205e-05
gene:HanXRQr2_Chr12g0552561	1.85465	5.74087	37.5868	1.54759e-06	6.01205e-05
gene:HanXRQr2_Chr16g0772851	0.933346	8.19318	37.531	1.56609e-06	6.07788e-05
gene:HanXRQr2_Chr12g0527781	2.22153	2.43769	37.5261	1.56775e-06	6.07827e-05
gene:HanXRQr2_Chr14g0655001	-0.738696	3.76023	37.4798	1.5833e-06	6.13247e-05
gene:HanXRQr2_Chr11g0481251	1.03542	5.20575	37.4413	1.59637e-06	6.17697e-05
gene:HanXRQr2_Chr08g0339161	1.81072	4.31648	37.4294	1.60043e-06	6.18192e-05
gene:HanXRQr2_Chr17g0788551	1.34789	2.37983	37.4283	1.60082e-06	6.18192e-05
gene:HanXRQr2_Chr17g0829311	-2.40356	4.87326	37.4116	1.60653e-06	6.19786e-05
gene:HanXRQr2_Chr01g0005691	4.93667	-1.26408	51.7359	1.61283e-06	6.21599e-05
gene:HanXRQr2_Chr16g0726921	2.11418	8.4214	37.3665	1.6221e-06	6.24555e-05
gene:HanXRQr2_Chr14g0665231	1.97454	2.52659	37.3474	1.62873e-06	6.26493e-05
gene:HanXRQr2_Chr17g0818741	0.990158	7.01869	37.3218	1.63768e-06	6.29314e-05
gene:HanXRQr2_Chr15g0688241	0.852225	4.97196	37.2986	1.64585e-06	6.31831e-05
gene:HanXRQr2_Chr05g0221101	1.50485	4.46867	37.2267	1.67138e-06	6.40958e-05
gene:HanXRQr2_Chr17g0799001	5.32536	2.49869	37.2224	1.67291e-06	6.40958e-05
gene:HanXRQr2_Chr10g0458991	-1.66752	3.78776	37.2033	1.67979e-06	6.42965e-05
gene:HanXRQr2_Chr08g0327641	-2.30754	2.71413	37.1965	1.68222e-06	6.43265e-05
gene:HanXRQr2_Chr09g0385531	3.38281	1.67261	37.166	1.69328e-06	6.4686e-05
gene:HanXRQr2_Chr13g0610361	0.971752	6.86304	37.1012	1.71697e-06	6.55266e-05
gene:HanXRQr2_Chr14g0626351	-0.993837	4.4094	37.0852	1.72287e-06	6.56879e-05
gene:HanXRQr2_Chr14g0655941	0.862126	6.06382	37.0578	1.73308e-06	6.59703e-05
gene:HanXRQr2_Chr16g0742601	0.971229	5.49899	37.0557	1.73385e-06	6.59703e-05
gene:HanXRQr2_Chr13g0605471	-0.753507	5.46053	37.0501	1.73594e-06	6.59703e-05
gene:HanXRQr2_Chr02g0077161	1.30731	2.83844	37.0443	1.73811e-06	6.59703e-05
gene:HanXRQr2_Chr05g0235411	2.69264	5.38583	37.042	1.73896e-06	6.59703e-05
gene:HanXRQr2_Chr16g0750261	-0.876961	6.04124	37.0381	1.74042e-06	6.59703e-05
gene:HanXRQr2_Chr09g0365201	3.29537	1.0984	37.03	1.74345e-06	6.60212e-05
gene:HanXRQr2_Chr02g0063641	0.893423	5.48602	36.9942	1.75694e-06	6.64675e-05
gene:HanXRQr2_Chr08g0318641	1.46458	6.95559	36.9278	1.78221e-06	6.7358e-05
gene:HanXRQr2_Chr17g0781451	1.08472	6.8457	36.9193	1.78548e-06	6.73622e-05
gene:HanXRQr2_Chr15g0685461	-1.51154	3.53253	36.9186	1.78577e-06	6.73622e-05
gene:HanXRQr2_Chr07g0282561	2.12155	3.06875	38.4807	1.79426e-06	6.75612e-05
gene:HanXRQr2_Chr12g0548091	-1.18547	4.23576	36.8959	1.7945e-06	6.75612e-05
gene:HanXRQr2_Chr06g0245281	1.38555	10.8827	36.8732	1.80329e-06	6.78266e-05
gene:HanXRQr2_Chr11g0490621	0.729342	3.18595	36.8596	1.80861e-06	6.79612e-05
gene:HanXRQr2_Chr16g0725671	-3.04632	5.06697	39.347	1.81644e-06	6.81347e-05
gene:HanXRQr2_Chr08g0335331	1.7726	7.1533	36.8388	1.81672e-06	6.81347e-05
gene:HanXRQr2_Chr05g0233271	1.07007	7.22639	36.8237	1.82267e-06	6.82922e-05
gene:HanXRQr2_Chr17g0814871	-0.922467	3.07256	36.7416	1.85523e-06	6.94459e-05
gene:HanXRQr2_Chr16g0760041	2.22308	5.53178	42.7707	1.8574e-06	6.94604e-05
gene:HanXRQr2_Chr13g0566581	-2.31609	4.36217	36.7261	1.86148e-06	6.95463e-05
gene:HanXRQr2_Chr14g0660451	1.58526	2.37601	36.6962	1.87353e-06	6.97721e-05
gene:HanXRQr2_Chr14g0633271	-1.03656	4.46107	36.6915	1.87543e-06	6.97721e-05
gene:HanXRQr2_Chr15g0690211	0.893465	5.0368	36.6904	1.8759e-06	6.97721e-05
gene:HanXRQr2_Chr09g0397911	1.32498	5.76453	36.688	1.87685e-06	6.97721e-05
gene:HanXRQr2_Chr12g0563171	1.17848	3.42009	36.6875	1.87707e-06	6.97721e-05
gene:HanXRQr2_Chr05g0214871	1.27713	3.04939	36.6838	1.87856e-06	6.97721e-05
gene:HanXRQr2_Chr11g0477351	-1.09192	4.97456	36.6802	1.88003e-06	6.97721e-05
gene:HanXRQr2_Chr03g0088381	1.06543	6.06008	36.626	1.9022e-06	7.05279e-05
gene:HanXRQr2_Chr16g0755341	-3.24782	6.49488	39.0867	1.91007e-06	7.07523e-05
gene:HanXRQr2_Chr06g0269951	1.2337	3.10246	36.5907	1.9168e-06	7.09342e-05
gene:HanXRQr2_Chr09g0403321	0.967473	5.46007	36.5818	1.92048e-06	7.10031e-05
gene:HanXRQr2_Chr14g0648491	-0.917068	3.57336	36.5662	1.92697e-06	7.11757e-05
gene:HanXRQr2_Chr04g0160941	-1.45584	3.90099	36.5616	1.9289e-06	7.11798e-05
gene:HanXRQr2_Chr09g0385981	-1.77685	1.58491	36.5474	1.93485e-06	7.13318e-05
gene:HanXRQr2_Chr06g0239961	1.0687	6.52611	36.5252	1.94417e-06	7.15736e-05
gene:HanXRQr2_Chr17g0830461	-1.74652	7.15488	36.5216	1.9457e-06	7.15736e-05
gene:HanXRQr2_Chr10g0452841	1.96792	5.57558	36.5187	1.94691e-06	7.15736e-05
gene:HanXRQr2_Chr03g0097801	0.863895	4.73718	36.4959	1.95655e-06	7.18606e-05
gene:HanXRQr2_Chr01g0025271	1.18512	6.26793	36.4284	1.98543e-06	7.28527e-05
gene:HanXRQr2_Chr01g0039731	-1.21908	2.75548	36.4142	1.99159e-06	7.30064e-05
gene:HanXRQr2_Chr16g0769411	-5.8394	1.8434	39.8853	1.99364e-06	7.30064e-05
gene:HanXRQr2_Chr12g0539771	0.795842	4.04642	36.4057	1.99523e-06	7.30064e-05
gene:HanXRQr2_Chr06g0269311	1.08158	4.70367	36.3727	2.0096e-06	7.34633e-05
gene:HanXRQr2_Chr16g0756071	1.15258	4.71961	36.3542	2.01769e-06	7.36375e-05
gene:HanXRQr2_Chr17g0793621	2.51347	1.73948	47.5454	2.01911e-06	7.36375e-05
gene:HanXRQr2_Chr10g0447781	-1.12609	3.1263	36.3489	2.02002e-06	7.36375e-05
gene:HanXRQr2_Chr10g0443931	-2.94315	5.32601	36.3216	2.03207e-06	7.40076e-05
gene:HanXRQr2_Chr16g0776151	2.92706	7.51632	36.3127	2.03602e-06	7.40822e-05
gene:HanXRQr2_Chr05g0236871	1.64813	4.66257	36.2823	2.0495e-06	7.45034e-05
gene:HanXRQr2_Chr14g0642381	-3.29943	8.15903	36.2652	2.05716e-06	7.46879e-05
gene:HanXRQr2_Chr09g0399681	0.833752	5.15482	36.2624	2.0584e-06	7.46879e-05
gene:HanXRQr2_Chr13g0611921	0.96396	6.26322	36.2226	2.07632e-06	7.5268e-05
gene:HanXRQr2_Chr03g0135581	-2.14007	5.33204	36.2056	2.08404e-06	7.54777e-05
gene:HanXRQr2_Chr06g0250071	-1.54765	3.7867	36.1814	2.09503e-06	7.58056e-05
gene:HanXRQr2_Chr10g0449371	0.900142	4.98809	36.1603	2.10469e-06	7.60847e-05
gene:HanXRQr2_Chr08g0320121	1.93668	5.67076	36.1543	2.10749e-06	7.61152e-05
gene:HanXRQr2_Chr02g0080291	-1.31882	5.98705	36.1469	2.11088e-06	7.61672e-05
gene:HanXRQr2_Chr15g0713171	1.078	5.74017	36.1243	2.12129e-06	7.64103e-05
gene:HanXRQr2_Chr17g0794181	1.15623	7.38248	36.1204	2.12309e-06	7.64103e-05
gene:HanXRQr2_Chr03g0097321	-2.4215	6.24773	36.1196	2.12349e-06	7.64103e-05
gene:HanXRQr2_Chr07g0307681	2.24835	5.14787	39.5215	2.13359e-06	7.67032e-05
gene:HanXRQr2_Chr08g0341671	-1.15794	4.29997	36.0885	2.13794e-06	7.67889e-05
gene:HanXRQr2_Chr14g0659831	0.885689	4.33624	36.0807	2.1416e-06	7.68495e-05
gene:HanXRQr2_Chr13g0614221	-0.938235	6.18426	36.0759	2.14384e-06	7.68592e-05
gene:HanXRQr2_Chr03g0131641	-2.28252	2.65974	36.0572	2.15259e-06	7.71022e-05
gene:HanXRQr2_Chr06g0271451	0.909265	4.9996	36.0497	2.15614e-06	7.71138e-05
gene:HanXRQr2_Chr12g0554401	-3.3922	6.87599	36.0471	2.15734e-06	7.71138e-05
gene:HanXRQr2_Chr12g0557711	-1.47728	3.32906	36.044	2.15884e-06	7.71138e-05
gene:HanXRQr2_Chr05g0215531	1.00526	3.40809	36.0378	2.16175e-06	7.71471e-05
gene:HanXRQr2_Chr16g0729551	-2.53861	1.04365	36.0267	2.16698e-06	7.72209e-05
gene:HanXRQr2_Chr02g0072341	0.844139	3.75303	36.023	2.16874e-06	7.72209e-05
gene:HanXRQr2_Chr14g0625821	-0.933885	4.61345	36.0209	2.16975e-06	7.72209e-05
gene:HanXRQr2_Chr09g0416141	-2.6508	4.34866	36.0101	2.17486e-06	7.72987e-05
gene:HanXRQr2_Chr04g0163091	1.15415	7.19428	36.0075	2.17611e-06	7.72987e-05
gene:HanXRQr2_Chr11g0496191	1.08155	4.95154	36.0038	2.17788e-06	7.72987e-05
gene:HanXRQr2_Chr02g0066801	-2.44652	3.24724	35.9739	2.19217e-06	7.77355e-05
gene:HanXRQr2_Chr12g0522241	1.20646	5.42777	35.9465	2.20535e-06	7.80782e-05
gene:HanXRQr2_Chr17g0828971	1.1709	2.58936	35.9417	2.20769e-06	7.80782e-05
gene:HanXRQr2_Chr03g0100831	-0.903135	5.91749	35.941	2.20803e-06	7.80782e-05
gene:HanXRQr2_Chr16g0768471	1.2205	4.65942	35.9372	2.20984e-06	7.80782e-05
gene:HanXRQr2_Chr03g0101641	0.845972	5.07749	35.9168	2.21975e-06	7.83576e-05
gene:HanXRQr2_Chr01g0026131	-1.38755	4.73413	35.9026	2.22664e-06	7.85299e-05
gene:HanXRQr2_Chr06g0256951	-0.911749	3.443	35.8791	2.23816e-06	7.88648e-05
gene:HanXRQr2_Chr03g0112981	-2.01789	6.96588	35.8744	2.24047e-06	7.88749e-05
gene:HanXRQr2_Chr04g0161971	0.802234	3.92077	35.8313	2.26172e-06	7.94421e-05
gene:HanXRQr2_Chr15g0679911	2.35857	7.30243	35.8306	2.26204e-06	7.94421e-05
gene:HanXRQr2_Chr08g0328591	1.04786	4.95433	35.8293	2.26268e-06	7.94421e-05
gene:HanXRQr2_Chr11g0479151	-1.96363	3.16421	35.7985	2.27803e-06	7.99091e-05
gene:HanXRQr2_Chr09g0416061	-1.51632	5.79912	35.782	2.28628e-06	8.01267e-05
gene:HanXRQr2_Chr08g0342991	2.10302	2.77072	40.2505	2.29394e-06	8.03229e-05
gene:HanXRQr2_Chr06g0260971	1.23247	4.87677	35.7332	2.31093e-06	8.08256e-05
gene:HanXRQr2_Chr17g0786921	-1.23422	4.11649	35.7302	2.31244e-06	8.08256e-05
gene:HanXRQr2_Chr05g0232711	0.886344	5.40681	35.7103	2.32257e-06	8.1107e-05
gene:HanXRQr2_Chr14g0666451	1.38699	4.29457	35.706	2.32477e-06	8.11079e-05
gene:HanXRQr2_Chr11g0508541	-3.47512	7.98123	37.1981	2.32675e-06	8.11079e-05
gene:HanXRQr2_Chr08g0340451	1.77569	4.85375	35.6873	2.33435e-06	8.12814e-05
gene:HanXRQr2_Chr15g0700811	-0.891006	5.14409	35.6843	2.33589e-06	8.12814e-05
gene:HanXRQr2_Chr11g0498241	-1.37528	4.34161	35.6779	2.33918e-06	8.13235e-05
gene:HanXRQr2_Chr09g0403691	1.03527	5.92762	35.6733	2.34157e-06	8.13342e-05
gene:HanXRQr2_Chr09g0376521	1.12729	5.63349	35.6335	2.36212e-06	8.19749e-05
gene:HanXRQr2_Chr02g0083521	1.07458	5.89452	35.6092	2.3748e-06	8.23419e-05
gene:HanXRQr2_Chr13g0580401	-1.36845	4.7946	35.6036	2.37774e-06	8.23706e-05
gene:HanXRQr2_Chr10g0442001	1.57332	4.549	35.5673	2.39683e-06	8.29584e-05
gene:HanXRQr2_Chr17g0787151	1.04507	4.92471	35.5519	2.40493e-06	8.31649e-05
gene:HanXRQr2_Chr14g0666151	1.4546	4.694	35.4683	2.44969e-06	8.46378e-05
gene:HanXRQr2_Chr10g0432621	0.915072	5.78455	35.4594	2.45449e-06	8.47288e-05
gene:HanXRQr2_Chr12g0549491	1.93	6.49728	35.4413	2.46434e-06	8.49935e-05
gene:HanXRQr2_Chr03g0093221	-1.47059	2.67006	35.4048	2.48425e-06	8.56048e-05
gene:HanXRQr2_Chr17g0781761	-1.91826	6.95809	35.3918	2.49143e-06	8.57364e-05
gene:HanXRQr2_Chr01g0021331	-5.12286	4.50512	35.3899	2.49247e-06	8.57364e-05
gene:HanXRQr2_Chr17g0815821	0.813852	3.82251	35.3371	2.52168e-06	8.6665e-05
gene:HanXRQr2_Chr03g0115551	0.681226	4.9106	35.3215	2.5304e-06	8.68883e-05
gene:HanXRQr2_Chr15g0705171	0.910629	5.15802	35.3131	2.53512e-06	8.69739e-05
gene:HanXRQr2_Chr09g0377061	1.18078	4.73104	35.3026	2.54102e-06	8.70351e-05
gene:HanXRQr2_Chr10g0465161	0.699982	7.00517	35.2944	2.54563e-06	8.70351e-05
gene:HanXRQr2_Chr08g0351621	1.45827	3.01654	35.2937	2.54605e-06	8.70351e-05
gene:HanXRQr2_Chr05g0194961	1.68174	7.36036	35.2895	2.5484e-06	8.70351e-05
gene:HanXRQr2_Chr15g0695411	1.23489	4.82947	35.2847	2.55109e-06	8.70351e-05
gene:HanXRQr2_Chr06g0267101	1.0982	5.05966	35.2789	2.55436e-06	8.70351e-05
gene:HanXRQr2_Chr04g0181961	0.777912	5.3571	35.277	2.55545e-06	8.70351e-05
gene:HanXRQr2_Chr03g0116911	0.848838	5.51294	35.2751	2.55653e-06	8.70351e-05
gene:HanXRQr2_Chr09g0403621	0.961365	3.96599	35.2743	2.55697e-06	8.70351e-05
gene:HanXRQr2_Chr03g0104501	1.28371	5.42599	35.269	2.55995e-06	8.70606e-05
gene:HanXRQr2_Chr04g0140751	-2.44794	4.33727	35.2617	2.56411e-06	8.71263e-05
gene:HanXRQr2_Chr07g0286851	0.652443	6.44038	35.2267	2.58407e-06	8.77279e-05
gene:HanXRQr2_Chr16g0749381	2.28309	2.37246	35.2191	2.58844e-06	8.78002e-05
gene:HanXRQr2_Chr15g0671301	0.864429	7.11174	35.1898	2.60525e-06	8.82726e-05
gene:HanXRQr2_Chr16g0754211	2.0508	3.14925	35.187	2.60689e-06	8.82726e-05
gene:HanXRQr2_Chr02g0054421	-1.3488	3.44541	35.1724	2.61533e-06	8.84816e-05
gene:HanXRQr2_Chr15g0696681	1.70225	3.74185	35.1605	2.62224e-06	8.86335e-05
gene:HanXRQr2_Chr09g0365831	0.864605	5.14895	35.1569	2.62436e-06	8.86335e-05
gene:HanXRQr2_Chr14g0645721	-1.33272	2.94839	35.1417	2.63318e-06	8.88546e-05
gene:HanXRQr2_Chr01g0019881	1.16232	6.92492	35.1047	2.65494e-06	8.95115e-05
gene:HanXRQr2_Chr09g0371161	-0.716629	3.92684	35.0978	2.65898e-06	8.95578e-05
gene:HanXRQr2_Chr14g0627121	1.14815	7.24625	35.0946	2.6609e-06	8.95578e-05
gene:HanXRQr2_Chr12g0561011	0.773269	4.18241	35.0905	2.66327e-06	8.95603e-05
gene:HanXRQr2_Chr03g0096581	0.759846	7.00878	35.0862	2.66585e-06	8.95699e-05
gene:HanXRQr2_Chr10g0428491	-0.963149	7.72807	35.0197	2.7055e-06	9.08237e-05
gene:HanXRQr2_Chr07g0285641	1.21621	5.56883	35.0111	2.71072e-06	9.09208e-05
gene:HanXRQr2_Chr10g0461791	-3.90387	7.23243	45.4426	2.71617e-06	9.10255e-05
gene:HanXRQr2_Chr16g0734291	0.777214	3.22758	34.9728	2.73389e-06	9.15408e-05
gene:HanXRQr2_Chr12g0522811	1.6868	6.77971	34.9672	2.73726e-06	9.15752e-05
gene:HanXRQr2_Chr05g0230551	-2.28531	2.86088	34.9565	2.7438e-06	9.17153e-05
gene:HanXRQr2_Chr07g0297661	2.28664	6.2221	34.9481	2.74892e-06	9.18078e-05
gene:HanXRQr2_Chr14g0642131	0.917746	5.11013	34.9121	2.77109e-06	9.2469e-05
gene:HanXRQr2_Chr15g0721241	-2.42622	3.36694	34.8893	2.78518e-06	9.28601e-05
gene:HanXRQr2_Chr09g0380921	2.18887	2.00199	37.1585	2.79083e-06	9.29689e-05
gene:HanXRQr2_Chr02g0081561	0.799972	6.61336	34.857	2.80527e-06	9.33702e-05
gene:HanXRQr2_Chr17g0794221	1.15919	8.32272	34.8387	2.81675e-06	9.36727e-05
gene:HanXRQr2_Chr02g0086221	-1.87088	6.2752	34.8012	2.84038e-06	9.43781e-05
gene:HanXRQr2_Chr17g0790181	1.21586	7.92385	34.7679	2.86162e-06	9.50029e-05
gene:HanXRQr2_Chr15g0676751	1.14416	6.55502	34.7475	2.87463e-06	9.52745e-05
gene:HanXRQr2_Chr16g0744161	-7.7697	5.77248	34.7429	2.87758e-06	9.52745e-05
gene:HanXRQr2_Chr07g0291591	-3.19894	2.11126	34.74	2.87946e-06	9.52745e-05
gene:HanXRQr2_Chr15g0712881	1.07434	5.48418	34.7399	2.87956e-06	9.52745e-05
gene:HanXRQr2_Chr15g0721491	0.940549	4.41535	34.7118	2.89768e-06	9.57927e-05
gene:HanXRQr2_Chr03g0123731	1.48885	7.65146	34.698	2.90664e-06	9.60076e-05
gene:HanXRQr2_Chr14g0640201	2.0601	2.13867	34.6727	2.92309e-06	9.64695e-05
gene:HanXRQr2_Chr17g0802881	-1.34394	4.06333	34.6677	2.92635e-06	9.64825e-05
gene:HanXRQr2_Chr03g0102771	0.945605	5.088	34.6646	2.92843e-06	9.64825e-05
gene:HanXRQr2_Chr09g0412491	0.803006	6.01043	34.6225	2.95609e-06	9.73116e-05
gene:HanXRQr2_Chr13g0603681	3.28747	4.33884	34.6156	2.96069e-06	9.7381e-05
gene:HanXRQr2_Chr01g0025061	-2.5622	6.50447	34.5843	2.98153e-06	9.79838e-05
gene:HanXRQr2_Chr04g0142361	1.71961	4.15059	34.5777	2.98591e-06	9.80453e-05
gene:HanXRQr2_Chr06g0271881	0.786924	5.16648	34.5508	3.00396e-06	9.85552e-05
gene:HanXRQr2_Chr10g0424041	1.16151	5.93404	34.536	3.01392e-06	9.87989e-05
gene:HanXRQr2_Chr15g0679811	1.23434	9.52707	34.5084	3.03263e-06	9.93288e-05
gene:HanXRQr2_Chr14g0663721	-1.88969	3.42091	34.4996	3.03865e-06	9.94424e-05
gene:HanXRQr2_Chr08g0351131	1.93604	1.24137	34.4779	3.05347e-06	9.9837e-05
gene:HanXRQr2_Chr17g0795701	-1.5332	3.58815	34.4732	3.05666e-06	9.9837e-05
gene:HanXRQr2_Chr10g0420111	0.807877	6.47498	34.4707	3.05837e-06	9.9837e-05
gene:HanXRQr2_Chr15g0711901	1.95758	6.67122	34.4329	3.08446e-06	0.000100605
gene:HanXRQr2_Chr08g0351411	-1.10626	4.2222	34.4125	3.09859e-06	0.000100972
gene:HanXRQr2_Chr13g0586091	1.67394	3.7329	34.4092	3.1009e-06	0.000100972
gene:HanXRQr2_Chr17g0830921	3.56526	2.05872	34.4005	3.10695e-06	0.000101045
gene:HanXRQr2_Chr07g0315551	-0.841214	4.33228	34.3986	3.10831e-06	0.000101045
gene:HanXRQr2_Chr16g0770581	1.81242	6.70431	34.3638	3.13266e-06	0.000101752
gene:HanXRQr2_Chr04g0173831	1.56338	4.74951	34.3299	3.15666e-06	0.000102321
gene:HanXRQr2_Chr15g0710551	1.61935	2.95055	34.3284	3.1577e-06	0.000102321
gene:HanXRQr2_Chr11g0482671	-1.59297	5.65149	34.3279	3.15805e-06	0.000102321
gene:HanXRQr2_Chr16g0734311	1.72498	2.25335	34.2849	3.18878e-06	0.000103231
gene:HanXRQr2_Chr13g0582721	-2.39936	2.93705	34.2772	3.19428e-06	0.000103323
gene:HanXRQr2_Chr11g0504451	0.781053	6.23298	34.2461	3.21674e-06	0.000103964
gene:HanXRQr2_Chr14g0654851	-2.87314	3.18209	34.2393	3.22168e-06	0.000104037
gene:HanXRQr2_Chr17g0828851	1.72718	4.34391	34.2041	3.24731e-06	0.000104778
gene:HanXRQr2_Chr11g0492071	-2.53637	10.6909	34.192	3.2562e-06	0.000104978
gene:HanXRQr2_Chr07g0307861	1.24718	4.69611	34.1336	3.29939e-06	0.00010624
gene:HanXRQr2_Chr02g0078991	-1.37325	6.78041	34.1317	3.30077e-06	0.00010624
gene:HanXRQr2_Chr06g0247911	4.84896	-0.225609	38.2426	3.30975e-06	0.000106396
gene:HanXRQr2_Chr03g0098821	0.848087	4.72099	34.1179	3.31109e-06	0.000106396
gene:HanXRQr2_Chr16g0776201	3.8009	0.805403	34.0697	3.34733e-06	0.000107441
gene:HanXRQr2_Chr16g0728121	-6.47455	2.64657	34.7211	3.34911e-06	0.000107441
gene:HanXRQr2_Chr06g0270221	2.60903	2.40551	34.0614	3.35363e-06	0.000107498
gene:HanXRQr2_Chr13g0604681	1.37318	3.78446	34.0478	3.36388e-06	0.000107738
gene:HanXRQr2_Chr06g0252331	1.09683	3.31562	34.0342	3.3743e-06	0.000107983
gene:HanXRQr2_Chr17g0813341	1.41707	5.19502	33.9546	3.4356e-06	0.000109855
gene:HanXRQr2_Chr05g0194421	1.00016	3.93154	33.9007	3.47775e-06	0.000111112
gene:HanXRQr2_Chr12g0559341	0.761237	5.63447	33.867	3.50443e-06	0.000111873
gene:HanXRQr2_Chr09g0379941	0.69477	7.03431	33.852	3.51634e-06	0.000112161
gene:HanXRQr2_Chr09g0414721	1.73172	2.09356	33.8269	3.5364e-06	0.000112709
gene:HanXRQr2_Chr17g0830181	1.25929	5.51766	33.8203	3.54174e-06	0.000112742
gene:HanXRQr2_Chr09g0407581	0.899613	6.06026	33.8184	3.54322e-06	0.000112742
gene:HanXRQr2_Chr08g0343231	-0.753234	5.43721	33.8029	3.55573e-06	0.000113048
gene:HanXRQr2_Chr06g0270871	1.07874	2.3962	33.7912	3.56519e-06	0.000113256
gene:HanXRQr2_Chr09g0395431	2.18526	2.31028	33.7743	3.57893e-06	0.0001136
gene:HanXRQr2_Chr16g0757331	1.58302	7.373	33.7626	3.58838e-06	0.000113808
gene:HanXRQr2_Chr06g0266541	0.975471	7.25965	33.7586	3.59171e-06	0.000113816
gene:HanXRQr2_Chr11g0469311	1.02121	6.231	33.752	3.59702e-06	0.000113816
gene:HanXRQr2_Chr11g0496991	-1.28037	4.99142	33.7516	3.59738e-06	0.000113816
gene:HanXRQr2_Chr13g0605311	-0.793849	7.52935	33.732	3.61348e-06	0.000114233
gene:HanXRQr2_Chr15g0721271	1.95272	3.72906	33.691	3.64731e-06	0.000115209
gene:HanXRQr2_Chr13g0593601	-1.97489	1.69598	33.5987	3.72471e-06	0.000117559
gene:HanXRQr2_Chr11g0514271	1.14793	4.11406	33.5945	3.72824e-06	0.000117575
gene:HanXRQr2_Chr11g0494891	0.928623	3.70658	33.5716	3.74774e-06	0.000118095
gene:HanXRQr2_Chr09g0369441	-0.942369	5.64433	33.5612	3.75667e-06	0.000118281
gene:HanXRQr2_Chr05g0236751	1.87121	6.97688	33.5457	3.76995e-06	0.000118603
gene:HanXRQr2_Chr17g0812691	-1.37612	5.90682	33.5352	3.77895e-06	0.000118791
gene:HanXRQr2_Chr06g0251741	-3.69703	7.72049	34.0829	3.85348e-06	0.000121036
gene:HanXRQr2_Chr10g0442531	-3.48233	1.02961	33.4307	3.87012e-06	0.000121461
gene:HanXRQr2_Chr01g0011161	-3.25133	7.91437	33.4251	3.87511e-06	0.00012152
gene:HanXRQr2_Chr16g0765871	2.37093	1.57168	33.4061	3.89201e-06	0.000121925
gene:HanXRQr2_Chr17g0779231	1.58509	3.32425	33.4035	3.89428e-06	0.000121925
gene:HanXRQr2_Chr12g0538911	-2.96157	7.90765	33.3994	3.8979e-06	0.000121941
gene:HanXRQr2_Chr04g0182671	1.49698	3.71512	34.7211	3.90606e-06	0.000122022
gene:HanXRQr2_Chr03g0132821	0.966524	6.99796	33.3895	3.90675e-06	0.000122022
gene:HanXRQr2_Chr15g0718911	-1.42039	3.29906	33.3508	3.94149e-06	0.000123009
gene:HanXRQr2_Chr11g0508141	1.10095	4.44162	33.3327	3.95785e-06	0.00012342
gene:HanXRQr2_Chr05g0228741	2.31376	5.35896	33.3177	3.97147e-06	0.000123655
gene:HanXRQr2_Chr07g0317181	0.959579	4.99574	33.3173	3.97177e-06	0.000123655
gene:HanXRQr2_Chr08g0345951	-2.14507	5.66986	33.3139	3.97486e-06	0.000123655
gene:HanXRQr2_Chr12g0521861	1.52225	3.50161	33.3084	3.97991e-06	0.000123713
gene:HanXRQr2_Chr17g0813971	-1.43393	7.93226	33.2735	4.0118e-06	0.000124605
gene:HanXRQr2_Chr12g0522861	1.67298	6.07083	33.264	4.02059e-06	0.000124779
gene:HanXRQr2_Chr15g0719181	-2.72879	4.048	33.2596	4.02458e-06	0.000124804
gene:HanXRQr2_Chr17g0788971	1.58929	3.34676	33.2403	4.04249e-06	0.00012526
gene:HanXRQr2_Chr17g0787681	0.986801	2.89249	33.2337	4.04858e-06	0.000125349
gene:HanXRQr2_Chr04g0191861	2.85008	4.06535	33.2221	4.05932e-06	0.00012554
gene:HanXRQr2_Chr15g0706071	0.759351	5.81949	33.2201	4.0612e-06	0.00012554
gene:HanXRQr2_Chr03g0111711	0.834716	6.86337	33.2004	4.07958e-06	0.000126009
gene:HanXRQr2_Chr14g0652791	1.39185	5.82519	33.1551	4.1222e-06	0.000127225
gene:HanXRQr2_Chr03g0110141	-0.916909	4.95663	33.1489	4.12804e-06	0.000127304
gene:HanXRQr2_Chr13g0582571	1.28023	8.31392	33.1306	4.1455e-06	0.000127722
gene:HanXRQr2_Chr03g0088091	-1.62072	5.70316	33.1278	4.14813e-06	0.000127722
gene:HanXRQr2_Chr10g0434681	-2.79985	3.9832	33.121	4.15465e-06	0.000127822
gene:HanXRQr2_Chr17g0782411	1.25958	6.20411	33.1089	4.16616e-06	0.000127991
gene:HanXRQr2_Chr03g0132291	2.99869	8.10974	33.1083	4.1667e-06	0.000127991
gene:HanXRQr2_Chr03g0123751	1.10436	2.67148	33.1019	4.17291e-06	0.000128081
gene:HanXRQr2_Chr07g0299811	-0.670331	5.82249	33.0595	4.21376e-06	0.000129208
gene:HanXRQr2_Chr14g0652851	1.32751	6.65375	33.0569	4.21624e-06	0.000129208
gene:HanXRQr2_Chr05g0203811	-2.23075	5.83355	33.0407	4.23198e-06	0.000129588
gene:HanXRQr2_Chr13g0592141	0.857589	4.24754	33.0315	4.24094e-06	0.000129761
gene:HanXRQr2_Chr05g0233501	0.87869	5.57786	33.0164	4.2557e-06	0.00013011
gene:HanXRQr2_Chr17g0799781	2.16509	8.40511	32.9651	4.30622e-06	0.000131552
gene:HanXRQr2_Chr15g0699611	1.49293	4.79019	32.9347	4.33649e-06	0.000132373
gene:HanXRQr2_Chr11g0481211	1.50171	5.15477	32.9284	4.34278e-06	0.000132376
gene:HanXRQr2_Chr05g0197641	-2.25919	5.40143	32.9278	4.34337e-06	0.000132376
gene:HanXRQr2_Chr06g0260441	1.64568	3.86973	32.9047	4.3666e-06	0.000132808
gene:HanXRQr2_Chr09g0395081	1.10259	2.89133	32.9046	4.36664e-06	0.000132808
gene:HanXRQr2_Chr01g0010211	0.60543	4.52488	32.9036	4.36773e-06	0.000132808
gene:HanXRQr2_Chr16g0738631	2.97025	7.84143	32.8819	4.38956e-06	0.000133368
gene:HanXRQr2_Chr13g0611821	1.25183	2.20982	32.8602	4.41166e-06	0.000133935
gene:HanXRQr2_Chr08g0358311	0.802001	6.03091	32.8491	4.42292e-06	0.000134172
gene:HanXRQr2_Chr16g0725621	-2.98846	5.26126	36.6501	4.46721e-06	0.000135411
gene:HanXRQr2_Chr03g0129081	-1.82482	4.41749	32.7693	4.5052e-06	0.000136365
gene:HanXRQr2_Chr10g0450421	2.00782	0.427096	32.7688	4.50569e-06	0.000136365
gene:HanXRQr2_Chr10g0447571	0.854148	6.41223	32.7295	4.54676e-06	0.000137502
gene:HanXRQr2_Chr15g0707351	1.01822	5.87552	32.7115	4.56572e-06	0.000137968
gene:HanXRQr2_Chr04g0189061	-0.886942	5.41328	32.6936	4.58468e-06	0.000138191
gene:HanXRQr2_Chr13g0598261	-1.38773	4.0837	32.6931	4.58527e-06	0.000138191
gene:HanXRQr2_Chr16g0767661	2.40189	1.94396	32.6901	4.58841e-06	0.000138191
gene:HanXRQr2_Chr03g0133711	1.16426	6.52296	32.6895	4.5891e-06	0.000138191
gene:HanXRQr2_Chr10g0465301	1.07971	4.13563	32.6879	4.59078e-06	0.000138191
gene:HanXRQr2_Chr11g0479771	1.42538	2.16686	32.6789	4.6003e-06	0.000138371
gene:HanXRQr2_Chr01g0013381	0.90757	3.32321	32.6711	4.60866e-06	0.000138515
gene:HanXRQr2_Chr13g0590921	1.26125	3.68581	32.6568	4.6239e-06	0.000138866
gene:HanXRQr2_Chr09g0377401	-1.68632	3.3645	32.6163	4.66751e-06	0.000140068
gene:HanXRQr2_Chr01g0038191	1.0707	5.02684	32.6086	4.67582e-06	0.000140148
gene:HanXRQr2_Chr09g0410241	-1.42573	2.79405	32.6072	4.67736e-06	0.000140148
gene:HanXRQr2_Chr10g0422761	1.39603	2.63686	32.5946	4.69102e-06	0.00014045
gene:HanXRQr2_Chr15g0711601	-0.790562	4.93072	32.5796	4.7074e-06	0.000140832
gene:HanXRQr2_Chr09g0413041	1.09322	5.15617	32.57	4.71784e-06	0.000140939
gene:HanXRQr2_Chr12g0543141	0.878806	6.09228	32.5697	4.71817e-06	0.000140939
gene:HanXRQr2_Chr12g0536251	1.63869	3.09885	32.5614	4.72731e-06	0.000141104
gene:HanXRQr2_Chr09g0415421	1.13017	2.89053	32.5487	4.74121e-06	0.00014141
gene:HanXRQr2_Chr07g0304751	-1.8774	4.36485	32.5367	4.75441e-06	0.000141654
gene:HanXRQr2_Chr12g0530791	1.59935	5.13666	32.5343	4.75703e-06	0.000141654
gene:HanXRQr2_Chr06g0248531	0.670615	4.4407	32.5314	4.76025e-06	0.000141654
gene:HanXRQr2_Chr14g0642031	2.97686	2.96678	32.5071	4.78718e-06	0.000142334
gene:HanXRQr2_Chr06g0278251	-1.74858	5.3689	32.5023	4.79252e-06	0.000142334
gene:HanXRQr2_Chr10g0443371	-1.867	10.2243	32.5009	4.79404e-06	0.000142334
gene:HanXRQr2_Chr05g0227241	0.948827	8.08292	32.4953	4.80036e-06	0.000142338
gene:HanXRQr2_Chr15g0687451	0.90495	4.96404	32.4943	4.80149e-06	0.000142338
gene:HanXRQr2_Chr03g0120391	-1.28423	3.65779	32.4755	4.8225e-06	0.000142853
gene:HanXRQr2_Chr14g0658381	1.32837	3.47668	32.466	4.83314e-06	0.00014306
gene:HanXRQr2_Chr11g0494321	0.954001	7.90833	32.4255	4.87874e-06	0.0001443
gene:HanXRQr2_Chr11g0474611	-0.923697	5.62114	32.369	4.94332e-06	0.000146099
gene:HanXRQr2_Chr17g0785031	1.13946	4.15663	32.3521	4.96278e-06	0.000146564
gene:HanXRQr2_Chr08g0333941	-2.36422	5.7417	32.3467	4.96906e-06	0.000146638
gene:HanXRQr2_Chr03g0128691	1.0545	6.83745	32.3304	4.98796e-06	0.000147084
gene:HanXRQr2_Chr11g0496911	-1.98923	1.50963	32.3093	5.01253e-06	0.000147697
gene:HanXRQr2_Chr03g0086611	-2.00876	6.94477	32.3044	5.01829e-06	0.000147756
gene:HanXRQr2_Chr09g0403981	1.67504	6.46732	32.3003	5.02304e-06	0.000147784
gene:HanXRQr2_Chr07g0309311	3.28696	0.21301	32.2925	5.03213e-06	0.00014794
gene:HanXRQr2_Chr10g0450831	0.888366	4.68976	32.2832	5.04309e-06	0.000148054
gene:HanXRQr2_Chr12g0522621	0.988295	5.83056	32.2828	5.04357e-06	0.000148054
gene:HanXRQr2_Chr15g0699931	0.680007	5.10513	32.2717	5.05661e-06	0.000148223
gene:HanXRQr2_Chr04g0167581	1.28771	2.88742	32.2714	5.05693e-06	0.000148223
gene:HanXRQr2_Chr09g0384081	1.40287	9.60071	32.2609	5.06938e-06	0.000148476
gene:HanXRQr2_Chr08g0355231	2.8608	0.3883	32.2473	5.08545e-06	0.000148835
gene:HanXRQr2_Chr03g0115531	-2.3848	4.03855	32.2381	5.09638e-06	0.000149043
gene:HanXRQr2_Chr17g0787751	-1.22558	3.65838	32.2234	5.11389e-06	0.000149399
gene:HanXRQr2_Chr08g0317271	1.52563	4.28377	32.2215	5.11619e-06	0.000149399
gene:HanXRQr2_Chr14g0635961	-4.08317	6.71757	32.2134	5.12589e-06	0.00014957
gene:HanXRQr2_Chr14g0644351	-2.24303	4.06571	32.1748	5.17227e-06	0.000150787
gene:HanXRQr2_Chr15g0693381	-1.53497	4.54825	32.1722	5.17531e-06	0.000150787
gene:HanXRQr2_Chr06g0262451	1.53588	2.38136	41.0699	5.20544e-06	0.000151552
gene:HanXRQr2_Chr10g0448081	0.942158	7.59968	32.1375	5.21753e-06	0.00015179
gene:HanXRQr2_Chr11g0489441	-1.18859	5.99141	32.1338	5.22204e-06	0.000151809
gene:HanXRQr2_Chr14g0665141	-1.40182	3.03959	32.1259	5.23165e-06	0.000151975
gene:HanXRQr2_Chr12g0531321	1.20247	2.77686	32.0776	5.29107e-06	0.000153587
gene:HanXRQr2_Chr09g0397091	1.19221	6.332	32.0623	5.31002e-06	0.000154022
gene:HanXRQr2_Chr11g0487501	0.749264	4.31638	32.056	5.31785e-06	0.000154135
gene:HanXRQr2_Chr09g0383071	1.03568	6.56127	32.0384	5.33982e-06	0.000154657
gene:HanXRQr2_Chr03g0110011	-0.857537	5.08217	32.0328	5.34677e-06	0.000154743
gene:HanXRQr2_Chr17g0822171	0.91167	5.04058	32.0286	5.35206e-06	0.000154782
gene:HanXRQr2_Chr07g0313211	1.31308	6.22183	31.9893	5.4015e-06	0.000156096
gene:HanXRQr2_Chr01g0022181	1.2993	3.76442	31.9786	5.41508e-06	0.000156372
gene:HanXRQr2_Chr06g0244641	-2.15767	4.71202	31.9719	5.42367e-06	0.000156505
gene:HanXRQr2_Chr16g0729641	1.20906	3.29843	31.9591	5.43989e-06	0.000156857
gene:HanXRQr2_Chr13g0591551	0.859634	5.93106	31.941	5.46301e-06	0.00015739
gene:HanXRQr2_Chr01g0016431	0.988199	7.45663	31.9383	5.46643e-06	0.00015739
gene:HanXRQr2_Chr11g0496801	1.47582	2.02212	33.1646	5.47217e-06	0.000157439
gene:HanXRQr2_Chr05g0226251	-0.94812	3.7983	31.9295	5.47773e-06	0.000157483
gene:HanXRQr2_Chr16g0726441	3.23253	0.79263	31.9119	5.50039e-06	0.000158018
gene:HanXRQr2_Chr03g0109041	1.12841	5.13498	31.9033	5.51159e-06	0.000158223
gene:HanXRQr2_Chr12g0526651	-0.795298	5.97097	31.8944	5.52304e-06	0.000158435
gene:HanXRQr2_Chr17g0789951	-2.43456	5.69058	31.8665	5.55939e-06	0.000159361
gene:HanXRQr2_Chr08g0323031	1.44214	5.08813	31.8619	5.56535e-06	0.000159415
gene:HanXRQr2_Chr03g0127081	-3.47639	2.29016	31.8433	5.58966e-06	0.000159994
gene:HanXRQr2_Chr04g0191041	-1.81966	6.22185	31.7938	5.65515e-06	0.00016175
gene:HanXRQr2_Chr12g0532441	2.00855	2.79132	31.7846	5.66739e-06	0.000161981
gene:HanXRQr2_Chr08g0331961	0.975106	4.03387	31.7554	5.70636e-06	0.000162976
gene:HanXRQr2_Chr08g0347971	-2.76489	1.36537	31.7476	5.71691e-06	0.000163158
gene:HanXRQr2_Chr15g0685931	0.856198	5.26658	31.6984	5.78354e-06	0.000164812
gene:HanXRQr2_Chr03g0127581	1.43963	2.90307	31.6974	5.78488e-06	0.000164812
gene:HanXRQr2_Chr02g0069151	-0.602599	5.76245	31.6952	5.7879e-06	0.000164812
gene:HanXRQr2_Chr10g0451931	-2.88264	1.94493	31.6923	5.79178e-06	0.000164812
gene:HanXRQr2_Chr13g0586331	-2.0437	2.93514	31.6781	5.81126e-06	0.000165246
gene:HanXRQr2_Chr09g0401381	-1.95565	4.29322	31.6672	5.82619e-06	0.00016555
gene:HanXRQr2_Chr16g0752431	0.68561	8.58882	31.6441	5.85788e-06	0.00016633
gene:HanXRQr2_Chr15g0712421	1.28314	5.00166	31.6396	5.8642e-06	0.000166388
gene:HanXRQr2_Chr05g0229821	1.30153	5.93049	31.6319	5.87485e-06	0.000166569
gene:HanXRQr2_Chr01g0002571	-2.62453	6.75881	31.6214	5.8894e-06	0.000166861
gene:HanXRQr2_Chr15g0721441	1.32495	7.29474	31.6079	5.90818e-06	0.000167271
gene:HanXRQr2_Chr02g0068061	0.882848	5.36207	31.5928	5.92929e-06	0.000167747
gene:HanXRQr2_Chr08g0345701	0.794228	4.46771	31.5853	5.93973e-06	0.000167921
gene:HanXRQr2_Chr09g0387831	1.32572	7.52674	31.5747	5.95463e-06	0.000168157
gene:HanXRQr2_Chr05g0207331	1.31503	3.90128	31.5732	5.95668e-06	0.000168157
gene:HanXRQr2_Chr14g0649101	0.91778	5.78309	31.5625	5.97175e-06	0.00016846
gene:HanXRQr2_Chr10g0439201	1.02358	4.55193	31.5565	5.98028e-06	0.000168579
gene:HanXRQr2_Chr10g0440421	1.25874	7.44581	31.5522	5.98629e-06	0.000168627
gene:HanXRQr2_Chr06g0248871	0.948495	7.59747	31.5327	6.014e-06	0.000169285
gene:HanXRQr2_Chr02g0081391	1.96217	7.50899	31.5229	6.02783e-06	0.000169552
gene:HanXRQr2_Chr02g0079711	-3.76037	6.21076	31.5105	6.0455e-06	0.000169927
gene:HanXRQr2_Chr15g0715671	1.93384	0.863241	31.4857	6.0811e-06	0.000170804
gene:HanXRQr2_Chr16g0745141	-1.06782	4.34621	31.472	6.10087e-06	0.000171237
gene:HanXRQr2_Chr04g0188631	0.957919	4.40301	31.4562	6.12373e-06	0.000171755
gene:HanXRQr2_Chr13g0582301	0.852262	6.76184	31.452	6.12982e-06	0.000171802
gene:HanXRQr2_Chr07g0305771	0.957378	2.20761	31.4338	6.15616e-06	0.000172417
gene:HanXRQr2_Chr10g0437381	-2.78149	6.00541	31.4275	6.16535e-06	0.00017255
gene:HanXRQr2_Chr11g0483691	1.71343	3.34318	31.4241	6.17036e-06	0.000172567
gene:HanXRQr2_Chr09g0403451	-0.838682	4.74948	31.401	6.20423e-06	0.00017339
gene:HanXRQr2_Chr08g0345981	-2.46135	2.05118	37.09	6.2097e-06	0.000173418
gene:HanXRQr2_Chr01g0021861	2.99234	0.622354	31.3713	6.24791e-06	0.000174361
gene:HanXRQr2_Chr02g0049051	1.4838	3.83983	31.3654	6.25664e-06	0.00017448
gene:HanXRQr2_Chr15g0695051	-1.10225	4.05	31.3588	6.26649e-06	0.00017463
gene:HanXRQr2_CPg0836871	2.58508	5.56489	31.3511	6.27792e-06	0.000174824
gene:HanXRQr2_Chr11g0493771	0.814878	3.90439	31.3166	6.32953e-06	0.000176042
gene:HanXRQr2_Chr10g0458811	2.6672	6.83043	31.3139	6.33347e-06	0.000176042
gene:HanXRQr2_Chr09g0389391	1.04808	5.50602	31.3128	6.3352e-06	0.000176042
gene:HanXRQr2_Chr13g0605951	2.4835	0.876868	31.2977	6.3579e-06	0.00017652
gene:HanXRQr2_Chr02g0049981	1.26938	4.36645	31.2954	6.36143e-06	0.00017652
gene:HanXRQr2_Chr09g0396751	2.5396	4.02425	31.2835	6.37938e-06	0.000176892
gene:HanXRQr2_Chr07g0303701	1.05986	5.72145	31.2736	6.3943e-06	0.000177104
gene:HanXRQr2_Chr15g0673371	1.20379	3.24984	31.2725	6.39609e-06	0.000177104
gene:HanXRQr2_Chr09g0391391	0.691942	5.81219	31.258	6.418e-06	0.000177584
gene:HanXRQr2_Chr17g0778711	1.61916	5.32174	31.2434	6.44029e-06	0.000178075
gene:HanXRQr2_Chr09g0400181	-2.59717	2.88186	31.2242	6.4698e-06	0.000178764
gene:HanXRQr2_Chr05g0209761	2.24043	1.62226	31.217	6.4809e-06	0.000178847
gene:HanXRQr2_Chr11g0477591	0.993117	4.24905	31.2163	6.48197e-06	0.000178847
gene:HanXRQr2_Chr06g0270211	1.50774	7.74944	31.2121	6.48842e-06	0.000178899
gene:HanXRQr2_Chr13g0571441	-1.25991	4.41652	31.2085	6.494e-06	0.000178926
gene:HanXRQr2_Chr17g0807231	1.17379	5.55614	31.1965	6.51256e-06	0.000179311
gene:HanXRQr2_Chr11g0485601	0.898201	5.39523	31.1869	6.5274e-06	0.000179593
gene:HanXRQr2_Chr15g0717261	-0.776973	5.41042	31.182	6.53503e-06	0.000179676
gene:HanXRQr2_Chr03g0087521	0.896092	3.20268	31.1545	6.57787e-06	0.000180727
gene:HanXRQr2_Chr09g0409051	1.50635	3.95683	31.1388	6.60246e-06	0.000181252
gene:HanXRQr2_Chr15g0706641	-1.08512	2.53532	31.1359	6.60705e-06	0.000181252
gene:HanXRQr2_Chr06g0249301	-1.35656	3.27111	31.1334	6.6109e-06	0.000181252
gene:HanXRQr2_Chr15g0689921	0.910287	5.47539	31.1162	6.63805e-06	0.000181868
gene:HanXRQr2_Chr15g0687311	0.88623	7.34701	31.113	6.64309e-06	0.000181879
gene:HanXRQr2_Chr06g0242711	1.44307	4.90687	31.09	6.67956e-06	0.000182749
gene:HanXRQr2_Chr13g0565901	0.842456	8.80011	31.0845	6.68832e-06	0.000182861
gene:HanXRQr2_Chr10g0457931	-2.03505	3.65685	31.0736	6.70575e-06	0.000183209
gene:HanXRQr2_Chr16g0737301	2.08868	2.75899	31.0571	6.73209e-06	0.0001838
gene:HanXRQr2_Chr06g0261491	2.42768	2.53908	31.0529	6.7388e-06	0.000183855
gene:HanXRQr2_CPg0836851	2.58723	5.67322	31.0402	6.75925e-06	0.000184284
gene:HanXRQr2_Chr02g0048341	-0.874576	5.70828	31.0336	6.76997e-06	0.000184448
gene:HanXRQr2_Chr14g0668011	1.19522	3.47632	31.0267	6.78106e-06	0.000184621
gene:HanXRQr2_Chr16g0766491	-1.13611	4.29638	31.0003	6.8238e-06	0.000185638
gene:HanXRQr2_Chr11g0470921	-1.35926	2.71772	30.9978	6.82792e-06	0.000185638
gene:HanXRQr2_Chr11g0519921	-1.00205	6.39924	30.9744	6.86612e-06	0.000186546
gene:HanXRQr2_Chr05g0195551	1.32294	4.48973	30.9473	6.9107e-06	0.000187627
gene:HanXRQr2_Chr13g0599851	2.15068	2.26597	30.9406	6.92171e-06	0.000187795
gene:HanXRQr2_Chr15g0702761	1.05778	8.12458	30.9336	6.93333e-06	0.00018798
gene:HanXRQr2_Chr03g0129611	2.92195	-0.558504	32.0889	6.94646e-06	0.000188204
gene:HanXRQr2_Chr15g0705301	-0.747396	4.91244	30.9228	6.95122e-06	0.000188204
gene:HanXRQr2_Chr04g0176411	1.14874	5.22482	30.9021	6.98568e-06	0.000189005
gene:HanXRQr2_Chr16g0772861	0.807271	4.19044	30.8965	6.99509e-06	0.000189129
gene:HanXRQr2_Chr11g0470811	2.15021	2.64225	33.466	7.03798e-06	0.000190157
gene:HanXRQr2_Chr16g0737721	1.74082	4.24921	30.8604	7.05557e-06	0.0001905
gene:HanXRQr2_Chr07g0279961	1.11673	7.28734	30.8478	7.07684e-06	0.00019091
gene:HanXRQr2_Chr08g0357871	-0.793379	4.19658	30.8457	7.08053e-06	0.00019091
gene:HanXRQr2_Chr04g0139481	-1.22447	7.15544	30.828	7.11055e-06	0.000191587
gene:HanXRQr2_Chr12g0553341	0.752448	4.93816	30.7593	7.22836e-06	0.000194563
gene:HanXRQr2_Chr01g0018601	-1.04522	3.09136	30.7578	7.23094e-06	0.000194563
gene:HanXRQr2_Chr17g0827161	1.0227	8.03066	30.7547	7.23639e-06	0.000194575
gene:HanXRQr2_Chr17g0781801	1.07903	3.49393	30.7509	7.24301e-06	0.000194619
gene:HanXRQr2_Chr15g0692761	1.7222	5.59533	30.7403	7.26133e-06	0.000194977
gene:HanXRQr2_Chr09g0412631	0.863686	4.35203	30.7361	7.26873e-06	0.000195042
gene:HanXRQr2_Chr09g0401331	2.39486	1.26762	30.7243	7.28927e-06	0.000195458
gene:HanXRQr2_Chr01g0018971	-1.16477	3.76017	30.7153	7.3051e-06	0.000195749
gene:HanXRQr2_Chr12g0528051	3.15951	0.419011	31.8566	7.31831e-06	0.000195968
gene:HanXRQr2_Chr02g0049291	-2.3153	3.67496	30.6841	7.35985e-06	0.000196945
gene:HanXRQr2_Chr12g0539731	-2.07995	3.66222	30.679	7.36879e-06	0.000197049
gene:HanXRQr2_Chr12g0527231	-1.5012	3.65622	30.6701	7.38462e-06	0.000197313
gene:HanXRQr2_Chr11g0492311	0.664235	6.44562	30.6674	7.38943e-06	0.000197313
gene:HanXRQr2_Chr09g0401861	0.994724	3.61908	30.6649	7.39381e-06	0.000197313
gene:HanXRQr2_Chr11g0502361	0.77433	7.23746	30.6201	7.47379e-06	0.000199311
gene:HanXRQr2_Chr17g0807151	0.767337	6.32249	30.6135	7.48564e-06	0.000199491
gene:HanXRQr2_Chr10g0466051	-1.25458	9.4144	30.5943	7.52023e-06	0.000200206
gene:HanXRQr2_Chr05g0207731	-2.42496	3.85112	30.5916	7.52504e-06	0.000200206
gene:HanXRQr2_Chr12g0525061	0.981715	5.66699	30.5901	7.52784e-06	0.000200206
gene:HanXRQr2_Chr09g0368321	1.71655	3.88304	30.5794	7.54711e-06	0.000200514
gene:HanXRQr2_Chr05g0234281	0.860525	4.85193	30.578	7.5497e-06	0.000200514
gene:HanXRQr2_Chr10g0422071	1.3141	4.11518	30.5597	7.58308e-06	0.000201263
gene:HanXRQr2_Chr15g0701131	2.21863	3.60405	30.5564	7.58895e-06	0.000201282
gene:HanXRQr2_Chr10g0460781	-3.81346	0.691821	30.5492	7.60222e-06	0.000201498
gene:HanXRQr2_Chr03g0087331	1.02666	5.91996	30.5358	7.62677e-06	0.000202011
gene:HanXRQr2_Chr07g0298701	2.21888	1.73827	30.52	7.65583e-06	0.000202643
gene:HanXRQr2_Chr03g0126811	2.07733	3.37725	30.5084	7.67712e-06	0.000203069
gene:HanXRQr2_Chr11g0467941	0.892306	4.83179	30.4903	7.71072e-06	0.00020373
gene:HanXRQr2_Chr09g0408001	1.03936	3.55863	30.4893	7.71252e-06	0.00020373
gene:HanXRQr2_Chr09g0386131	-0.959633	6.95177	30.4863	7.71802e-06	0.000203737
gene:HanXRQr2_Chr05g0210931	-0.755985	4.84969	30.4737	7.74147e-06	0.000204218
gene:HanXRQr2_Chr02g0051771	-1.44841	3.45593	30.4675	7.753e-06	0.000204384
gene:HanXRQr2_Chr14g0629761	-1.01818	5.82596	30.4594	7.76827e-06	0.000204648
gene:HanXRQr2_Chr12g0529291	-3.72111	7.4807	30.4535	7.77923e-06	0.000204799
gene:HanXRQr2_Chr10g0433761	3.32942	-1.45298	30.9782	7.80262e-06	0.000205276
gene:HanXRQr2_Chr16g0726401	3.83626	0.0812899	31.5295	7.87885e-06	0.000207142
gene:HanXRQr2_Chr17g0826981	1.06487	3.47078	30.3886	7.90189e-06	0.000207608
gene:HanXRQr2_Chr16g0774541	1.32361	3.96877	30.3815	7.91548e-06	0.000207825
gene:HanXRQr2_Chr01g0030851	0.997155	8.60082	30.3774	7.92328e-06	0.00020789
gene:HanXRQr2_Chr01g0029251	0.869695	6.49167	30.3669	7.94336e-06	0.000208277
gene:HanXRQr2_Chr11g0500711	0.727116	5.85566	30.3615	7.95378e-06	0.00020841
gene:HanXRQr2_Chr15g0703461	1.24098	5.40847	30.3536	7.96883e-06	0.000208665
gene:HanXRQr2_Chr10g0436041	1.01311	6.29928	30.3447	7.98599e-06	0.000208974
gene:HanXRQr2_Chr03g0118661	-2.92766	6.45224	30.3193	8.03511e-06	0.000209971
gene:HanXRQr2_Chr14g0647391	2.52715	3.7132	30.3177	8.03831e-06	0.000209971
gene:HanXRQr2_Chr12g0539711	-3.71575	5.85393	30.3167	8.04021e-06	0.000209971
gene:HanXRQr2_Chr10g0443821	-0.845904	4.53427	30.3108	8.05163e-06	0.000210028
gene:HanXRQr2_Chr16g0765861	3.03246	-0.317377	30.31	8.05317e-06	0.000210028
gene:HanXRQr2_Chr16g0774651	2.15252	1.36232	38.2965	8.07333e-06	0.000210413
gene:HanXRQr2_Chr01g0029311	0.845224	4.91814	30.2869	8.09833e-06	0.000210807
gene:HanXRQr2_Chr16g0766181	1.1144	4.72822	30.2864	8.09923e-06	0.000210807
gene:HanXRQr2_Chr10g0439911	-2.20263	5.85268	30.2735	8.12449e-06	0.000211323
gene:HanXRQr2_Chr02g0084761	0.92689	6.99309	30.2525	8.16586e-06	0.000212258
gene:HanXRQr2_Chr02g0066961	1.07568	2.05417	30.248	8.17468e-06	0.000212346
gene:HanXRQr2_Chr04g0181601	0.767426	5.94156	30.2432	8.18424e-06	0.000212453
gene:HanXRQr2_Chr03g0111111	1.19009	3.49884	30.2206	8.22902e-06	0.000213468
gene:HanXRQr2_Chr07g0278871	-1.49571	3.92787	30.218	8.23429e-06	0.000213468
gene:HanXRQr2_Chr08g0335021	-1.79153	4.19889	30.2125	8.24518e-06	0.000213609
gene:HanXRQr2_Chr13g0587231	1.22653	4.59964	30.1978	8.27469e-06	0.000214053
gene:HanXRQr2_Chr07g0282481	-1.34356	4.20867	30.1965	8.2772e-06	0.000214053
gene:HanXRQr2_Chr08g0343371	1.69198	6.35181	30.1957	8.27878e-06	0.000214053
gene:HanXRQr2_Chr08g0320261	1.09823	6.86015	30.1818	8.3068e-06	0.000214635
gene:HanXRQr2_Chr01g0000611	-1.87276	3.58519	30.166	8.33859e-06	0.000215314
gene:HanXRQr2_Chr13g0578271	0.90385	6.06194	30.1581	8.35455e-06	0.000215584
gene:HanXRQr2_Chr01g0011461	2.6432	0.782277	30.1453	8.3804e-06	0.000216108
gene:HanXRQr2_Chr04g0191561	-4.3025	4.68755	30.1403	8.39057e-06	0.000216228
gene:HanXRQr2_Chr06g0248741	1.02086	5.06875	30.1241	8.42353e-06	0.000216865
gene:HanXRQr2_Chr06g0253691	0.797835	4.83212	30.1227	8.42643e-06	0.000216865
gene:HanXRQr2_Chr03g0131951	1.67833	5.54912	30.1164	8.43928e-06	0.000217053
gene:HanXRQr2_Chr09g0381711	1.90588	2.79721	30.0966	8.48001e-06	0.000217957
gene:HanXRQr2_Chr17g0780941	-0.847524	8.62039	30.0559	8.56413e-06	0.000219972
gene:HanXRQr2_Chr03g0094121	-1.11961	5.1874	30.0532	8.56969e-06	0.000219972
gene:HanXRQr2_Chr13g0612231	1.17311	3.3239	30.047	8.58255e-06	0.000220158
gene:HanXRQr2_Chr15g0698501	1.68518	3.33037	30.038	8.6013e-06	0.000220494
gene:HanXRQr2_Chr15g0696671	2.19413	2.29845	30.0273	8.62362e-06	0.000220829
gene:HanXRQr2_Chr17g0820681	4.59193	0.0550115	31.7755	8.6257e-06	0.000220829
gene:HanXRQr2_Chr03g0114151	-1.84065	4.75449	30.02	8.63905e-06	0.000220973
gene:HanXRQr2_Chr12g0535651	1.39408	4.95359	30.0183	8.64262e-06	0.000220973
gene:HanXRQr2_Chr14g0658921	-1.60286	4.28809	30.0143	8.65094e-06	0.000221002
gene:HanXRQr2_Chr10g0459691	2.15175	5.34808	30.0123	8.65507e-06	0.000221002
gene:HanXRQr2_Chr14g0670271	1.29572	2.68665	29.9897	8.7027e-06	0.000222073
gene:HanXRQr2_Chr09g0375951	-1.24089	4.01232	29.9844	8.71406e-06	0.000222217
gene:HanXRQr2_Chr13g0599111	0.56029	5.90594	29.9724	8.7394e-06	0.000222718
gene:HanXRQr2_Chr02g0081871	-4.20164	5.01419	29.938	8.8129e-06	0.000224444
gene:HanXRQr2_Chr03g0138331	1.19723	5.33318	29.9257	8.83931e-06	0.000224961
gene:HanXRQr2_Chr10g0463241	1.85436	2.92828	29.9219	8.84747e-06	0.000224961
gene:HanXRQr2_Chr03g0104631	4.38951	-0.652515	37.7293	8.85587e-06	0.000224961
gene:HanXRQr2_Chr12g0536531	-1.56283	2.00564	29.9178	8.85622e-06	0.000224961
gene:HanXRQr2_Chr03g0113601	1.02435	3.41211	29.9094	8.87433e-06	0.000225196
gene:HanXRQr2_Chr03g0128801	1.67288	3.10195	29.9082	8.87701e-06	0.000225196
gene:HanXRQr2_Chr14g0641751	-1.2018	5.62615	29.9007	8.89311e-06	0.000225458
gene:HanXRQr2_Chr15g0695321	-2.54956	3.86399	29.8958	8.90374e-06	0.000225581
gene:HanXRQr2_Chr02g0052491	1.12354	8.85668	29.8446	9.01545e-06	0.000228263
gene:HanXRQr2_Chr15g0673491	-0.758472	3.57346	29.8309	9.04551e-06	0.000228645
gene:HanXRQr2_Chr16g0776341	-1.77362	2.34109	29.8302	9.04714e-06	0.000228645
gene:HanXRQr2_Chr06g0251731	-0.716565	3.51858	29.8298	9.04812e-06	0.000228645
gene:HanXRQr2_Chr11g0501141	1.16029	4.54892	29.8181	9.07384e-06	0.000229147
gene:HanXRQr2_Chr17g0779891	-3.04198	7.03766	29.8066	9.09937e-06	0.000229643
gene:HanXRQr2_Chr03g0100151	1.21913	4.18051	29.7882	9.14016e-06	0.000230523
gene:HanXRQr2_Chr05g0233331	1.3389	5.6093	29.7698	9.18124e-06	0.00023141
gene:HanXRQr2_Chr14g0648441	0.756068	6.10837	29.7617	9.19937e-06	0.000231717
gene:HanXRQr2_Chr16g0741741	1.7397	7.24051	29.7582	9.20727e-06	0.000231767
gene:HanXRQr2_Chr04g0183131	0.917412	5.30661	29.7509	9.22369e-06	0.000232031
gene:HanXRQr2_Chr08g0324501	-1.27706	2.53947	29.7302	9.27037e-06	0.000233054
gene:HanXRQr2_Chr04g0175021	1.12386	6.47938	29.7173	9.2996e-06	0.000233639
gene:HanXRQr2_Chr13g0619071	1.0358	7.32416	29.7097	9.31697e-06	0.000233854
gene:HanXRQr2_Chr05g0232221	1.30343	5.31876	29.7083	9.32013e-06	0.000233854
gene:HanXRQr2_Chr05g0195851	0.925141	4.25027	29.7035	9.33103e-06	0.000233977
gene:HanXRQr2_Chr16g0775171	4.31266	1.63509	30.7742	9.3586e-06	0.000234518
gene:HanXRQr2_Chr15g0712321	-0.686705	4.81075	29.6888	9.36473e-06	0.000234521
gene:HanXRQr2_Chr02g0078711	-1.13043	3.5937	29.6848	9.37389e-06	0.0002346
gene:HanXRQr2_Chr13g0611371	0.919241	5.91336	29.682	9.38031e-06	0.00023461
gene:HanXRQr2_Chr05g0211071	0.962141	5.63034	29.668	9.41246e-06	0.000235263
gene:HanXRQr2_Chr13g0606911	-1.79311	5.46916	29.6605	9.42961e-06	0.000235445
gene:HanXRQr2_Chr10g0439471	2.30403	5.14691	29.6595	9.43191e-06	0.000235445
gene:HanXRQr2_Chr11g0507821	1.60009	4.20382	29.657	9.43782e-06	0.000235445
gene:HanXRQr2_Chr06g0270911	-0.789956	4.46926	29.651	9.45163e-06	0.000235639
gene:HanXRQr2_Chr10g0451091	0.972009	4.24598	29.6425	9.47132e-06	0.000235971
gene:HanXRQr2_Chr11g0483991	0.609888	6.56807	29.64	9.47705e-06	0.000235971
gene:HanXRQr2_Chr01g0029281	0.819604	4.13218	29.6355	9.48743e-06	0.000236079
gene:HanXRQr2_Chr17g0795611	-1.83078	7.1964	29.6238	9.51464e-06	0.000236522
gene:HanXRQr2_Chr15g0718271	2.58239	1.0759	29.6226	9.51733e-06	0.000236522
gene:HanXRQr2_Chr03g0129911	-1.28056	3.1361	29.6171	9.53029e-06	0.000236693
gene:HanXRQr2_Chr12g0525301	0.949727	7.48401	29.6131	9.5395e-06	0.000236771
gene:HanXRQr2_Chr16g0776191	2.84361	4.81828	29.6086	9.55011e-06	0.000236884
gene:HanXRQr2_Chr15g0687551	0.758857	3.84805	29.6054	9.55755e-06	0.000236918
gene:HanXRQr2_Chr06g0254681	1.72089	6.20513	29.5864	9.60207e-06	0.000237711
gene:HanXRQr2_Chr01g0045781	0.605916	4.62225	29.584	9.60773e-06	0.000237711
gene:HanXRQr2_Chr12g0539721	-2.37659	2.26239	29.584	9.60783e-06	0.000237711
gene:HanXRQr2_Chr03g0121361	-1.11093	4.29961	29.5727	9.6344e-06	0.000238218
gene:HanXRQr2_Chr09g0393101	1.01679	2.96938	29.568	9.64543e-06	0.00023834
gene:HanXRQr2_Chr15g0675721	-1.57608	3.42782	29.5409	9.70968e-06	0.000239776
gene:HanXRQr2_Chr16g0772541	1.33759	3.36088	29.5287	9.73876e-06	0.000240253
gene:HanXRQr2_Chr04g0182161	1.06614	7.968	29.5276	9.7413e-06	0.000240253
gene:HanXRQr2_Chr03g0092351	-1.15162	8.53201	29.5228	9.75271e-06	0.000240382
gene:HanXRQr2_Chr01g0002181	0.568819	5.47012	29.5085	9.7871e-06	0.000241078
gene:HanXRQr2_Chr07g0289891	3.27148	0.21275	29.4829	9.84878e-06	0.000242444
gene:HanXRQr2_Chr07g0296391	3.21716	0.345663	29.4784	9.8596e-06	0.000242557
gene:HanXRQr2_Chr08g0334461	-6.84481	4.35971	29.4656	9.89047e-06	0.000243064
gene:HanXRQr2_Chr04g0162901	-2.32125	6.889	29.4634	9.89587e-06	0.000243064
gene:HanXRQr2_Chr15g0719331	-0.930719	3.39236	29.4622	9.89888e-06	0.000243064
gene:HanXRQr2_Chr11g0504271	1.00306	3.85845	29.4505	9.92737e-06	0.000243611
gene:HanXRQr2_Chr09g0381741	1.00756	3.3131	29.4408	9.95085e-06	0.000244033
gene:HanXRQr2_Chr17g0800201	-0.524675	5.45665	29.4348	9.96565e-06	0.000244243
gene:HanXRQr2_Chr05g0221081	-1.1769	3.26938	29.4249	9.98979e-06	0.000244681
gene:HanXRQr2_Chr10g0418901	-2.547	4.63971	29.4024	1.00451e-05	0.000245883
gene:HanXRQr2_Chr10g0452611	1.55831	5.07034	29.3933	1.00676e-05	0.000246277
gene:HanXRQr2_Chr09g0402081	1.05094	4.40369	29.3763	1.01097e-05	0.000247153
gene:HanXRQr2_Chr13g0609041	-1.16795	1.69548	29.3645	1.01392e-05	0.000247645
gene:HanXRQr2_Chr17g0791251	1.99066	2.69203	31.0438	1.01441e-05	0.000247645
gene:HanXRQr2_Chr14g0627241	1.83311	2.48803	29.3606	1.01489e-05	0.000247645
gene:HanXRQr2_Chr02g0051701	-2.33865	2.8404	29.3114	1.02723e-05	0.0002505
gene:HanXRQr2_Chr14g0649851	-1.10496	4.26875	29.2772	1.03593e-05	0.000252464
gene:HanXRQr2_Chr16g0741171	-1.33085	4.30761	29.2652	1.03899e-05	0.000253052
gene:HanXRQr2_Chr11g0492781	-1.05704	5.92432	29.2403	1.04538e-05	0.000254449
gene:HanXRQr2_Chr09g0385991	-1.13529	5.15585	29.2376	1.04607e-05	0.000254458
gene:HanXRQr2_Chr03g0137791	1.57379	1.932	29.2337	1.04707e-05	0.000254544
gene:HanXRQr2_Chr17g0794341	-1.0349	4.32352	29.2255	1.04919e-05	0.000254624
gene:HanXRQr2_Chr10g0451891	1.19824	4.50799	29.2255	1.0492e-05	0.000254624
gene:HanXRQr2_Chr03g0102841	0.949977	2.17181	29.2249	1.04936e-05	0.000254624
gene:HanXRQr2_Chr12g0553681	1.12137	5.22121	29.2098	1.05326e-05	0.000255411
gene:HanXRQr2_Chr15g0681731	1.84774	2.5541	29.1923	1.05783e-05	0.00025636
gene:HanXRQr2_Chr04g0179131	1.14441	6.19585	29.1548	1.06763e-05	0.000258577
gene:HanXRQr2_Chr16g0738581	-0.994894	5.52224	29.1392	1.07177e-05	0.000259418
gene:HanXRQr2_Chr10g0464451	1.29318	6.11884	29.1329	1.07342e-05	0.000259657
gene:HanXRQr2_Chr16g0768941	-0.899001	6.09434	29.1047	1.08093e-05	0.000261176
gene:HanXRQr2_Chr10g0464421	1.23221	4.00952	29.1043	1.08104e-05	0.000261176
gene:HanXRQr2_Chr07g0317121	-0.880979	4.53862	29.084	1.08647e-05	0.000262324
gene:HanXRQr2_Chr08g0321581	-1.18773	5.32713	29.0693	1.09042e-05	0.000263115
gene:HanXRQr2_Chr07g0279991	-0.77068	9.20537	29.0544	1.09444e-05	0.000263922
gene:HanXRQr2_Chr07g0291651	-1.69447	7.68711	29.0465	1.09658e-05	0.000264275
gene:HanXRQr2_Chr11g0520371	-2.28037	4.63243	29.0311	1.10076e-05	0.000264958
gene:HanXRQr2_Chr05g0214421	1.13486	6.47997	29.0311	1.10077e-05	0.000264958
gene:HanXRQr2_Chr08g0359951	0.96726	11.2028	29.0251	1.10241e-05	0.000265191
gene:HanXRQr2_Chr02g0052091	-2.4345	4.80351	29.0221	1.10323e-05	0.000265225
gene:HanXRQr2_Chr09g0410571	1.4981	5.80443	29.011	1.10625e-05	0.000265543
gene:HanXRQr2_Chr08g0337121	1.47981	5.98113	29.0107	1.10634e-05	0.000265543
gene:HanXRQr2_Chr02g0051581	-1.87399	2.34672	29.0077	1.10716e-05	0.000265543
gene:HanXRQr2_Chr06g0239621	1.90149	3.4506	29.0073	1.10728e-05	0.000265543
gene:HanXRQr2_Chr07g0301951	-0.984457	4.52901	28.9882	1.11253e-05	0.000266638
gene:HanXRQr2_Chr15g0717981	-1.13811	3.61856	28.9505	1.12294e-05	0.000268968
gene:HanXRQr2_Chr17g0823811	0.862936	3.55711	28.9334	1.12772e-05	0.000269948
gene:HanXRQr2_Chr12g0560571	-1.76301	2.3578	28.9259	1.12981e-05	0.000270281
gene:HanXRQr2_Chr14g0657971	0.999729	7.3611	28.9115	1.13386e-05	0.000271084
gene:HanXRQr2_Chr05g0228031	1.61817	0.849969	28.8882	1.14041e-05	0.00027233
gene:HanXRQr2_Chr09g0395581	1.66258	3.12157	28.8881	1.14046e-05	0.00027233
gene:HanXRQr2_Chr15g0722221	-2.25027	6.42202	28.8848	1.14138e-05	0.000272382
gene:HanXRQr2_Chr09g0414701	2.11919	3.72751	28.8818	1.14222e-05	0.000272417
gene:HanXRQr2_Chr13g0587331	-4.57372	3.22298	28.8386	1.15454e-05	0.000275187
gene:HanXRQr2_Chr03g0134781	0.600274	6.59213	28.81	1.16277e-05	0.000276978
gene:HanXRQr2_Chr06g0239311	0.883064	4.24034	28.8032	1.16474e-05	0.000277279
gene:HanXRQr2_Chr16g0723271	1.13254	6.8022	28.7964	1.1667e-05	0.000277421
gene:HanXRQr2_Chr15g0716971	0.84512	4.52057	28.7962	1.16676e-05	0.000277421
gene:HanXRQr2_Chr14g0652821	1.11555	3.38643	28.7922	1.16791e-05	0.000277526
gene:HanXRQr2_Chr13g0592391	0.703083	5.71393	28.7768	1.17241e-05	0.000278426
gene:HanXRQr2_Chr08g0355141	0.733993	5.58757	28.7699	1.1744e-05	0.000278729
gene:HanXRQr2_Chr04g0143741	0.948494	6.06197	28.7664	1.17544e-05	0.000278805
gene:HanXRQr2_Chr11g0519941	0.942206	6.14605	28.7069	1.19297e-05	0.000282792
gene:HanXRQr2_Chr05g0211651	1.15381	3.68636	28.6848	1.19953e-05	0.000284174
gene:HanXRQr2_Chr12g0552281	1.79977	4.06639	28.6528	1.20914e-05	0.000286278
gene:HanXRQr2_Chr09g0404681	-0.935859	4.00545	28.6479	1.21062e-05	0.000286455
gene:HanXRQr2_Chr08g0347721	-0.774916	3.52196	28.6189	1.2194e-05	0.000288358
gene:HanXRQr2_Chr04g0177161	-1.52096	3.88843	28.6143	1.22079e-05	0.000288511
gene:HanXRQr2_Chr01g0037201	-1.53681	2.47434	28.607	1.22302e-05	0.000288862
gene:HanXRQr2_Chr12g0521721	2.10892	0.609327	28.5924	1.22747e-05	0.000289739
gene:HanXRQr2_Chr11g0499851	1.02737	2.71921	28.5858	1.22948e-05	0.000290038
gene:HanXRQr2_Chr14g0632441	0.859096	7.1122	28.5604	1.23732e-05	0.000291711
gene:HanXRQr2_Chr06g0238851	4.70741	3.91237	29.5513	1.24318e-05	0.000292917
gene:HanXRQr2_Chr08g0336171	-0.631174	4.67818	28.5162	1.25104e-05	0.000294511
gene:HanXRQr2_Chr02g0063861	1.19103	3.03783	28.5149	1.25146e-05	0.000294511
gene:HanXRQr2_Chr11g0514381	-3.37337	4.64361	34.3759	1.25429e-05	0.000294849
gene:HanXRQr2_Chr07g0290921	1.20681	6.04846	28.5054	1.2544e-05	0.000294849
gene:HanXRQr2_Chr04g0165371	1.27016	2.52636	28.4892	1.25951e-05	0.000295844
gene:HanXRQr2_Chr13g0567231	1.16424	5.23735	28.4871	1.26015e-05	0.000295844
gene:HanXRQr2_Chr03g0115271	0.706161	3.67521	28.4781	1.26301e-05	0.000296327
gene:HanXRQr2_Chr10g0437311	-0.935492	5.01651	28.4758	1.26373e-05	0.000296327
gene:HanXRQr2_Chr14g0651161	-1.59185	4.71391	28.4631	1.26774e-05	0.00029709
gene:HanXRQr2_Chr08g0317901	1.11824	5.41591	28.4598	1.26878e-05	0.000297155
gene:HanXRQr2_Chr07g0309601	-1.07406	4.69592	28.4453	1.2734e-05	0.000297986
gene:HanXRQr2_Chr17g0811591	-2.55472	5.05927	28.4439	1.27386e-05	0.000297986
gene:HanXRQr2_Chr04g0180281	0.59626	5.11234	28.4236	1.28035e-05	0.000299325
gene:HanXRQr2_Chr12g0524841	-1.37779	6.56647	28.3941	1.28982e-05	0.00030136
gene:HanXRQr2_Chr14g0641991	2.52414	2.37974	28.3723	1.29688e-05	0.000302828
gene:HanXRQr2_Chr04g0184241	-1.01985	4.18365	28.3616	1.30036e-05	0.00030346
gene:HanXRQr2_Chr15g0671211	0.785352	6.9879	28.3561	1.30216e-05	0.000303698
gene:HanXRQr2_Chr15g0693861	-1.46729	5.21518	28.3411	1.30706e-05	0.000304657
gene:HanXRQr2_Chr02g0054301	2.21552	3.04512	28.8053	1.3101e-05	0.000305072
gene:HanXRQr2_Chr17g0790601	1.13626	5.67798	28.3309	1.3104e-05	0.000305072
gene:HanXRQr2_Chr04g0169111	0.821084	5.90724	28.312	1.31662e-05	0.000306337
gene:HanXRQr2_Chr05g0224611	-0.88571	3.63201	28.2973	1.32147e-05	0.000307284
gene:HanXRQr2_Chr06g0249631	0.82558	3.4199	28.2874	1.32476e-05	0.000307864
gene:HanXRQr2_Chr01g0019251	1.01155	2.88571	28.2823	1.32646e-05	0.000308076
gene:HanXRQr2_Chr01g0036981	1.70255	5.12203	28.2765	1.32839e-05	0.00030834
gene:HanXRQr2_Chr13g0584271	-1.60326	7.11994	28.2705	1.33038e-05	0.00030862
gene:HanXRQr2_Chr03g0123871	-0.905235	3.74609	28.2587	1.33434e-05	0.000309354
gene:HanXRQr2_Chr17g0807291	1.08088	5.76858	28.2293	1.34422e-05	0.000311459
gene:HanXRQr2_Chr12g0557421	0.622916	6.93383	28.2269	1.34503e-05	0.000311464
gene:HanXRQr2_Chr12g0557821	1.27857	3.90376	28.2218	1.34677e-05	0.00031168
gene:HanXRQr2_Chr02g0068791	0.543403	5.51172	28.2178	1.34812e-05	0.000311809
gene:HanXRQr2_Chr16g0732881	0.636463	5.55408	28.2046	1.35261e-05	0.000312502
gene:HanXRQr2_Chr14g0662541	-1.43239	5.85462	28.2042	1.35272e-05	0.000312502
gene:HanXRQr2_Chr12g0527261	1.20691	10.1867	28.1719	1.36375e-05	0.0003147
gene:HanXRQr2_Chr01g0006961	0.991509	4.45748	28.1697	1.36452e-05	0.0003147
gene:HanXRQr2_Chr08g0342341	0.51159	5.2178	28.1693	1.36465e-05	0.0003147
gene:HanXRQr2_Chr16g0769761	-2.39621	4.09751	32.8313	1.36759e-05	0.000315077
gene:HanXRQr2_Chr05g0236911	0.635973	5.73454	28.1598	1.3679e-05	0.000315077
gene:HanXRQr2_Chr10g0437631	0.779788	5.45134	28.1573	1.36876e-05	0.000315089
gene:HanXRQr2_Chr08g0357711	-1.39236	6.201	28.1545	1.36974e-05	0.000315129
gene:HanXRQr2_Chr16g0749831	0.951583	4.53621	28.1481	1.37193e-05	0.000315448
gene:HanXRQr2_Chr04g0147351	-2.11343	2.73977	28.1366	1.37591e-05	0.000316175
gene:HanXRQr2_Chr12g0558851	1.10971	6.29102	28.1198	1.38174e-05	0.000317323
gene:HanXRQr2_Chr05g0207501	-0.895078	6.80605	28.1175	1.38253e-05	0.000317323
gene:HanXRQr2_Chr05g0234351	0.817564	3.91284	28.0928	1.39118e-05	0.000318815
gene:HanXRQr2_Chr05g0210001	0.92809	5.14279	28.0913	1.39168e-05	0.000318815
gene:HanXRQr2_Chr17g0800001	0.930579	3.61383	28.0903	1.39205e-05	0.000318815
gene:HanXRQr2_Chr06g0263671	-2.28076	6.28621	28.0888	1.39256e-05	0.000318815
gene:HanXRQr2_Chr16g0740041	1.01228	6.94904	28.0872	1.39311e-05	0.000318815
gene:HanXRQr2_Chr16g0736421	-1.20549	5.64155	28.0783	1.39625e-05	0.000319347
gene:HanXRQr2_Chr13g0587631	0.703562	4.13263	28.0673	1.40012e-05	0.000319947
gene:HanXRQr2_Chr05g0233891	0.782661	3.85611	28.0662	1.40052e-05	0.000319947
gene:HanXRQr2_Chr17g0791101	1.27013	3.50935	28.0526	1.40534e-05	0.00032086
gene:HanXRQr2_Chr07g0299821	0.780555	4.99919	28.0467	1.40742e-05	0.000321088
gene:HanXRQr2_Chr16g0748441	1.2614	7.37344	28.0423	1.40896e-05	0.000321088
gene:HanXRQr2_Chr17g0789981	-2.11997	5.06334	28.0392	1.41007e-05	0.000321088
gene:HanXRQr2_Chr12g0561331	-1.80102	6.65568	28.0382	1.41042e-05	0.000321088
gene:HanXRQr2_Chr04g0146451	0.87181	3.96148	28.0382	1.41045e-05	0.000321088
gene:HanXRQr2_Chr09g0395441	2.52031	0.0821973	28.0232	1.41576e-05	0.000321951
gene:HanXRQr2_Chr17g0786301	0.804107	4.62359	28.0229	1.41588e-05	0.000321951
gene:HanXRQr2_Chr06g0273211	1.1568	3.50737	28.0124	1.41963e-05	0.000322614
gene:HanXRQr2_Chr10g0439631	1.01491	7.06597	28.0033	1.42289e-05	0.000323168
gene:HanXRQr2_Chr08g0322121	0.811948	6.24434	27.9953	1.42578e-05	0.000323635
gene:HanXRQr2_Chr14g0640641	1.90928	0.157042	27.974	1.43344e-05	0.000325185
gene:HanXRQr2_Chr06g0246571	-1.6382	7.00688	27.9704	1.43477e-05	0.000325297
gene:HanXRQr2_Chr09g0386021	-0.938672	5.39558	27.9676	1.43576e-05	0.000325334
gene:HanXRQr2_Chr01g0006791	0.714163	3.57215	27.9625	1.4376e-05	0.000325562
gene:HanXRQr2_Chr14g0638361	2.75374	1.07136	34.8102	1.44853e-05	0.000327846
gene:HanXRQr2_Chr16g0744431	0.838507	5.80337	27.9119	1.4561e-05	0.000329369
gene:HanXRQr2_Chr12g0523811	0.965442	4.72736	27.9083	1.45743e-05	0.000329478
gene:HanXRQr2_Chr10g0442951	0.760063	4.81666	27.9045	1.45885e-05	0.000329608
gene:HanXRQr2_Chr12g0529481	0.881389	6.67052	27.8906	1.46397e-05	0.000330574
gene:HanXRQr2_Chr04g0167611	0.644883	6.1024	27.8835	1.4666e-05	0.000330977
gene:HanXRQr2_Chr06g0274461	0.927824	3.43008	27.8791	1.46822e-05	0.000331151
gene:HanXRQr2_Chr07g0291821	-0.951721	4.46526	27.8631	1.47418e-05	0.000332302
gene:HanXRQr2_Chr01g0016991	-1.19935	4.22175	27.8537	1.4777e-05	0.000332905
gene:HanXRQr2_Chr17g0822541	0.759942	6.12969	27.8449	1.481e-05	0.000333455
gene:HanXRQr2_Chr08g0342301	0.708278	5.17651	27.8302	1.48649e-05	0.000334498
gene:HanXRQr2_Chr01g0002951	1.00559	4.84062	27.8252	1.48839e-05	0.000334733
gene:HanXRQr2_Chr08g0323601	-1.04823	2.73117	27.818	1.49111e-05	0.000335152
gene:HanXRQr2_Chr04g0168471	-1.02782	3.90533	27.7919	1.50099e-05	0.000337042
gene:HanXRQr2_Chr03g0109731	4.50689	-0.238701	28.7546	1.50125e-05	0.000337042
gene:HanXRQr2_Chr16g0773911	0.749823	5.51812	27.7872	1.50277e-05	0.00033719
gene:HanXRQr2_Chr03g0136951	1.47284	6.00975	27.7795	1.5057e-05	0.000337469
gene:HanXRQr2_Chr14g0657961	-1.13564	3.39465	27.7794	1.50574e-05	0.000337469
gene:HanXRQr2_Chr13g0603041	3.57336	2.80372	27.7649	1.51128e-05	0.000338516
gene:HanXRQr2_Chr09g0409031	0.601343	5.50713	27.7576	1.51408e-05	0.000338837
gene:HanXRQr2_Chr03g0111401	-2.79472	4.14016	27.7566	1.51445e-05	0.000338837
gene:HanXRQr2_Chr13g0601531	-2.24468	3.83579	27.7472	1.51808e-05	0.000339455
gene:HanXRQr2_Chr09g0382011	1.25951	4.59467	27.7329	1.52359e-05	0.000340491
gene:HanXRQr2_Chr06g0262491	1.6856	4.80313	27.728	1.5255e-05	0.000340723
gene:HanXRQr2_Chr10g0452221	1.65469	7.62984	27.7078	1.53333e-05	0.000342277
gene:HanXRQr2_Chr14g0641771	0.685084	2.46799	27.6878	1.5411e-05	0.000343815
gene:HanXRQr2_Chr16g0740371	1.32734	4.18545	27.6839	1.54264e-05	0.000343961
gene:HanXRQr2_Chr17g0784201	-2.5904	3.11128	27.669	1.5485e-05	0.000345072
gene:HanXRQr2_Chr17g0814981	-1.4011	2.0401	27.6629	1.55089e-05	0.000345408
gene:HanXRQr2_Chr02g0047721	-0.759422	5.586	27.6593	1.55231e-05	0.000345527
gene:HanXRQr2_Chr14g0636111	-3.56572	6.36761	27.6441	1.55831e-05	0.000346664
gene:HanXRQr2_Chr14g0635481	1.49639	6.70619	27.6222	1.567e-05	0.000348399
gene:HanXRQr2_Chr09g0400981	1.66497	2.22216	27.6078	1.57275e-05	0.000349397
gene:HanXRQr2_Chr10g0446981	0.774318	3.28295	27.6065	1.57328e-05	0.000349397
gene:HanXRQr2_Chr10g0456731	0.569267	6.08462	27.5963	1.57734e-05	0.000349826
gene:HanXRQr2_Chr05g0223701	0.843219	4.03545	27.5951	1.57784e-05	0.000349826
gene:HanXRQr2_Chr16g0742581	3.72013	-1.03767	28.5463	1.5779e-05	0.000349826
gene:HanXRQr2_Chr09g0406261	-1.45214	3.96097	27.5703	1.58781e-05	0.000351749
gene:HanXRQr2_Chr06g0249561	-1.45873	3.36889	27.5689	1.58838e-05	0.000351749
gene:HanXRQr2_Chr09g0378461	0.665762	8.02407	27.5505	1.59583e-05	0.0003532
gene:HanXRQr2_Chr09g0394231	-0.688998	4.25538	27.5419	1.59933e-05	0.000353773
gene:HanXRQr2_Chr03g0126641	2.47306	2.43408	27.5003	1.61636e-05	0.000357338
gene:HanXRQr2_Chr02g0072321	-0.864704	5.21307	27.4896	1.62076e-05	0.000358107
gene:HanXRQr2_Chr16g0756741	-0.904679	6.16551	27.4792	1.62505e-05	0.000358853
gene:HanXRQr2_Chr05g0227491	1.18794	4.01349	27.4684	1.62953e-05	0.000359638
gene:HanXRQr2_Chr03g0120461	-1.42748	5.11117	27.464	1.63136e-05	0.000359839
gene:HanXRQr2_Chr16g0763031	-1.63016	3.68658	27.4551	1.63509e-05	0.0003604
gene:HanXRQr2_Chr12g0550691	0.926538	7.37386	27.4535	1.63575e-05	0.0003604
gene:HanXRQr2_Chr03g0109981	-4.31918	1.80515	27.4469	1.63851e-05	0.000360806
gene:HanXRQr2_Chr16g0723181	-1.90883	7.07189	27.4368	1.64272e-05	0.000361528
gene:HanXRQr2_Chr17g0800181	-3.18248	4.37355	27.4344	1.64372e-05	0.000361543
gene:HanXRQr2_Chr03g0132961	-0.87377	3.05182	27.4199	1.64982e-05	0.000362682
gene:HanXRQr2_Chr14g0666231	-1.34636	4.23668	27.4092	1.65431e-05	0.000363464
gene:HanXRQr2_Chr01g0039371	1.05992	4.31122	27.4012	1.6577e-05	0.000364004
gene:HanXRQr2_Chr01g0022401	-0.665448	3.96393	27.3951	1.66031e-05	0.000364371
gene:HanXRQr2_Chr09g0411181	2.0455	1.17008	27.3899	1.66248e-05	0.000364643
gene:HanXRQr2_Chr04g0149091	1.43067	5.75951	27.3813	1.66613e-05	0.00036524
gene:HanXRQr2_Chr10g0440971	-2.1558	1.16125	27.3782	1.66745e-05	0.000365322
gene:HanXRQr2_Chr03g0087861	-3.64224	5.72835	27.3428	1.68261e-05	0.000368438
gene:HanXRQr2_Chr08g0345281	-0.945216	4.31688	27.3136	1.69521e-05	0.00037099
gene:HanXRQr2_Chr05g0222551	-1.67834	5.89544	27.3066	1.69825e-05	0.000371445
gene:HanXRQr2_Chr08g0360261	-2.51033	2.25404	27.3025	1.70004e-05	0.000371629
gene:HanXRQr2_Chr15g0687731	-0.917343	5.21853	27.291	1.70501e-05	0.000372508
gene:HanXRQr2_Chr03g0131961	1.81878	2.43533	27.2806	1.70956e-05	0.000373218
gene:HanXRQr2_Chr09g0401371	-0.978739	4.544	27.2792	1.71018e-05	0.000373218
gene:HanXRQr2_Chr16g0754131	0.941483	4.79885	27.2548	1.72088e-05	0.000375254
gene:HanXRQr2_Chr15g0710361	-1.55331	1.23813	27.2536	1.72143e-05	0.000375254
gene:HanXRQr2_Chr14g0651611	-2.1664	3.7407	27.2471	1.72428e-05	0.000375632
gene:HanXRQr2_Chr09g0414341	-0.879246	4.75098	27.2453	1.72509e-05	0.000375632
gene:HanXRQr2_Chr01g0044321	1.83958	5.33669	27.2431	1.72607e-05	0.000375637
gene:HanXRQr2_Chr13g0589621	0.825665	9.97758	27.234	1.73008e-05	0.0003763
gene:HanXRQr2_Chr17g0794501	-0.613209	4.56308	27.2227	1.73511e-05	0.000377183
gene:HanXRQr2_Chr03g0096591	1.14698	3.50425	27.2197	1.73644e-05	0.000377263
gene:HanXRQr2_Chr14g0658971	-0.816544	6.60627	27.2135	1.73917e-05	0.000377646
gene:HanXRQr2_Chr08g0345791	1.46505	3.04862	27.1996	1.74541e-05	0.00037879
gene:HanXRQr2_Chr11g0491821	1.05698	6.37835	27.1964	1.74684e-05	0.000378841
gene:HanXRQr2_Chr06g0267001	0.746042	4.72995	27.1947	1.74759e-05	0.000378841
gene:HanXRQr2_Chr14g0660751	0.870552	3.37321	27.174	1.75686e-05	0.000380641
gene:HanXRQr2_Chr15g0674841	-3.36032	1.20311	27.1594	1.76346e-05	0.000381858
gene:HanXRQr2_Chr08g0358411	-1.37733	1.39648	27.1536	1.76608e-05	0.000382214
gene:HanXRQr2_Chr03g0112111	-2.4793	3.98417	27.1392	1.77262e-05	0.000383417
gene:HanXRQr2_Chr16g0729631	2.14884	1.792	27.1253	1.77898e-05	0.000384578
gene:HanXRQr2_Chr14g0652881	1.08972	4.55385	27.1211	1.78087e-05	0.000384774
gene:HanXRQr2_Chr03g0096741	-0.710563	4.71653	27.1126	1.78478e-05	0.000385406
gene:HanXRQr2_Chr15g0720431	0.622619	5.44945	27.0993	1.79085e-05	0.000386502
gene:HanXRQr2_Chr17g0796871	-1.37602	2.2587	27.0887	1.79573e-05	0.000387342
gene:HanXRQr2_Chr10g0466201	1.20588	4.75646	27.0791	1.80016e-05	0.000388082
gene:HanXRQr2_Chr07g0316191	-2.92797	4.03865	27.0726	1.80317e-05	0.000388518
gene:HanXRQr2_Chr14g0667121	0.919402	7.12793	27.0662	1.80617e-05	0.000388949
gene:HanXRQr2_Chr15g0718701	1.5411	3.73493	27.0627	1.80779e-05	0.000389083
gene:HanXRQr2_Chr02g0068801	4.10316	-1.24589	30.5197	1.81664e-05	0.000390695
gene:HanXRQr2_Chr16g0740391	0.680135	4.95618	27.041	1.8179e-05	0.000390695
gene:HanXRQr2_Chr10g0441251	-1.49415	3.24663	27.0401	1.81828e-05	0.000390695
gene:HanXRQr2_Chr04g0191971	-1.24311	2.92686	27.0244	1.82565e-05	0.000392062
gene:HanXRQr2_Chr03g0115621	1.03858	4.69057	27.0154	1.82988e-05	0.000392754
gene:HanXRQr2_Chr09g0380631	1.05361	7.03908	27.0063	1.83415e-05	0.000393456
gene:HanXRQr2_Chr02g0064071	-0.94478	3.73292	26.9982	1.83797e-05	0.000394059
gene:HanXRQr2_Chr17g0812471	0.846904	6.1576	26.9922	1.84085e-05	0.000394309
gene:HanXRQr2_Chr12g0535131	-1.74179	3.00236	26.9915	1.84116e-05	0.000394309
gene:HanXRQr2_Chr05g0193081	-1.23356	9.42012	26.9788	1.84717e-05	0.0003952
gene:HanXRQr2_Chr01g0022981	0.569586	7.78756	26.9785	1.84734e-05	0.0003952
gene:HanXRQr2_Chr03g0126751	2.31756	3.04967	26.9539	1.85908e-05	0.000397493
gene:HanXRQr2_Chr10g0461201	1.03564	4.44593	26.9441	1.86374e-05	0.000398271
gene:HanXRQr2_Chr08g0343931	-0.89804	7.14336	26.9409	1.8653e-05	0.000398387
gene:HanXRQr2_Chr04g0142581	-0.73847	3.77028	26.938	1.86668e-05	0.000398463
gene:HanXRQr2_Chr04g0191321	0.837853	7.0065	26.9218	1.8745e-05	0.000399914
gene:HanXRQr2_Chr14g0654721	2.62686	-0.175586	26.8815	1.89404e-05	0.000403862
gene:HanXRQr2_Chr02g0073211	0.95474	3.47621	26.87	1.89968e-05	0.000404843
gene:HanXRQr2_Chr10g0449451	1.32694	4.00905	26.8646	1.90235e-05	0.000405191
gene:HanXRQr2_Chr06g0268851	0.811132	5.30301	26.8621	1.90355e-05	0.000405225
gene:HanXRQr2_Chr04g0166741	1.80714	2.1101	26.8574	1.90586e-05	0.000405497
gene:HanXRQr2_Chr15g0700201	2.47333	0.81943	28.8716	1.91014e-05	0.000406186
gene:HanXRQr2_Chr11g0520701	-3.73016	6.47268	26.8442	1.91239e-05	0.000406442
gene:HanXRQr2_Chr02g0082281	1.03	4.69049	26.8412	1.91384e-05	0.000406531
gene:HanXRQr2_Chr13g0581561	1.43154	5.284	26.8163	1.9262e-05	0.000408933
gene:HanXRQr2_Chr14g0646581	-5.52672	7.0408	26.8085	1.93007e-05	0.000409532
gene:HanXRQr2_Chr03g0131191	2.03706	6.74749	26.7948	1.93691e-05	0.00041076
gene:HanXRQr2_Chr08g0326011	1.84609	2.61576	28.8077	1.93808e-05	0.000410785
gene:HanXRQr2_Chr10g0429381	0.979439	7.75123	26.781	1.94382e-05	0.000411777
gene:HanXRQr2_Chr09g0384651	0.807415	5.58986	26.7662	1.95127e-05	0.000412914
gene:HanXRQr2_Chr17g0831201	0.979011	4.71252	26.7661	1.9513e-05	0.000412914
gene:HanXRQr2_Chr13g0584021	-1.00122	3.89023	26.7621	1.95331e-05	0.000413117
gene:HanXRQr2_Chr09g0379711	1.48781	4.97119	26.7498	1.95957e-05	0.000414215
gene:HanXRQr2_Chr14g0647111	-1.71895	2.7651	26.745	1.96198e-05	0.0004145
gene:HanXRQr2_Chr09g0397561	0.857642	4.29178	26.726	1.97165e-05	0.000416318
gene:HanXRQr2_Chr02g0052441	-1.25937	4.88533	26.7186	1.97544e-05	0.000416806
gene:HanXRQr2_Chr10g0466191	1.54834	4.03013	26.7173	1.9761e-05	0.000416806
gene:HanXRQr2_Chr17g0808041	-1.24708	4.75196	26.7147	1.97744e-05	0.000416863
gene:HanXRQr2_Chr13g0603071	-4.44811	3.78659	26.6763	1.99715e-05	0.000420792
gene:HanXRQr2_Chr07g0288571	1.64895	2.50452	26.6651	2.00299e-05	0.000421794
gene:HanXRQr2_Chr05g0196731	1.23837	8.3763	26.6483	2.01167e-05	0.000423395
gene:HanXRQr2_Chr13g0579751	-0.859449	5.58133	26.6361	2.01804e-05	0.000424506
gene:HanXRQr2_Chr06g0252671	-1.85286	6.66001	26.6201	2.02643e-05	0.000426042
gene:HanXRQr2_Chr06g0240811	-5.9878	2.16697	27.5086	2.02853e-05	0.000426254
gene:HanXRQr2_Chr04g0173931	0.721493	6.00375	26.5938	2.04033e-05	0.000428503
gene:HanXRQr2_Chr15g0701971	0.95824	7.27924	26.5798	2.04775e-05	0.000429828
gene:HanXRQr2_Chr08g0345881	0.783977	7.10515	26.5711	2.05237e-05	0.000430567
gene:HanXRQr2_Chr09g0384111	1.50176	3.49124	27.454	2.05581e-05	0.000431058
gene:HanXRQr2_Chr10g0429511	1.1734	5.50459	26.5607	2.05792e-05	0.000431268
gene:HanXRQr2_Chr16g0728661	-2.62874	1.32113	26.5564	2.06021e-05	0.000431517
gene:HanXRQr2_Chr03g0096571	0.709478	4.71648	26.532	2.07328e-05	0.000434022
gene:HanXRQr2_Chr14g0664031	1.20962	3.84785	26.5256	2.07671e-05	0.000434507
gene:HanXRQr2_Chr03g0099251	0.690377	6.53391	26.5098	2.08529e-05	0.000436069
gene:HanXRQr2_Chr15g0719871	-1.23956	5.33701	26.5074	2.08657e-05	0.000436101
gene:HanXRQr2_Chr15g0707721	2.22602	0.914153	30.6823	2.08976e-05	0.000436534
gene:HanXRQr2_Chr04g0168041	-2.85612	3.07301	26.4994	2.0909e-05	0.00043654
gene:HanXRQr2_Chr15g0686421	-1.67002	3.56974	26.4925	2.09468e-05	0.000437094
gene:HanXRQr2_Chr01g0001231	0.629288	5.57991	26.4798	2.10159e-05	0.000438303
gene:HanXRQr2_Chr10g0451711	0.899361	7.2747	26.4514	2.11715e-05	0.000441313
gene:HanXRQr2_Chr14g0668521	1.05861	5.89572	26.4492	2.11837e-05	0.000441332
gene:HanXRQr2_Chr12g0535741	0.767347	4.56051	26.4407	2.12303e-05	0.000441829
gene:HanXRQr2_Chr10g0426431	-1.13237	4.72504	26.4402	2.12335e-05	0.000441829
gene:HanXRQr2_Chr08g0340621	-0.619984	5.69041	26.4387	2.12416e-05	0.000441829
gene:HanXRQr2_Chr07g0286971	0.479338	5.89958	26.4327	2.12746e-05	0.000442271
gene:HanXRQr2_Chr13g0589541	-4.92981	2.99356	26.4308	2.12855e-05	0.000442271
gene:HanXRQr2_Chr08g0322661	-0.937634	5.24238	26.4272	2.13049e-05	0.000442342
gene:HanXRQr2_Chr11g0483311	-1.14607	4.523	26.426	2.13116e-05	0.000442342
gene:HanXRQr2_Chr14g0650641	-1.75619	3.93075	26.4224	2.1332e-05	0.000442504
gene:HanXRQr2_Chr09g0362621	4.37053	1.46354	29.0278	2.1342e-05	0.000442504
gene:HanXRQr2_Chr17g0799471	1.37756	5.33362	26.403	2.14398e-05	0.000444295
gene:HanXRQr2_Chr13g0590711	-2.84143	7.49123	28.3409	2.15642e-05	0.000446636
gene:HanXRQr2_Chr04g0141651	-1.2842	3.43437	26.3763	2.15896e-05	0.000446924
gene:HanXRQr2_Chr10g0454521	1.17192	3.31955	26.3726	2.16099e-05	0.000447109
gene:HanXRQr2_Chr02g0071981	0.959653	5.57545	26.3702	2.16233e-05	0.000447149
gene:HanXRQr2_Chr16g0775651	1.18074	5.96422	26.3647	2.16545e-05	0.000447558
gene:HanXRQr2_Chr05g0214681	-0.865266	5.89774	26.3509	2.17325e-05	0.000448931
gene:HanXRQr2_Chr07g0308781	0.844761	6.19473	26.3251	2.18794e-05	0.000451726
gene:HanXRQr2_Chr11g0489371	1.24696	5.5867	26.318	2.19197e-05	0.000452321
gene:HanXRQr2_Chr07g0295211	-3.63889	10.5023	26.3111	2.1959e-05	0.000452892
gene:HanXRQr2_Chr03g0104361	1.39684	1.78714	26.3071	2.1982e-05	0.000453019
gene:HanXRQr2_Chr15g0673431	0.781835	7.80761	26.306	2.19884e-05	0.000453019
gene:HanXRQr2_Chr11g0484931	0.7446	8.38672	26.2972	2.20387e-05	0.000453817
gene:HanXRQr2_Chr17g0794791	0.790596	5.54266	26.2949	2.20523e-05	0.000453856
gene:HanXRQr2_Chr16g0767391	3.78452	1.01628	29.589	2.20964e-05	0.000454524
gene:HanXRQr2_Chr10g0459251	-0.740499	6.31613	26.2773	2.21535e-05	0.00045546
gene:HanXRQr2_Chr08g0355131	0.735542	4.47456	26.2707	2.21919e-05	0.000456009
gene:HanXRQr2_Chr03g0093031	-1.2801	2.52667	26.2455	2.23382e-05	0.000458773
gene:HanXRQr2_Chr02g0077281	1.59939	6.63398	26.2287	2.24363e-05	0.000460444
gene:HanXRQr2_Chr12g0538881	-0.914014	3.92491	26.2276	2.24432e-05	0.000460444
gene:HanXRQr2_Chr07g0305741	-1.16364	2.50076	26.2155	2.25137e-05	0.000461649
gene:HanXRQr2_Chr13g0573031	-1.44424	6.61752	26.2135	2.25255e-05	0.000461649
gene:HanXRQr2_Chr01g0029271	-1.0001	4.14751	26.2055	2.25731e-05	0.000462154
gene:HanXRQr2_Chr11g0517011	-2.39604	5.4789	26.2042	2.25803e-05	0.000462154
gene:HanXRQr2_Chr01g0013541	1.61342	6.29266	26.2033	2.25857e-05	0.000462154
gene:HanXRQr2_Chr09g0395901	4.18907	1.57192	28.1049	2.27692e-05	0.000465665
gene:HanXRQr2_Chr08g0341991	1.01278	3.8495	26.1598	2.28439e-05	0.000466948
gene:HanXRQr2_Chr14g0653561	0.946422	3.64972	26.156	2.28671e-05	0.000467177
gene:HanXRQr2_Chr09g0382181	-1.5621	2.4536	26.1519	2.28912e-05	0.000467427
gene:HanXRQr2_Chr06g0240351	1.55114	5.77592	26.1447	2.29345e-05	0.000468065
gene:HanXRQr2_Chr14g0650061	1.53748	5.60188	26.1359	2.29876e-05	0.000468904
gene:HanXRQr2_Chr09g0409251	4.38957	3.3667	26.1296	2.30255e-05	0.000469432
gene:HanXRQr2_Chr17g0817871	-3.08194	1.8508	26.1255	2.30502e-05	0.0004695
gene:HanXRQr2_Chr15g0721531	1.39869	6.62643	26.125	2.30529e-05	0.0004695
gene:HanXRQr2_Chr11g0474361	0.935786	8.28363	26.1197	2.30849e-05	0.000469809
gene:HanXRQr2_Chr11g0476671	-0.994636	3.99232	26.1185	2.30921e-05	0.000469809
gene:HanXRQr2_Chr16g0738661	-0.641349	6.72483	26.1093	2.31479e-05	0.000470668
gene:HanXRQr2_Chr13g0592511	-1.53319	5.42066	26.1076	2.31585e-05	0.000470668
gene:HanXRQr2_Chr15g0719911	0.647927	4.01923	26.1024	2.31901e-05	0.000471065
gene:HanXRQr2_Chr07g0315311	2.80842	0.0776321	26.1002	2.32031e-05	0.000471074
gene:HanXRQr2_Chr16g0743111	-2.04281	6.47294	26.0983	2.32147e-05	0.000471074
gene:HanXRQr2_Chr08g0355451	0.880165	6.21607	26.0929	2.32474e-05	0.000471493
gene:HanXRQr2_Chr01g0006591	-2.95442	3.248	26.083	2.33082e-05	0.000472481
gene:HanXRQr2_Chr10g0420141	1.36124	7.87453	26.0763	2.33488e-05	0.000473058
gene:HanXRQr2_Chr17g0817341	1.53693	3.88635	26.0706	2.3384e-05	0.000473525
gene:HanXRQr2_Chr09g0417521	1.48827	4.89556	26.0628	2.34316e-05	0.000474243
gene:HanXRQr2_Chr12g0564061	1.60245	1.28807	26.0394	2.35757e-05	0.000476836
gene:HanXRQr2_Chr05g0209451	1.692	2.68414	26.0363	2.35951e-05	0.000476836
gene:HanXRQr2_Chr08g0324441	-3.08826	5.53823	26.8943	2.35963e-05	0.000476836
gene:HanXRQr2_Chr14g0670761	-2.96526	4.88028	26.031	2.36278e-05	0.000477225
gene:HanXRQr2_Chr09g0407751	-1.05905	2.74876	26.0155	2.37237e-05	0.000478915
gene:HanXRQr2_Chr02g0076351	1.13371	3.27329	26.0005	2.38173e-05	0.000480557
gene:HanXRQr2_Chr09g0396561	1.44037	5.25607	25.995	2.3852e-05	0.000481007
gene:HanXRQr2_Chr10g0430731	1.38164	1.37633	25.9919	2.38712e-05	0.000481146
gene:HanXRQr2_Chr09g0390881	-1.68657	5.62193	25.9889	2.38899e-05	0.000481274
gene:HanXRQr2_Chr14g0653291	-1.69328	3.60793	25.9829	2.39276e-05	0.000481786
gene:HanXRQr2_Chr07g0302531	2.93934	2.23138	25.9663	2.40319e-05	0.000483636
gene:HanXRQr2_Chr11g0504551	-1.28532	2.68898	25.9601	2.40711e-05	0.000484175
gene:HanXRQr2_Chr06g0267531	-1.21918	2.49266	25.9555	2.41004e-05	0.000484318
gene:HanXRQr2_Chr09g0396331	1.1036	5.82427	25.9551	2.4103e-05	0.000484318
gene:HanXRQr2_Chr15g0698321	-1.22648	2.07218	25.9529	2.4117e-05	0.00048435
gene:HanXRQr2_Chr10g0454531	1.15756	9.33835	25.9407	2.41941e-05	0.000485649
gene:HanXRQr2_Chr16g0740131	1.44592	5.75257	25.9296	2.4265e-05	0.000486693
gene:HanXRQr2_Chr06g0252031	1.12234	3.47759	25.9271	2.4281e-05	0.000486693
gene:HanXRQr2_Chr10g0425231	-1.17369	4.54465	25.9267	2.42836e-05	0.000486693
gene:HanXRQr2_Chr04g0164521	1.3854	3.50736	25.9231	2.43066e-05	0.00048673
gene:HanXRQr2_Chr08g0333221	0.990938	3.81118	25.9225	2.43103e-05	0.00048673
gene:HanXRQr2_Chr07g0296811	1.51587	4.56275	25.9205	2.43228e-05	0.00048673
gene:HanXRQr2_Chr04g0177781	-2.29283	3.87947	25.9168	2.43465e-05	0.000486955
gene:HanXRQr2_Chr02g0050151	-0.9605	5.87907	25.913	2.4371e-05	0.000487195
gene:HanXRQr2_Chr04g0180251	-0.655211	5.46814	25.9033	2.4433e-05	0.000488185
gene:HanXRQr2_Chr08g0359751	1.61008	3.20086	25.8938	2.44946e-05	0.000489165
gene:HanXRQr2_Chr09g0384961	-1.19811	2.23849	25.8912	2.45109e-05	0.000489242
gene:HanXRQr2_Chr07g0312291	-0.800458	3.50932	25.871	2.46419e-05	0.000491603
gene:HanXRQr2_Chr04g0157371	1.14729	8.20906	25.8634	2.46911e-05	0.000492334
gene:HanXRQr2_Chr04g0159941	0.705411	4.31953	25.8584	2.47233e-05	0.000492725
gene:HanXRQr2_Chr02g0047421	-2.68726	2.17659	25.847	2.47977e-05	0.000493954
gene:HanXRQr2_Chr07g0312421	0.656297	4.86789	25.8315	2.48994e-05	0.000495728
gene:HanXRQr2_Chr16g0739111	-1.86671	2.78945	25.8212	2.49667e-05	0.000496814
gene:HanXRQr2_Chr03g0127041	1.74547	3.06803	25.8039	2.50808e-05	0.000498831
gene:HanXRQr2_Chr12g0560791	2.07496	2.8801	25.7975	2.51228e-05	0.000499301
gene:HanXRQr2_Chr17g0786041	0.843958	3.2582	25.7965	2.513e-05	0.000499301
gene:HanXRQr2_Chr05g0221051	0.735757	6.55312	25.7856	2.52021e-05	0.000500471
gene:HanXRQr2_Chr15g0690951	-0.866248	3.63315	25.7837	2.52145e-05	0.000500471
gene:HanXRQr2_Chr04g0177221	0.866029	5.49676	25.7583	2.53837e-05	0.000503573
gene:HanXRQr2_Chr11g0469321	1.04318	5.18755	25.7556	2.5402e-05	0.000503679
gene:HanXRQr2_Chr10g0465281	0.712737	5.01749	25.753	2.54198e-05	0.000503706
gene:HanXRQr2_Chr13g0593081	-3.88135	2.86788	25.75	2.54393e-05	0.000503706
gene:HanXRQr2_Chr04g0152211	2.50566	2.64346	26.5912	2.5442e-05	0.000503706
gene:HanXRQr2_Chr16g0778281	1.07093	5.9643	25.7317	2.55626e-05	0.000505837
gene:HanXRQr2_Chr03g0106481	0.861504	2.52711	25.7219	2.56285e-05	0.000506884
gene:HanXRQr2_Chr10g0423051	0.727367	4.73146	25.714	2.56824e-05	0.000507693
gene:HanXRQr2_Chr16g0735321	0.859849	5.54368	25.7116	2.56983e-05	0.00050775
gene:HanXRQr2_Chr09g0361671	1.44637	2.79677	25.7047	2.57453e-05	0.00050842
gene:HanXRQr2_Chr06g0275221	-2.02824	4.03142	25.6893	2.585e-05	0.00051023
gene:HanXRQr2_Chr02g0082301	0.891823	4.8027	25.6735	2.59586e-05	0.000512115
gene:HanXRQr2_Chr09g0408331	0.921444	5.73211	25.6635	2.60267e-05	0.0005132
gene:HanXRQr2_Chr09g0416271	-3.20784	4.28335	26.4899	2.60932e-05	0.00051425
gene:HanXRQr2_Chr04g0171671	-1.08751	2.76647	25.6431	2.61678e-05	0.000515461
gene:HanXRQr2_Chr13g0604991	-2.42164	0.191103	25.6323	2.62422e-05	0.000516665
gene:HanXRQr2_Chr13g0577561	-1.72641	4.03245	25.6154	2.63603e-05	0.000518518
gene:HanXRQr2_Chr09g0371011	-2.27455	6.89657	25.615	2.63628e-05	0.000518518
gene:HanXRQr2_Chr11g0487161	0.801921	5.64063	25.6117	2.63861e-05	0.000518675
gene:HanXRQr2_Chr01g0028661	-1.04611	4.00341	25.61	2.63974e-05	0.000518675
gene:HanXRQr2_Chr17g0831211	0.828397	6.88978	25.6065	2.64219e-05	0.000518895
gene:HanXRQr2_Chr01g0029001	-1.04148	3.75103	25.604	2.64396e-05	0.00051891
gene:HanXRQr2_Chr16g0776281	-0.737347	4.93062	25.6015	2.64567e-05	0.00051891
gene:HanXRQr2_Chr09g0390591	1.08772	6.94168	25.6007	2.64625e-05	0.00051891
gene:HanXRQr2_Chr14g0647381	-2.43092	0.30873	25.5971	2.64881e-05	0.00051915
gene:HanXRQr2_Chr09g0366281	1.45286	2.37348	25.5792	2.66134e-05	0.000521345
gene:HanXRQr2_Chr11g0476281	-3.74571	4.20539	25.5766	2.66318e-05	0.000521443
gene:HanXRQr2_Chr03g0112151	-3.58643	6.45603	25.5686	2.66881e-05	0.000522285
gene:HanXRQr2_Chr17g0796371	0.76507	4.67038	25.5658	2.67081e-05	0.000522413
gene:HanXRQr2_Chr12g0550271	0.900778	3.50403	25.5572	2.6769e-05	0.000523343
gene:HanXRQr2_Chr01g0013591	1.04677	9.14235	25.5512	2.68113e-05	0.000523908
gene:HanXRQr2_Chr05g0196581	1.55335	0.606095	25.5425	2.68737e-05	0.000524646
[truncated: 37,043 more rows]

## Sheet: root_DEGs
	logFC	logCPM	F	PValue	FDR
gene:HanXRQr2_Chr04g0167721	5.39547	5.82552	188.243	1.23553e-13	4.82377e-09
gene:HanXRQr2_Chr13g0606731	3.88922	6.68481	169.168	4.31699e-13	6.25628e-09
gene:HanXRQr2_Chr08g0317501	6.23021	3.43115	163.782	6.28458e-13	6.25628e-09
gene:HanXRQr2_Chr15g0690931	4.14674	2.0327	163.503	6.40979e-13	6.25628e-09
gene:HanXRQr2_Chr08g0340231	-3.60813	5.15442	133.673	6.38552e-12	4.98607e-08
gene:HanXRQr2_Chr11g0487391	1.51994	6.74106	130.689	8.22599e-12	5.35265e-08
gene:HanXRQr2_Chr07g0315711	3.05631	4.10855	121.517	1.84902e-11	1.03128e-07
gene:HanXRQr2_Chr05g0233471	1.9436	5.98467	117.407	2.7024e-11	1.1793e-07
gene:HanXRQr2_Chr14g0659631	-2.82866	5.53067	117.343	2.71854e-11	1.1793e-07
gene:HanXRQr2_Chr07g0309701	2.11228	2.47463	113.715	3.83599e-11	1.44192e-07
gene:HanXRQr2_Chr12g0527261	2.37167	10.1867	112.6	4.27164e-11	1.44192e-07
gene:HanXRQr2_Chr07g0315701	2.66376	7.67455	111.598	4.70893e-11	1.44192e-07
gene:HanXRQr2_Chr09g0369831	-2.42717	4.49069	111.399	4.80123e-11	1.44192e-07
gene:HanXRQr2_Chr17g0799661	1.46258	4.23884	107.409	7.13312e-11	1.98922e-07
gene:HanXRQr2_Chr13g0606511	4.01089	5.76722	159.199	1.27099e-10	3.30814e-07
gene:HanXRQr2_Chr07g0290091	3.9878	5.51947	100.584	1.44445e-10	3.52464e-07
gene:HanXRQr2_Chr04g0185801	2.47159	2.57122	99.2138	1.6719e-10	3.83966e-07
gene:HanXRQr2_Chr02g0062951	2.46511	6.76302	97.0937	2.10315e-10	4.56173e-07
gene:HanXRQr2_Chr07g0281461	3.00927	3.14379	96.0351	2.36201e-10	4.85355e-07
gene:HanXRQr2_Chr03g0118911	1.55247	3.39713	94.5214	2.79342e-10	5.43352e-07
gene:HanXRQr2_Chr17g0822171	1.54777	5.04058	94.1167	2.9226e-10	5.43352e-07
gene:HanXRQr2_Chr16g0773651	3.2181	4.7017	92.7343	3.4146e-10	5.8469e-07
gene:HanXRQr2_Chr15g0698371	2.7788	5.60677	92.6574	3.44446e-10	5.8469e-07
gene:HanXRQr2_Chr13g0583601	2.48371	6.16588	91.7536	3.8173e-10	6.11392e-07
gene:HanXRQr2_Chr05g0211311	3.11201	4.80441	91.5325	3.91496e-10	6.11392e-07
gene:HanXRQr2_Chr14g0659011	2.16542	5.35239	89.8944	4.72791e-10	7.09951e-07
gene:HanXRQr2_Chr17g0827861	1.6928	4.60133	89.1171	5.17556e-10	7.48386e-07
gene:HanXRQr2_Chr17g0802911	2.81117	6.24519	86.3467	7.18126e-10	9.79387e-07
gene:HanXRQr2_Chr15g0721261	-2.79946	4.30727	86.2386	7.27478e-10	9.79387e-07
gene:HanXRQr2_Chr15g0696271	3.66849	2.65272	85.5683	7.88502e-10	1.01567e-06
gene:HanXRQr2_Chr15g0718751	-2.76384	2.9067	85.3816	8.06457e-10	1.01567e-06
gene:HanXRQr2_Chr10g0434971	1.94821	4.29929	84.9822	8.46373e-10	1.03263e-06
gene:HanXRQr2_Chr01g0006491	3.10872	5.34723	149.274	8.82193e-10	1.04371e-06
gene:HanXRQr2_Chr06g0252131	-3.15645	3.719	89.9733	9.9554e-10	1.14317e-06
gene:HanXRQr2_Chr07g0301371	-1.6557	3.5847	83.3685	1.03062e-09	1.14964e-06
gene:HanXRQr2_Chr10g0431011	1.54658	5.01628	82.6458	1.12674e-09	1.22195e-06
gene:HanXRQr2_Chr01g0044721	-1.71898	4.77839	82.1874	1.19267e-09	1.25849e-06
gene:HanXRQr2_Chr08g0342231	2.49406	6.9012	81.8278	1.24728e-09	1.28148e-06
gene:HanXRQr2_Chr04g0177221	1.50187	5.49676	81.1483	1.35798e-09	1.35191e-06
gene:HanXRQr2_Chr17g0827501	-3.68886	3.30262	80.991	1.38508e-09	1.35191e-06
gene:HanXRQr2_Chr06g0260941	-3.32438	4.54438	80.6786	1.44063e-09	1.37183e-06
gene:HanXRQr2_Chr13g0606441	3.2133	6.18821	78.9955	1.78426e-09	1.6586e-06
gene:HanXRQr2_Chr09g0375601	3.66395	4.63854	78.1337	1.99345e-09	1.80996e-06
gene:HanXRQr2_Chr11g0467081	2.1522	5.65652	77.9117	2.05153e-09	1.82036e-06
gene:HanXRQr2_Chr06g0242701	-2.55364	4.59947	77.1757	2.25741e-09	1.95853e-06
gene:HanXRQr2_Chr09g0385441	3.33352	0.462455	76.9845	2.31443e-09	1.96435e-06
gene:HanXRQr2_Chr09g0394291	1.42412	5.72283	75.8218	2.69644e-09	2.20682e-06
gene:HanXRQr2_Chr10g0436041	1.60911	6.29928	75.7751	2.71316e-09	2.20682e-06
gene:HanXRQr2_Chr07g0309731	1.784	1.4907	75.4955	2.81546e-09	2.24329e-06
gene:HanXRQr2_Chr17g0806111	2.63648	7.4519	75.0844	2.97351e-09	2.32183e-06
gene:HanXRQr2_Chr08g0330931	-1.7442	4.24156	74.6681	3.1433e-09	2.39817e-06
gene:HanXRQr2_Chr01g0042771	4.75809	3.82769	86.5086	3.19411e-09	2.39817e-06
gene:HanXRQr2_Chr09g0399631	7.35138	0.683418	173.914	3.28636e-09	2.42087e-06
gene:HanXRQr2_Chr01g0000221	1.87295	8.22023	74.1548	3.36713e-09	2.43444e-06
gene:HanXRQr2_Chr14g0658671	2.8517	5.40722	100.191	3.44284e-09	2.44392e-06
gene:HanXRQr2_Chr07g0299771	3.20207	5.39673	73.7064	3.5767e-09	2.4936e-06
gene:HanXRQr2_Chr13g0606541	2.52971	6.76772	73.5377	3.65918e-09	2.50634e-06
gene:HanXRQr2_Chr16g0774351	7.79562	6.64815	72.9184	3.97978e-09	2.67894e-06
gene:HanXRQr2_Chr14g0665821	-1.61551	5.26379	72.391	4.27669e-09	2.83001e-06
gene:HanXRQr2_Chr01g0022001	1.59709	3.55002	72.2176	4.37943e-09	2.84969e-06
gene:HanXRQr2_Chr13g0590461	1.3511	5.6399	71.7602	4.66338e-09	2.9822e-06
gene:HanXRQr2_Chr06g0261451	7.00763	5.87708	71.566	4.78989e-09	2.9822e-06
gene:HanXRQr2_Chr09g0385151	-1.62569	7.25392	71.5323	4.81221e-09	2.9822e-06
gene:HanXRQr2_Chr13g0606621	3.04443	4.90049	118.047	5.13461e-09	3.12195e-06
gene:HanXRQr2_Chr08g0323851	1.86492	4.80837	70.9756	5.19765e-09	3.12195e-06
gene:HanXRQr2_Chr06g0246571	-2.95736	7.00688	70.172	5.81373e-09	3.43908e-06
gene:HanXRQr2_Chr09g0386091	2.11995	6.00077	69.4767	6.41021e-09	3.7006e-06
gene:HanXRQr2_Chr16g0738661	-1.09073	6.72483	69.4379	6.44539e-09	3.7006e-06
gene:HanXRQr2_Chr17g0828741	-2.62678	2.57199	68.2719	7.60543e-09	4.30335e-06
gene:HanXRQr2_Chr10g0433991	1.09575	5.71099	67.9367	7.97916e-09	4.40593e-06
gene:HanXRQr2_Chr06g0252481	1.08696	4.21187	67.9076	8.01243e-09	4.40593e-06
gene:HanXRQr2_Chr07g0283061	1.96235	3.48136	67.8101	8.12532e-09	4.40596e-06
gene:HanXRQr2_Chr09g0416291	6.24123	8.00729	67.5513	8.43323e-09	4.45852e-06
gene:HanXRQr2_Chr14g0654851	-5.77942	3.18209	67.537	8.45065e-09	4.45852e-06
gene:HanXRQr2_Chr09g0378901	1.46258	8.37527	67.4283	8.58398e-09	4.46848e-06
gene:HanXRQr2_Chr10g0423151	-2.20059	4.12881	67.2444	8.81476e-09	4.52823e-06
gene:HanXRQr2_Chr05g0236871	2.09535	4.66257	66.8819	9.28945e-09	4.71011e-06
gene:HanXRQr2_Chr07g0284471	1.13612	5.26322	66.7559	9.46084e-09	4.73551e-06
gene:HanXRQr2_Chr09g0415201	2.60949	2.0674	66.5198	9.79112e-09	4.73862e-06
gene:HanXRQr2_Chr12g0534471	2.04464	5.06352	66.5145	9.79869e-09	4.73862e-06
gene:HanXRQr2_Chr03g0129831	1.61353	7.44447	66.4918	9.83117e-09	4.73862e-06
gene:HanXRQr2_Chr06g0244991	-2.22117	5.49708	66.215	1.02361e-08	4.84579e-06
gene:HanXRQr2_Chr03g0112631	0.919004	6.35313	66.1339	1.03581e-08	4.84579e-06
gene:HanXRQr2_Chr10g0445351	1.87795	6.93872	66.0893	1.04259e-08	4.84579e-06
gene:HanXRQr2_Chr17g0804921	1.8009	5.96056	65.7435	1.09677e-08	5.03768e-06
gene:HanXRQr2_Chr12g0559391	2.96479	2.3672	65.1219	1.20194e-08	5.45652e-06
gene:HanXRQr2_Chr14g0658641	2.3757	7.62671	64.8791	1.24591e-08	5.57673e-06
gene:HanXRQr2_Chr08g0333491	1.13792	5.03781	64.8194	1.25699e-08	5.57673e-06
gene:HanXRQr2_Chr14g0631101	1.32867	8.20625	64.6591	1.28727e-08	5.64691e-06
gene:HanXRQr2_Chr03g0135091	8.23557	6.37411	68.0936	1.4134e-08	6.13131e-06
gene:HanXRQr2_Chr14g0668651	1.68885	4.86785	63.7373	1.47724e-08	6.33787e-06
gene:HanXRQr2_Chr03g0135121	8.27579	5.90568	63.6505	1.49663e-08	6.35123e-06
gene:HanXRQr2_Chr17g0781521	-2.51012	4.68505	63.484	1.53458e-08	6.44225e-06
gene:HanXRQr2_Chr17g0817721	5.01078	6.8656	62.9972	1.6516e-08	6.85975e-06
gene:HanXRQr2_Chr07g0293411	-2.51089	3.12462	62.6324	1.74556e-08	7.17368e-06
gene:HanXRQr2_Chr02g0079611	2.61675	3.88624	61.8441	1.96883e-08	8.00698e-06
gene:HanXRQr2_Chr14g0646981	2.00459	9.1636	61.7274	2.00441e-08	8.02385e-06
gene:HanXRQr2_Chr14g0654911	-1.48951	3.227	61.6961	2.01408e-08	8.02385e-06
gene:HanXRQr2_Chr02g0072021	2.74395	2.72869	61.3802	2.11443e-08	8.33328e-06
gene:HanXRQr2_Chr14g0656891	-2.35927	5.06641	61.3191	2.13444e-08	8.33328e-06
gene:HanXRQr2_Chr07g0307941	1.69454	2.73588	61.2123	2.16995e-08	8.38804e-06
gene:HanXRQr2_Chr15g0716771	0.76461	7.9055	60.9043	2.27589e-08	8.53358e-06
gene:HanXRQr2_Chr10g0459891	2.45677	7.58073	60.8554	2.29321e-08	8.53358e-06
gene:HanXRQr2_Chr08g0319351	1.03255	5.13394	60.7859	2.31809e-08	8.53358e-06
gene:HanXRQr2_Chr10g0429951	-4.16956	5.74079	60.7483	2.33167e-08	8.53358e-06
gene:HanXRQr2_Chr11g0470281	1.58594	7.76801	60.7297	2.33841e-08	8.53358e-06
gene:HanXRQr2_Chr04g0177291	-2.20526	8.10441	60.7288	2.33875e-08	8.53358e-06
gene:HanXRQr2_Chr07g0302361	3.33979	4.94519	60.536	2.40992e-08	8.63525e-06
gene:HanXRQr2_Chr08g0319361	1.59641	2.70987	60.5088	2.42017e-08	8.63525e-06
gene:HanXRQr2_Chr06g0248031	9.31736	6.5106	64.1599	2.4348e-08	8.63525e-06
gene:HanXRQr2_Chr17g0801091	2.64791	6.98416	60.4169	2.45508e-08	8.63525e-06
gene:HanXRQr2_Chr11g0491251	1.19385	6.08596	60.1015	2.57908e-08	8.9904e-06
gene:HanXRQr2_Chr01g0023581	1.28583	4.95871	59.9785	2.62925e-08	9.08418e-06
gene:HanXRQr2_Chr01g0011101	-4.06886	5.20037	59.3028	2.92424e-08	1.00148e-05
gene:HanXRQr2_Chr12g0526821	7.61528	6.83631	62.5797	3.05036e-08	1.03558e-05
gene:HanXRQr2_Chr03g0125441	3.11103	5.64749	58.9182	3.1079e-08	1.04602e-05
gene:HanXRQr2_Chr09g0407781	2.85094	3.6461	66.5683	3.26105e-08	1.08479e-05
gene:HanXRQr2_Chr14g0663681	-1.69756	5.72835	58.5819	3.27864e-08	1.08479e-05
gene:HanXRQr2_Chr10g0443661	1.68753	5.60878	57.8844	3.66584e-08	1.2027e-05
gene:HanXRQr2_Chr17g0802951	1.0726	3.84357	57.6261	3.82149e-08	1.24332e-05
gene:HanXRQr2_Chr10g0426021	1.63187	4.84634	57.5238	3.88509e-08	1.25357e-05
gene:HanXRQr2_Chr06g0243681	2.63389	3.62475	88.8285	4.06506e-08	1.30089e-05
gene:HanXRQr2_Chr09g0381711	2.23959	2.79721	57.0433	4.19929e-08	1.31346e-05
gene:HanXRQr2_Chr05g0217001	0.725487	6.28035	57.031	4.20773e-08	1.31346e-05
gene:HanXRQr2_Chr06g0254681	2.48037	6.20513	57.0217	4.21409e-08	1.31346e-05
gene:HanXRQr2_Chr08g0346531	-1.48693	3.18346	56.9855	4.23891e-08	1.31346e-05
gene:HanXRQr2_Chr07g0302601	3.51837	2.33704	56.8579	4.32776e-08	1.33043e-05
gene:HanXRQr2_Chr16g0726921	2.65935	8.4214	56.5916	4.51979e-08	1.37861e-05
gene:HanXRQr2_Chr06g0269311	1.46778	4.70367	56.3895	4.67157e-08	1.4061e-05
gene:HanXRQr2_Chr15g0671881	8.2246	6.40087	56.3759	4.68197e-08	1.4061e-05
gene:HanXRQr2_Chr12g0531451	-4.48966	2.98313	56.2434	4.78474e-08	1.42034e-05
gene:HanXRQr2_Chr01g0039081	1.37031	5.97725	56.2213	4.80212e-08	1.42034e-05
gene:HanXRQr2_Chr12g0522621	1.29426	5.83056	55.9932	4.98536e-08	1.46345e-05
gene:HanXRQr2_Chr05g0212711	1.899	5.58981	55.8424	5.11074e-08	1.47521e-05
gene:HanXRQr2_Chr10g0445071	1.25768	6.65309	55.835	5.11693e-08	1.47521e-05
gene:HanXRQr2_Chr09g0396501	2.49983	5.38221	55.8091	5.13879e-08	1.47521e-05
gene:HanXRQr2_Chr06g0242711	-2.62042	4.90687	55.7239	5.21153e-08	1.48265e-05
gene:HanXRQr2_Chr11g0470781	1.24542	8.31681	55.6813	5.24829e-08	1.48265e-05
gene:HanXRQr2_Chr14g0661181	6.84271	5.75675	58.8536	5.27865e-08	1.48265e-05
gene:HanXRQr2_Chr14g0661451	3.50343	6.32436	55.4942	5.4132e-08	1.50959e-05
gene:HanXRQr2_Chr02g0063881	-3.91957	0.771846	62.5467	5.5525e-08	1.53491e-05
gene:HanXRQr2_Chr08g0342801	2.69115	6.1375	70.9929	5.60349e-08	1.53491e-05
gene:HanXRQr2_Chr14g0640061	1.53477	5.46726	55.2658	5.62195e-08	1.53491e-05
gene:HanXRQr2_Chr03g0109921	-2.77294	5.91296	55.1252	5.75487e-08	1.56029e-05
gene:HanXRQr2_Chr04g0152091	0.84023	5.00766	55.0035	5.87254e-08	1.58121e-05
gene:HanXRQr2_Chr01g0026791	2.52166	1.22067	54.9482	5.92689e-08	1.58492e-05
gene:HanXRQr2_Chr02g0078381	1.08063	6.72543	54.5215	6.36482e-08	1.69044e-05
gene:HanXRQr2_Chr10g0434961	2.1073	3.27888	54.436	6.45667e-08	1.70325e-05
gene:HanXRQr2_Chr15g0702751	3.74064	1.18784	54.3423	6.55896e-08	1.71862e-05
gene:HanXRQr2_Chr16g0751551	1.36687	6.0514	54.2881	6.61897e-08	1.72278e-05
gene:HanXRQr2_Chr15g0713141	2.52721	6.3049	54.1684	6.75344e-08	1.73932e-05
gene:HanXRQr2_Chr13g0594791	1.33387	6.6743	54.1321	6.79492e-08	1.73932e-05
gene:HanXRQr2_Chr14g0659431	0.891467	6.49319	54.1135	6.81614e-08	1.73932e-05
gene:HanXRQr2_Chr11g0517791	2.20487	3.44041	56.7751	7.24644e-08	1.83711e-05
gene:HanXRQr2_Chr01g0008771	-2.64294	5.60531	53.6479	7.37372e-08	1.85732e-05
gene:HanXRQr2_Chr17g0790001	0.973056	6.27549	53.4965	7.56548e-08	1.89341e-05
gene:HanXRQr2_Chr11g0511951	-4.69861	6.55487	53.4406	7.6376e-08	1.89928e-05
gene:HanXRQr2_Chr07g0290211	3.06497	3.10431	95.2932	7.72454e-08	1.90874e-05
gene:HanXRQr2_Chr09g0383261	2.07882	4.50318	53.294	7.83028e-08	1.92215e-05
gene:HanXRQr2_Chr01g0026371	0.835892	6.65526	53.2589	7.87727e-08	1.92215e-05
gene:HanXRQr2_Chr16g0724391	-1.52204	3.63439	53.1958	7.9623e-08	1.9236e-05
gene:HanXRQr2_Chr02g0079601	3.26892	3.45408	94.8114	7.98173e-08	1.9236e-05
gene:HanXRQr2_Chr06g0245541	6.46358	4.08784	53.0956	8.0995e-08	1.94e-05
gene:HanXRQr2_Chr13g0582851	-1.78434	7.52068	52.9879	8.2497e-08	1.9529e-05
gene:HanXRQr2_Chr07g0301401	-1.58649	2.92387	52.9853	8.25339e-08	1.9529e-05
gene:HanXRQr2_Chr14g0625791	1.25937	2.84211	52.944	8.31185e-08	1.95489e-05
gene:HanXRQr2_Chr04g0179851	3.22879	1.41246	52.8753	8.41014e-08	1.9648e-05
gene:HanXRQr2_Chr10g0438261	1.16564	6.53383	52.8444	8.45464e-08	1.9648e-05
gene:HanXRQr2_Chr04g0168381	-1.60863	3.68255	52.7035	8.66118e-08	2.00089e-05
gene:HanXRQr2_Chr15g0710211	0.955478	6.5533	52.5787	8.84855e-08	2.02535e-05
gene:HanXRQr2_Chr11g0496991	-1.59439	4.99142	52.5641	8.87082e-08	2.02535e-05
gene:HanXRQr2_Chr04g0181631	-2.44487	3.2409	52.4286	9.07981e-08	2.06101e-05
gene:HanXRQr2_Chr07g0302641	3.24789	4.54457	52.1882	9.46391e-08	2.12742e-05
gene:HanXRQr2_Chr10g0418221	1.50546	4.97717	52.1775	9.48136e-08	2.12742e-05
gene:HanXRQr2_Chr16g0753781	7.38038	3.45911	58.439	9.82463e-08	2.18682e-05
gene:HanXRQr2_Chr14g0652391	1.43842	3.55478	51.9211	9.91108e-08	2.18682e-05
gene:HanXRQr2_Chr09g0372081	-2.65359	1.84935	51.9194	9.9141e-08	2.18682e-05
gene:HanXRQr2_Chr09g0411611	-3.87691	3.56295	51.822	1.00827e-07	2.21152e-05
gene:HanXRQr2_Chr10g0454191	2.41876	4.01403	51.7209	1.02613e-07	2.22639e-05
gene:HanXRQr2_Chr05g0237981	1.4855	7.90382	51.7124	1.02764e-07	2.22639e-05
gene:HanXRQr2_Chr16g0732881	0.865589	5.55408	51.6871	1.03216e-07	2.22639e-05
gene:HanXRQr2_Chr14g0624071	-1.28818	4.5375	51.5452	1.05795e-07	2.26091e-05
gene:HanXRQr2_Chr03g0100011	2.58011	2.4642	51.5354	1.05975e-07	2.26091e-05
gene:HanXRQr2_Chr14g0650891	2.47273	3.50029	51.356	1.09341e-07	2.3182e-05
gene:HanXRQr2_Chr02g0086181	-4.77219	1.43369	90.2237	1.09848e-07	2.3182e-05
gene:HanXRQr2_Chr04g0165051	-2.47201	3.07698	51.0546	1.15256e-07	2.41261e-05
gene:HanXRQr2_Chr15g0685931	1.08678	5.26658	50.9858	1.16655e-07	2.41261e-05
gene:HanXRQr2_Chr17g0801471	2.49326	7.72061	50.9818	1.16736e-07	2.41261e-05
gene:HanXRQr2_Chr17g0789781	3.15911	1.02037	50.979	1.16793e-07	2.41261e-05
gene:HanXRQr2_Chr13g0590471	1.56591	3.81271	50.8178	1.20144e-07	2.45986e-05
gene:HanXRQr2_Chr11g0485311	-1.5625	8.59611	50.8085	1.2034e-07	2.45986e-05
gene:HanXRQr2_Chr13g0568041	-2.11962	2.96377	50.6976	1.22711e-07	2.48754e-05
gene:HanXRQr2_Chr05g0201391	1.47769	7.51169	50.6857	1.22969e-07	2.48754e-05
gene:HanXRQr2_Chr10g0455971	5.59706	7.03432	50.5232	1.26541e-07	2.5466e-05
gene:HanXRQr2_Chr13g0583891	-2.70877	4.85565	50.3496	1.30479e-07	2.60206e-05
gene:HanXRQr2_Chr14g0649091	1.33048	1.75985	50.3431	1.30629e-07	2.60206e-05
gene:HanXRQr2_Chr16g0731241	2.1094	6.01354	50.0728	1.37037e-07	2.71584e-05
gene:HanXRQr2_Chr10g0450341	1.20071	7.4472	49.9862	1.3916e-07	2.72312e-05
gene:HanXRQr2_Chr06g0252421	2.99813	5.61983	49.981	1.3929e-07	2.72312e-05
gene:HanXRQr2_Chr03g0100591	2.37826	3.79997	49.9726	1.39497e-07	2.72312e-05
gene:HanXRQr2_Chr17g0794341	-1.29551	4.32352	49.8129	1.43517e-07	2.78766e-05
gene:HanXRQr2_Chr07g0302381	4.01102	1.42792	60.0776	1.45329e-07	2.80887e-05
gene:HanXRQr2_Chr16g0731251	1.26409	6.03563	49.4908	1.52008e-07	2.9155e-05
gene:HanXRQr2_Chr12g0559381	1.65404	9.44305	49.4786	1.52339e-07	2.9155e-05
gene:HanXRQr2_Chr03g0131191	2.82728	6.74749	49.4036	1.54398e-07	2.92145e-05
gene:HanXRQr2_Chr17g0817391	1.15837	6.26412	49.3908	1.54752e-07	2.92145e-05
gene:HanXRQr2_Chr03g0125601	1.90425	3.04094	49.3856	1.54895e-07	2.92145e-05
gene:HanXRQr2_Chr05g0230551	-4.65408	2.86088	49.3298	1.56453e-07	2.93666e-05
gene:HanXRQr2_Chr08g0331321	-1.24827	2.26415	49.1949	1.60285e-07	2.99419e-05
gene:HanXRQr2_Chr15g0700511	1.99667	3.38344	49.0923	1.63266e-07	3.03534e-05
gene:HanXRQr2_Chr02g0054301	4.3704	3.04512	50.2489	1.65204e-07	3.03963e-05
gene:HanXRQr2_Chr09g0411081	-2.23152	5.37484	49.0175	1.6548e-07	3.03963e-05
gene:HanXRQr2_Chr07g0279991	-1.03154	9.20537	49.0057	1.65832e-07	3.03963e-05
gene:HanXRQr2_Chr09g0389991	-2.96682	3.33653	48.978	1.66661e-07	3.04055e-05
gene:HanXRQr2_Chr03g0136951	-2.66704	6.00975	48.9321	1.68044e-07	3.05151e-05
gene:HanXRQr2_Chr05g0223141	-2.49642	3.38209	48.782	1.72656e-07	3.11632e-05
gene:HanXRQr2_Chr11g0474851	4.02423	8.78306	48.7643	1.73208e-07	3.11632e-05
gene:HanXRQr2_Chr07g0282331	1.00105	3.45609	48.7039	1.75108e-07	3.13604e-05
gene:HanXRQr2_Chr15g0707471	-2.87011	2.96016	54.4358	1.76387e-07	3.14452e-05
gene:HanXRQr2_Chr13g0614161	1.85707	6.15283	48.6066	1.78219e-07	3.15947e-05
gene:HanXRQr2_Chr17g0780941	-1.11027	8.62039	48.5872	1.78844e-07	3.15947e-05
gene:HanXRQr2_Chr07g0302531	3.46416	2.23138	48.5077	1.81438e-07	3.19085e-05
gene:HanXRQr2_Chr03g0112851	3.80139	8.95764	48.3869	1.8546e-07	3.24075e-05
gene:HanXRQr2_Chr01g0009771	1.13442	5.76176	48.3728	1.85935e-07	3.24075e-05
gene:HanXRQr2_Chr11g0484061	1.38106	6.50157	48.3157	1.87873e-07	3.25401e-05
gene:HanXRQr2_Chr07g0309491	1.374	5.26105	48.2966	1.88525e-07	3.25401e-05
gene:HanXRQr2_Chr01g0043401	5.44637	8.35795	48.2771	1.89196e-07	3.25401e-05
gene:HanXRQr2_Chr16g0723601	1.03625	5.92166	48.1557	1.93421e-07	3.29197e-05
gene:HanXRQr2_Chr13g0597131	0.900409	4.87425	48.144	1.93834e-07	3.29197e-05
gene:HanXRQr2_Chr07g0316271	-1.07896	4.06262	48.1303	1.94318e-07	3.29197e-05
gene:HanXRQr2_Chr07g0312141	1.53491	2.87509	48.1174	1.94776e-07	3.29197e-05
gene:HanXRQr2_Chr10g0421321	1.31094	5.1158	48.0933	1.95634e-07	3.29222e-05
gene:HanXRQr2_Chr04g0192391	3.50637	1.57208	48.0482	1.97249e-07	3.30515e-05
gene:HanXRQr2_Chr04g0162031	1.01496	3.54895	47.8303	2.05257e-07	3.42463e-05
gene:HanXRQr2_Chr08g0325131	1.09842	9.99031	47.8004	2.06382e-07	3.42875e-05
gene:HanXRQr2_Chr03g0128971	1.11277	4.14962	47.7555	2.08087e-07	3.44243e-05
gene:HanXRQr2_Chr14g0656201	1.71149	3.04074	47.5842	2.14723e-07	3.53723e-05
gene:HanXRQr2_Chr06g0242041	1.47674	2.01489	47.5272	2.16985e-07	3.55373e-05
gene:HanXRQr2_Chr16g0753601	4.52175	6.57305	47.5131	2.17545e-07	3.55373e-05
gene:HanXRQr2_Chr06g0269251	-2.20207	6.50102	47.3987	2.22171e-07	3.61416e-05
gene:HanXRQr2_Chr05g0229251	3.87999	1.74266	56.8097	2.2463e-07	3.63901e-05
gene:HanXRQr2_Chr14g0638421	-1.43844	6.85861	47.2825	2.26976e-07	3.64702e-05
gene:HanXRQr2_Chr05g0236811	-1.96977	3.90685	47.2821	2.26993e-07	3.64702e-05
gene:HanXRQr2_Chr04g0170171	-1.56463	3.64741	47.1213	2.33829e-07	3.74145e-05
gene:HanXRQr2_Chr15g0698441	1.15453	3.44774	46.8794	2.44533e-07	3.89676e-05
gene:HanXRQr2_Chr02g0077161	1.4887	2.83844	46.755	2.50243e-07	3.97155e-05
gene:HanXRQr2_Chr15g0709301	-8.04491	3.65596	49.0975	2.52049e-07	3.98401e-05
gene:HanXRQr2_Chr15g0718861	1.34845	5.10664	46.6714	2.54162e-07	3.99955e-05
gene:HanXRQr2_Chr02g0056001	0.631179	5.62963	46.652	2.55081e-07	3.99955e-05
gene:HanXRQr2_Chr13g0583881	0.785335	4.63301	46.5623	2.59372e-07	4.04468e-05
gene:HanXRQr2_Chr01g0042511	2.35144	2.66463	46.5487	2.60031e-07	4.04468e-05
gene:HanXRQr2_Chr17g0786111	2.36803	6.42229	46.5117	2.61826e-07	4.05644e-05
gene:HanXRQr2_Chr09g0389451	0.967587	4.83547	46.477	2.63528e-07	4.06656e-05
gene:HanXRQr2_Chr06g0275341	1.73222	6.07596	46.456	2.64563e-07	4.06656e-05
gene:HanXRQr2_Chr02g0075081	1.14015	7.3806	46.3577	2.69459e-07	4.11324e-05
gene:HanXRQr2_Chr04g0178681	-1.6128	3.53307	46.3528	2.69707e-07	4.11324e-05
gene:HanXRQr2_Chr01g0013721	1.20833	5.84119	46.329	2.70905e-07	4.11543e-05
gene:HanXRQr2_Chr15g0721531	1.88827	6.62643	46.2909	2.72843e-07	4.11693e-05
gene:HanXRQr2_Chr01g0021341	-4.25172	4.42805	46.2856	2.73112e-07	4.11693e-05
gene:HanXRQr2_Chr06g0243011	2.887	4.51487	46.2283	2.76055e-07	4.14529e-05
gene:HanXRQr2_Chr11g0474611	-1.12103	5.62114	46.1966	2.77698e-07	4.15398e-05
gene:HanXRQr2_Chr08g0320741	2.10754	5.99989	46.1133	2.82062e-07	4.20316e-05
gene:HanXRQr2_Chr01g0020131	1.83808	3.78019	46.025	2.86771e-07	4.24109e-05
gene:HanXRQr2_Chr04g0183841	1.22348	4.63792	46.0185	2.87118e-07	4.24109e-05
gene:HanXRQr2_Chr07g0313391	-2.10039	3.39841	46.0047	2.87867e-07	4.24109e-05
gene:HanXRQr2_Chr09g0398831	1.03081	4.00287	45.9685	2.89827e-07	4.25392e-05
gene:HanXRQr2_Chr09g0363261	-4.62081	4.42134	45.8426	2.96767e-07	4.33946e-05
gene:HanXRQr2_Chr07g0278871	-1.99836	3.92787	45.731	3.03065e-07	4.41502e-05
gene:HanXRQr2_Chr09g0409341	-2.2164	7.34347	45.6573	3.07307e-07	4.46018e-05
gene:HanXRQr2_Chr01g0003431	1.73171	3.46032	45.6207	3.09434e-07	4.47163e-05
gene:HanXRQr2_Chr13g0619251	-2.35828	5.80211	45.5897	3.11251e-07	4.47163e-05
gene:HanXRQr2_Chr09g0387231	-2.03372	2.89287	45.5849	3.11532e-07	4.47163e-05
gene:HanXRQr2_Chr05g0207801	2.62737	0.516761	45.4283	3.20888e-07	4.58905e-05
gene:HanXRQr2_Chr10g0464651	2.86138	3.79215	62.1722	3.24971e-07	4.63048e-05
gene:HanXRQr2_Chr01g0001051	2.71215	5.11238	56.311	3.29217e-07	4.67392e-05
gene:HanXRQr2_Chr11g0489361	-1.6713	3.79453	45.2324	3.33021e-07	4.7108e-05
gene:HanXRQr2_Chr10g0432771	2.65716	4.94436	45.1972	3.35256e-07	4.72529e-05
gene:HanXRQr2_Chr04g0178481	2.53716	6.49143	45.1409	3.38855e-07	4.75884e-05
gene:HanXRQr2_Chr05g0235511	1.35782	4.13196	45.003	3.4786e-07	4.8678e-05
gene:HanXRQr2_Chr06g0254811	-2.19874	2.3173	44.982	3.49255e-07	4.86986e-05
gene:HanXRQr2_Chr16g0765211	1.66088	3.51507	44.8482	3.58275e-07	4.96261e-05
gene:HanXRQr2_Chr05g0223691	1.09053	6.58122	44.8457	3.58449e-07	4.96261e-05
gene:HanXRQr2_Chr09g0362451	2.55873	2.59665	44.7677	3.63825e-07	5.01924e-05
gene:HanXRQr2_Chr13g0570441	-4.17876	1.96268	44.7136	3.67601e-07	5.05348e-05
gene:HanXRQr2_Chr02g0056211	-3.31148	3.68724	44.6681	3.70815e-07	5.07978e-05
gene:HanXRQr2_Chr07g0309761	0.996108	6.48981	44.6259	3.7382e-07	5.10303e-05
gene:HanXRQr2_Chr04g0184351	-1.95046	3.1769	44.5802	3.77104e-07	5.10422e-05
gene:HanXRQr2_Chr09g0409351	-6.71109	4.76256	44.5708	3.77788e-07	5.10422e-05
gene:HanXRQr2_Chr15g0675691	1.8694	4.96407	55.2758	3.77829e-07	5.10422e-05
gene:HanXRQr2_Chr16g0744931	2.50081	3.91417	44.4623	3.85727e-07	5.17955e-05
gene:HanXRQr2_Chr07g0289991	2.50066	4.39451	49.3909	3.86059e-07	5.17955e-05
gene:HanXRQr2_Chr14g0658651	2.18885	6.83119	44.3896	3.91145e-07	5.2213e-05
gene:HanXRQr2_Chr15g0708231	1.96027	4.22846	44.3803	3.91845e-07	5.2213e-05
gene:HanXRQr2_Chr13g0601601	5.92092	6.4608	44.3389	3.94971e-07	5.24506e-05
gene:HanXRQr2_Chr17g0788931	1.01897	4.07453	44.3062	3.97465e-07	5.25127e-05
gene:HanXRQr2_Chr09g0412431	-2.5263	6.40976	44.2858	3.99024e-07	5.25127e-05
gene:HanXRQr2_Chr15g0676751	1.30648	6.55502	44.28	3.99474e-07	5.25127e-05
gene:HanXRQr2_Chr14g0625171	-0.858966	5.91302	44.1937	4.06161e-07	5.32125e-05
gene:HanXRQr2_Chr05g0199001	-3.01146	3.85528	44.1437	4.1009e-07	5.35476e-05
gene:HanXRQr2_Chr03g0087521	1.07189	3.20268	44.0888	4.14457e-07	5.39374e-05
gene:HanXRQr2_Chr11g0470471	1.57877	5.66965	46.2029	4.17555e-07	5.41601e-05
gene:HanXRQr2_Chr06g0274391	6.27118	6.10247	46.1438	4.21977e-07	5.41672e-05
gene:HanXRQr2_Chr03g0113911	7.86995	5.86859	45.0089	4.22218e-07	5.41672e-05
gene:HanXRQr2_Chr15g0720371	-1.333	5.42665	43.9903	4.2241e-07	5.41672e-05
gene:HanXRQr2_Chr10g0464691	3.85165	-0.696143	88.0682	4.2398e-07	5.41672e-05
gene:HanXRQr2_Chr17g0826751	2.33271	7.15313	43.9642	4.24547e-07	5.41672e-05
gene:HanXRQr2_Chr01g0025871	3.50107	4.23514	44.846	4.35213e-07	5.53472e-05
gene:HanXRQr2_Chr16g0744911	2.34537	4.32917	72.4811	4.38398e-07	5.54139e-05
gene:HanXRQr2_Chr03g0110731	-2.51846	3.41813	45.9208	4.39105e-07	5.54139e-05
gene:HanXRQr2_Chr16g0775551	-2.44224	6.16222	43.7795	4.39996e-07	5.54139e-05
gene:HanXRQr2_Chr04g0185291	6.99934	4.68202	47.1408	4.41898e-07	5.54745e-05
gene:HanXRQr2_Chr13g0603801	-2.35416	3.90692	48.4925	4.46459e-07	5.55836e-05
gene:HanXRQr2_Chr01g0042851	6.84235	7.04897	48.472	4.47949e-07	5.55836e-05
gene:HanXRQr2_Chr10g0439401	9.12491	6.57107	45.8014	4.48584e-07	5.55836e-05
gene:HanXRQr2_Chr16g0737521	2.18923	5.18001	43.676	4.48909e-07	5.55836e-05
gene:HanXRQr2_Chr05g0218071	1.68454	2.76471	43.6649	4.49885e-07	5.55836e-05
gene:HanXRQr2_Chr07g0306301	1.09335	6.79786	43.6218	4.53664e-07	5.58737e-05
gene:HanXRQr2_Chr06g0248871	1.12832	7.59747	43.5645	4.5874e-07	5.63211e-05
gene:HanXRQr2_Chr02g0054771	-4.81274	1.33017	71.8773	4.61792e-07	5.65182e-05
gene:HanXRQr2_Chr13g0577361	1.36196	5.67706	43.4986	4.64654e-07	5.66907e-05
gene:HanXRQr2_Chr10g0424251	2.28997	2.3333	43.3795	4.75557e-07	5.78401e-05
gene:HanXRQr2_Chr08g0360961	-3.81856	5.16078	43.3243	4.80703e-07	5.81804e-05
gene:HanXRQr2_Chr16g0757501	4.20848	3.20991	62.1488	4.82695e-07	5.81804e-05
gene:HanXRQr2_Chr06g0249111	0.876288	4.97593	43.3017	4.82825e-07	5.81804e-05
gene:HanXRQr2_Chr17g0813511	1.83845	2.05622	43.175	4.94923e-07	5.94547e-05
gene:HanXRQr2_Chr01g0042641	3.25684	1.65797	45.1855	5.01142e-07	6.00172e-05
gene:HanXRQr2_Chr04g0158521	-4.17971	3.22178	43.0448	5.0769e-07	6.02816e-05
gene:HanXRQr2_Chr11g0470031	-2.34126	3.06287	43.0433	5.07839e-07	6.02816e-05
gene:HanXRQr2_Chr07g0288391	3.25249	1.75101	45.1105	5.07983e-07	6.02816e-05
gene:HanXRQr2_Chr07g0287091	1.65736	5.9747	43.0069	5.11476e-07	6.05122e-05
gene:HanXRQr2_Chr07g0298481	1.39648	2.61862	42.9489	5.17331e-07	6.102e-05
gene:HanXRQr2_Chr11g0489721	4.59608	2.09493	43.8741	5.22245e-07	6.12148e-05
gene:HanXRQr2_Chr11g0511821	-2.59477	6.29859	42.856	5.26842e-07	6.12148e-05
gene:HanXRQr2_Chr10g0459271	0.721826	7.03794	42.8558	5.26868e-07	6.12148e-05
gene:HanXRQr2_Chr13g0566311	4.48363	7.94695	42.847	5.27779e-07	6.12148e-05
gene:HanXRQr2_Chr17g0789201	2.4677	3.91552	52.8158	5.28297e-07	6.12148e-05
gene:HanXRQr2_Chr17g0801541	-2.31856	2.54921	42.8411	5.28389e-07	6.12148e-05
gene:HanXRQr2_Chr13g0576681	0.834136	5.38333	42.787	5.34035e-07	6.16323e-05
gene:HanXRQr2_Chr02g0080531	0.81458	4.8178	42.7637	5.36485e-07	6.16323e-05
gene:HanXRQr2_Chr09g0413481	3.83991	5.10608	44.8069	5.36729e-07	6.16323e-05
gene:HanXRQr2_Chr01g0009061	7.99307	4.87188	48.8374	5.42972e-07	6.21663e-05
gene:HanXRQr2_Chr07g0305541	1.94077	7.19287	42.6869	5.44656e-07	6.21768e-05
gene:HanXRQr2_Chr15g0700861	0.867909	5.08529	42.6294	5.50863e-07	6.25612e-05
gene:HanXRQr2_Chr03g0138471	-2.71925	4.76678	42.626	5.51228e-07	6.25612e-05
gene:HanXRQr2_Chr08g0323031	1.68445	5.08813	42.5317	5.61583e-07	6.35517e-05
gene:HanXRQr2_Chr13g0565471	-3.3008	4.06842	42.4659	5.68928e-07	6.41968e-05
gene:HanXRQr2_Chr09g0388061	-1.46089	3.68459	42.4125	5.74958e-07	6.46902e-05
gene:HanXRQr2_Chr09g0406621	1.15684	7.36463	42.382	5.78434e-07	6.48702e-05
gene:HanXRQr2_Chr09g0381151	1.3802	8.04862	42.3694	5.79881e-07	6.48702e-05
gene:HanXRQr2_Chr03g0122881	1.85953	6.50756	42.3113	5.86583e-07	6.51584e-05
gene:HanXRQr2_Chr12g0557031	3.2812	3.6644	69.1473	5.86886e-07	6.51584e-05
gene:HanXRQr2_Chr06g0251981	1.03531	4.16946	42.3038	5.87463e-07	6.51584e-05
gene:HanXRQr2_Chr01g0014981	1.14088	5.1135	42.2756	5.90746e-07	6.51601e-05
gene:HanXRQr2_Chr06g0251851	2.08348	2.56314	42.275	5.90817e-07	6.51601e-05
gene:HanXRQr2_Chr02g0077651	1.15706	4.176	42.1432	6.06462e-07	6.63984e-05
gene:HanXRQr2_Chr09g0410001	1.51782	3.8085	42.1116	6.10282e-07	6.63984e-05
gene:HanXRQr2_Chr09g0411111	-2.32199	4.43116	42.1106	6.10398e-07	6.63984e-05
gene:HanXRQr2_Chr11g0497941	0.963176	4.76893	42.0917	6.12694e-07	6.63984e-05
gene:HanXRQr2_Chr09g0400271	-1.08426	6.13102	42.0846	6.13567e-07	6.63984e-05
gene:HanXRQr2_Chr00c048g0833441	-1.46138	5.76693	42.0714	6.15169e-07	6.63984e-05
gene:HanXRQr2_Chr04g0165111	0.853061	5.36007	42.0681	6.15572e-07	6.63984e-05
gene:HanXRQr2_Chr05g0219351	1.54392	5.56095	42.0675	6.1565e-07	6.63984e-05
gene:HanXRQr2_Chr13g0612131	2.42907	4.48003	43.8476	6.39719e-07	6.88042e-05
gene:HanXRQr2_Chr12g0545271	1.17027	4.82066	41.7863	6.51112e-07	6.98372e-05
gene:HanXRQr2_Chr01g0015311	1.02709	4.9496	41.6784	6.6529e-07	7.11624e-05
gene:HanXRQr2_Chr02g0084141	0.929305	4.37659	41.653	6.68683e-07	7.13298e-05
gene:HanXRQr2_Chr05g0224881	0.905944	6.4739	41.5027	6.89108e-07	7.33083e-05
gene:HanXRQr2_Chr10g0433041	5.96163	8.14927	41.4385	6.98041e-07	7.40569e-05
gene:HanXRQr2_Chr06g0244521	0.954601	4.60178	41.3687	7.07877e-07	7.47959e-05
gene:HanXRQr2_Chr08g0341201	8.44616	5.2513	45.7005	7.10082e-07	7.47959e-05
gene:HanXRQr2_Chr08g0358481	1.01353	2.96662	41.3485	7.10755e-07	7.47959e-05
gene:HanXRQr2_Chr13g0568321	-2.68643	4.12499	41.3221	7.14547e-07	7.48538e-05
gene:HanXRQr2_Chr06g0249231	-2.01144	4.90939	41.3179	7.1514e-07	7.48538e-05
gene:HanXRQr2_Chr09g0404351	-0.958376	8.33507	41.3027	7.17331e-07	7.48825e-05
gene:HanXRQr2_Chr15g0691371	-3.85853	2.66291	41.288	7.19458e-07	7.49042e-05
gene:HanXRQr2_Chr08g0323911	2.67078	1.39935	41.2726	7.21687e-07	7.49365e-05
gene:HanXRQr2_Chr10g0463961	8.30804	5.28344	50.5792	7.23905e-07	7.49673e-05
gene:HanXRQr2_Chr17g0781951	4.22912	4.8742	41.1834	7.34763e-07	7.58905e-05
gene:HanXRQr2_Chr09g0386521	1.5419	10.1459	41.084	7.49636e-07	7.72001e-05
gene:HanXRQr2_Chr04g0152481	1.02705	5.30428	41.0723	7.51396e-07	7.72001e-05
gene:HanXRQr2_Chr08g0324671	2.75712	3.62198	46.7802	7.53855e-07	7.72493e-05
gene:HanXRQr2_Chr06g0262761	1.60534	2.0219	41.0262	7.58417e-07	7.75133e-05
gene:HanXRQr2_Chr11g0482781	-3.49931	2.6045	42.8518	7.69659e-07	7.8457e-05
gene:HanXRQr2_Chr12g0548231	0.82024	7.02485	40.9316	7.73051e-07	7.85975e-05
gene:HanXRQr2_Chr03g0124081	1.76751	3.21702	40.9055	7.77149e-07	7.8809e-05
gene:HanXRQr2_Chr17g0814811	0.749537	5.19268	40.8544	7.85232e-07	7.94223e-05
gene:HanXRQr2_Chr17g0823821	-4.70524	2.86545	49.9594	7.91362e-07	7.98355e-05
gene:HanXRQr2_Chr08g0322121	0.987289	6.24434	40.7646	7.99643e-07	8.03762e-05
gene:HanXRQr2_Chr17g0812791	1.25308	4.78476	40.7535	8.01433e-07	8.03762e-05
gene:HanXRQr2_Chr06g0260021	2.16983	4.84096	40.7445	8.02897e-07	8.03762e-05
gene:HanXRQr2_Chr15g0712321	-0.824809	4.81075	40.7157	8.07599e-07	8.06401e-05
gene:HanXRQr2_Chr11g0476241	1.71053	7.90838	40.667	8.15631e-07	8.1092e-05
gene:HanXRQr2_Chr01g0009991	0.992847	4.2082	40.6631	8.16279e-07	8.1092e-05
gene:HanXRQr2_Chr13g0590481	2.53425	4.25482	40.5733	8.31297e-07	8.23744e-05
gene:HanXRQr2_Chr17g0829311	-1.52337	4.87326	40.5528	8.34775e-07	8.25096e-05
gene:HanXRQr2_Chr01g0002901	1.16231	5.65173	40.484	8.46532e-07	8.32223e-05
gene:HanXRQr2_Chr09g0414761	1.87355	4.05702	40.4835	8.46625e-07	8.32223e-05
gene:HanXRQr2_Chr13g0565901	0.974171	8.80011	40.4629	8.5019e-07	8.32223e-05
gene:HanXRQr2_Chr05g0227481	-3.158	3.17724	40.4547	8.51599e-07	8.32223e-05
gene:HanXRQr2_Chr04g0190991	1.08518	7.62772	40.4487	8.52644e-07	8.32223e-05
gene:HanXRQr2_Chr13g0619531	-2.98204	6.12205	40.4309	8.55739e-07	8.33161e-05
gene:HanXRQr2_Chr09g0395141	-0.979527	4.26977	40.4107	8.5927e-07	8.3423e-05
gene:HanXRQr2_Chr16g0726931	2.60641	4.72205	40.4002	8.6111e-07	8.3423e-05
gene:HanXRQr2_Chr16g0746491	2.42017	2.34216	40.3604	8.6813e-07	8.38949e-05
gene:HanXRQr2_Chr03g0099171	0.810968	6.02867	40.3153	8.7615e-07	8.41853e-05
gene:HanXRQr2_Chr14g0657781	1.03193	5.15744	40.3118	8.76778e-07	8.41853e-05
gene:HanXRQr2_Chr04g0173081	2.25158	5.92091	40.3072	8.77604e-07	8.41853e-05
gene:HanXRQr2_Chr17g0803001	2.63444	3.12667	40.2753	8.83335e-07	8.45273e-05
gene:HanXRQr2_Chr15g0722611	1.08591	6.2204	40.2627	8.85607e-07	8.45376e-05
gene:HanXRQr2_Chr14g0662511	0.752503	6.35445	40.237	8.90277e-07	8.46394e-05
gene:HanXRQr2_Chr08g0345741	-2.38817	4.92065	40.233	8.91009e-07	8.46394e-05
gene:HanXRQr2_Chr12g0559761	1.36782	2.4868	40.0806	9.19219e-07	8.71071e-05
gene:HanXRQr2_Chr10g0465161	0.756039	7.00517	39.9533	9.43537e-07	8.91951e-05
gene:HanXRQr2_Chr09g0407581	0.991737	6.06026	39.8951	9.54868e-07	9.00482e-05
gene:HanXRQr2_Chr01g0007291	-2.10878	2.37961	39.7846	9.76822e-07	9.18966e-05
gene:HanXRQr2_Chr15g0674841	-4.55927	1.20311	39.7446	9.84888e-07	9.24327e-05
gene:HanXRQr2_Chr13g0568091	1.27022	3.34062	55.7837	9.88237e-07	9.25245e-05
gene:HanXRQr2_Chr03g0132011	1.28926	2.99262	39.7006	9.93844e-07	9.2827e-05
gene:HanXRQr2_Chr06g0270871	1.18707	2.3962	39.6722	9.9968e-07	9.31492e-05
gene:HanXRQr2_Chr12g0557321	2.8137	3.25842	48.2363	1.01822e-06	9.4651e-05
gene:HanXRQr2_Chr08g0324561	0.951409	5.76568	39.5481	1.02562e-06	9.487e-05
gene:HanXRQr2_Chr14g0655831	-0.957955	4.63896	39.5419	1.02693e-06	9.487e-05
gene:HanXRQr2_Chr10g0443531	2.84225	3.3235	39.5375	1.02787e-06	9.487e-05
gene:HanXRQr2_Chr10g0456821	1.42665	3.32626	52.5852	1.03033e-06	9.48728e-05
gene:HanXRQr2_Chr04g0156471	0.93031	6.19883	39.38	1.0619e-06	9.75498e-05
gene:HanXRQr2_Chr09g0411191	-2.44551	6.98403	39.3542	1.06759e-06	9.78425e-05
gene:HanXRQr2_Chr17g0800741	3.65278	1.07845	42.0931	1.08249e-06	9.89752e-05
gene:HanXRQr2_Chr10g0440421	1.4279	7.44581	39.2505	1.09078e-06	9.95007e-05
gene:HanXRQr2_Chr16g0763131	1.18102	6.20765	39.2132	1.09926e-06	0.00010004
gene:HanXRQr2_Chr15g0695531	8.51085	5.76725	49.6695	1.10825e-06	0.00010055
gene:HanXRQr2_Chr06g0246811	3.44877	3.09223	39.9987	1.11003e-06	0.00010055
gene:HanXRQr2_Chr16g0729031	1.33449	5.48766	39.1552	1.11259e-06	0.00010055
gene:HanXRQr2_Chr12g0529751	0.797033	7.43413	39.1049	1.12428e-06	0.000101372
gene:HanXRQr2_Chr10g0446351	1.43127	4.45577	39.0879	1.12827e-06	0.000101497
gene:HanXRQr2_Chr12g0523661	1.11654	3.96836	39.0019	1.14865e-06	0.000103093
gene:HanXRQr2_Chr04g0156581	1.21145	4.92798	38.977	1.15462e-06	0.000103392
gene:HanXRQr2_Chr01g0040221	1.03256	6.30159	38.9043	1.17225e-06	0.00010473
gene:HanXRQr2_Chr11g0490621	0.755686	3.18595	38.7692	1.20582e-06	0.000107374
gene:HanXRQr2_Chr10g0437111	-1.33523	3.31537	38.7631	1.20735e-06	0.000107374
gene:HanXRQr2_Chr12g0545741	1.64769	2.81235	38.732	1.21523e-06	0.000107829
gene:HanXRQr2_Chr10g0427431	-4.41881	1.54708	61.2069	1.23628e-06	0.000109449
gene:HanXRQr2_Chr13g0580021	4.89812	6.35965	38.6238	1.24307e-06	0.000109801
gene:HanXRQr2_Chr02g0063621	0.85551	4.12796	38.5555	1.261e-06	0.000111133
gene:HanXRQr2_Chr09g0389541	1.85263	9.87508	38.4982	1.27625e-06	0.000112223
gene:HanXRQr2_Chr15g0707351	1.12331	5.87552	38.4799	1.28116e-06	0.000112386
gene:HanXRQr2_Chr16g0776761	1.55345	1.95571	38.4699	1.28385e-06	0.000112386
gene:HanXRQr2_Chr15g0692761	2.0306	5.59533	38.4476	1.2899e-06	0.000112663
gene:HanXRQr2_Chr17g0787971	1.26649	5.49926	38.4093	1.30032e-06	0.000113306
gene:HanXRQr2_Chr15g0691351	-1.43539	5.24109	38.3992	1.30307e-06	0.000113306
gene:HanXRQr2_Chr11g0474041	1.03658	5.01987	38.3258	1.32338e-06	0.000114816
gene:HanXRQr2_Chr05g0210931	-0.859077	4.84969	38.2771	1.337e-06	0.000115741
gene:HanXRQr2_Chr06g0239791	2.48989	3.2133	60.3308	1.34867e-06	0.000116311
gene:HanXRQr2_Chr06g0266991	1.29137	5.40232	38.2246	1.35189e-06	0.000116311
gene:HanXRQr2_Chr09g0383981	-4.57921	4.36161	38.2224	1.35252e-06	0.000116311
gene:HanXRQr2_Chr17g0785121	1.69828	5.35451	38.1802	1.36462e-06	0.000116683
gene:HanXRQr2_Chr02g0071221	1.01444	7.59092	38.1795	1.36482e-06	0.000116683
gene:HanXRQr2_Chr01g0022041	0.638373	5.26489	38.176	1.36582e-06	0.000116683
gene:HanXRQr2_Chr10g0463281	1.30388	3.19637	38.1276	1.37984e-06	0.00011739
gene:HanXRQr2_Chr01g0029521	2.05396	6.54147	38.1267	1.3801e-06	0.00011739
gene:HanXRQr2_Chr02g0046491	0.881273	5.9742	38.0543	1.4014e-06	0.000118747
gene:HanXRQr2_Chr09g0408341	1.26468	4.31438	38.0427	1.40483e-06	0.000118747
gene:HanXRQr2_Chr02g0059241	-1.69442	6.16541	38.0415	1.40518e-06	0.000118747
gene:HanXRQr2_Chr09g0379931	1.5935	4.08532	38.0117	1.41408e-06	0.00011924
gene:HanXRQr2_Chr16g0757061	0.872879	4.74667	37.9701	1.42659e-06	0.000120037
gene:HanXRQr2_Chr11g0479871	9.28859	5.08823	42.9014	1.43992e-06	0.000120898
gene:HanXRQr2_Chr12g0529061	1.09117	2.83194	37.8942	1.44972e-06	0.000121459
gene:HanXRQr2_Chr11g0482821	-3.62505	2.28866	37.8575	1.46105e-06	0.000121625
gene:HanXRQr2_Chr11g0482851	-3.62505	2.28866	37.8575	1.46105e-06	0.000121625
gene:HanXRQr2_Chr11g0482891	-3.62505	2.28866	37.8575	1.46105e-06	0.000121625
gene:HanXRQr2_Chr07g0304921	-1.07722	6.86175	37.8377	1.46718e-06	0.000121876
gene:HanXRQr2_Chr05g0224001	-2.23404	3.96922	37.8095	1.476e-06	0.000122348
gene:HanXRQr2_Chr14g0670181	-1.80832	4.99796	37.756	1.49286e-06	0.000123483
gene:HanXRQr2_Chr11g0467211	1.30527	5.0247	37.7308	1.50087e-06	0.000123884
gene:HanXRQr2_Chr17g0784391	-1.26174	6.26479	37.6981	1.51137e-06	0.000124452
gene:HanXRQr2_Chr05g0221691	2.59821	1.12718	59.1814	1.51413e-06	0.000124452
gene:HanXRQr2_Chr10g0442341	-1.50724	7.68258	37.6293	1.53365e-06	0.000125792
gene:HanXRQr2_Chr15g0712501	3.55287	0.0554477	39.2394	1.54256e-06	0.000126257
gene:HanXRQr2_Chr07g0313071	1.22289	3.12408	37.5595	1.55662e-06	0.000127141
gene:HanXRQr2_Chr03g0090741	1.19372	3.83979	37.4771	1.58423e-06	0.000129127
gene:HanXRQr2_Chr06g0270751	1.28039	4.37218	37.4378	1.59757e-06	0.000129942
gene:HanXRQr2_Chr12g0522331	-2.38429	4.01978	37.4238	1.60235e-06	0.00013006
gene:HanXRQr2_Chr08g0319291	-2.74845	1.98522	41.033	1.61383e-06	0.000130721
gene:HanXRQr2_Chr07g0299501	1.41668	5.17902	37.3744	1.61936e-06	0.000130852
gene:HanXRQr2_Chr01g0021241	1.30876	2.81696	37.3652	1.62254e-06	0.000130852
gene:HanXRQr2_Chr04g0192041	1.43527	7.6282	37.3567	1.62551e-06	0.000130852
gene:HanXRQr2_Chr16g0775671	0.688748	6.12147	37.2608	1.65922e-06	0.000133291
gene:HanXRQr2_Chr17g0798841	4.69623	1.83904	37.9682	1.67867e-06	0.000134556
gene:HanXRQr2_Chr07g0284931	-3.72569	0.14601	38.8043	1.68187e-06	0.000134556
gene:HanXRQr2_Chr12g0538201	-3.27568	0.0554551	37.1835	1.68691e-06	0.000134683
gene:HanXRQr2_Chr11g0482771	-3.81011	2.40328	37.1361	1.70417e-06	0.000134958
gene:HanXRQr2_Chr11g0482811	-3.81011	2.40328	37.1361	1.70417e-06	0.000134958
gene:HanXRQr2_Chr11g0482841	-3.81011	2.40328	37.1361	1.70417e-06	0.000134958
gene:HanXRQr2_Chr11g0482901	-3.81011	2.40328	37.1361	1.70417e-06	0.000134958
gene:HanXRQr2_Chr06g0273231	1.11167	6.46735	37.1209	1.70973e-06	0.000135124
gene:HanXRQr2_Chr04g0161771	-1.93509	4.2814	37.054	1.73448e-06	0.000136803
gene:HanXRQr2_Chr07g0316361	-3.73488	1.13112	36.985	1.76042e-06	0.000138569
gene:HanXRQr2_Chr02g0046461	5.46501	3.9754	37.7252	1.76545e-06	0.000138686
gene:HanXRQr2_Chr13g0568161	-0.909324	6.07518	36.943	1.77638e-06	0.000139264
gene:HanXRQr2_Chr01g0035631	-0.748916	7.12924	36.9277	1.78227e-06	0.000139445
gene:HanXRQr2_Chr11g0490541	2.37201	-0.296427	41.6456	1.79085e-06	0.000139688
gene:HanXRQr2_Chr15g0684071	-2.42102	2.92151	36.901	1.79252e-06	0.000139688
gene:HanXRQr2_Chr17g0802811	1.08567	6.81959	36.8795	1.80087e-06	0.000139814
gene:HanXRQr2_Chr05g0211361	4.15908	-0.865493	41.6125	1.8013e-06	0.000139814
gene:HanXRQr2_Chr16g0775831	3.17003	0.890897	57.443	1.81013e-06	0.00014022
gene:HanXRQr2_Chr09g0406301	0.908895	6.53356	36.8425	1.81529e-06	0.000140342
gene:HanXRQr2_Chr12g0538391	2.1768	7.38923	36.8227	1.82304e-06	0.000140662
gene:HanXRQr2_Chr01g0024991	1.96684	1.4592	36.7858	1.83762e-06	0.000141355
gene:HanXRQr2_Chr09g0393891	0.970514	5.07412	36.7817	1.83926e-06	0.000141355
gene:HanXRQr2_Chr04g0165721	1.07994	4.82413	36.7623	1.84696e-06	0.000141668
gene:HanXRQr2_Chr09g0367691	2.6332	3.0061	36.744	1.85429e-06	0.000141919
gene:HanXRQr2_Chr08g0335021	-1.9483	4.19889	36.736	1.85751e-06	0.000141919
gene:HanXRQr2_Chr15g0708741	-1.50368	5.83734	36.7152	1.86585e-06	0.000142278
gene:HanXRQr2_Chr15g0671521	3.23037	1.23565	36.6406	1.89618e-06	0.00014431
gene:HanXRQr2_Chr07g0316931	2.3569	2.77327	36.622	1.90386e-06	0.000144323
gene:HanXRQr2_Chr02g0085521	2.70337	0.340377	38.1735	1.90855e-06	0.000144323
gene:HanXRQr2_Chr14g0625151	1.35733	6.56988	36.6069	1.91007e-06	0.000144323
gene:HanXRQr2_Chr05g0196041	1.0327	3.41072	36.5966	1.91433e-06	0.000144323
gene:HanXRQr2_Chr09g0374321	-3.33932	3.85171	36.5954	1.91484e-06	0.000144323
gene:HanXRQr2_Chr09g0395661	-2.60423	3.04282	36.5841	1.91954e-06	0.000144398
gene:HanXRQr2_Chr16g0750271	-2.13123	5.33675	36.5708	1.92508e-06	0.000144537
gene:HanXRQr2_Chr02g0086341	-2.52157	3.23793	36.4893	1.95939e-06	0.00014683
gene:HanXRQr2_Chr01g0001341	1.02505	6.54093	36.4606	1.97162e-06	0.000147463
gene:HanXRQr2_Chr08g0331961	1.06412	4.03387	36.4028	1.99649e-06	0.000149038
gene:HanXRQr2_Chr13g0590491	2.77289	0.974466	36.3454	2.02156e-06	0.000150621
gene:HanXRQr2_Chr15g0709611	0.834399	4.7407	36.3046	2.03958e-06	0.000151675
gene:HanXRQr2_Chr12g0523811	1.10637	4.72736	36.2799	2.0506e-06	0.000152204
gene:HanXRQr2_Chr17g0811511	0.882148	6.40517	36.2097	2.08218e-06	0.000154255
gene:HanXRQr2_Chr09g0411761	-2.4957	1.97682	36.1822	2.09468e-06	0.000154887
gene:HanXRQr2_Chr16g0754641	1.13995	2.60887	36.1489	2.10993e-06	0.00015572
gene:HanXRQr2_Chr12g0550081	-1.47168	3.31556	36.1098	2.12803e-06	0.000156759
gene:HanXRQr2_Chr14g0648471	0.941001	5.69869	36.0912	2.13667e-06	0.0001571
gene:HanXRQr2_Chr15g0702091	6.14606	4.72222	41.9228	2.14198e-06	0.000157194
gene:HanXRQr2_Chr12g0539341	-4.907	6.69006	36.0569	2.15275e-06	0.000157688
gene:HanXRQr2_Chr09g0415631	2.26533	7.75728	35.9669	2.19555e-06	0.000160522
gene:HanXRQr2_Chr10g0459301	0.754956	4.31981	35.9432	2.20693e-06	0.000161052
gene:HanXRQr2_Chr10g0464261	1.59526	4.78038	35.9263	2.21513e-06	0.000161211
gene:HanXRQr2_Chr01g0034591	-5.92687	1.10686	46.8736	2.21736e-06	0.000161211
gene:HanXRQr2_Chr10g0445811	7.70056	5.90455	35.8095	2.27256e-06	0.000164917
gene:HanXRQr2_Chr15g0721601	1.15384	4.46879	35.7959	2.27934e-06	0.000165102
gene:HanXRQr2_Chr06g0258721	-3.03436	4.77279	35.7405	2.30721e-06	0.000166558
gene:HanXRQr2_Chr14g0643681	1.11457	5.26044	35.739	2.30797e-06	0.000166558
gene:HanXRQr2_Chr14g0623211	1.48316	6.11861	35.7068	2.32436e-06	0.000167352
gene:HanXRQr2_Chr06g0261491	2.73836	2.53908	35.7006	2.32755e-06	0.000167352
gene:HanXRQr2_Chr10g0432671	-0.886704	5.06584	35.6708	2.34285e-06	0.000167902
gene:HanXRQr2_Chr11g0471771	-0.974242	6.1962	35.6689	2.34379e-06	0.000167902
gene:HanXRQr2_Chr15g0687831	0.91938	5.55126	35.602	2.37856e-06	0.000169938
gene:HanXRQr2_Chr16g0777011	2.19649	-0.120493	37.9587	2.38092e-06	0.000169938
gene:HanXRQr2_Chr15g0682791	2.68249	4.71763	35.5566	2.40248e-06	0.000171164
gene:HanXRQr2_Chr11g0501721	0.767735	5.89537	35.5157	2.4242e-06	0.000172396
gene:HanXRQr2_Chr08g0331651	0.962137	3.45852	35.4809	2.44289e-06	0.000173036
gene:HanXRQr2_Chr11g0483181	2.20178	2.22966	35.476	2.44554e-06	0.000173036
gene:HanXRQr2_Chr10g0457871	0.858236	6.57811	35.4742	2.44649e-06	0.000173036
gene:HanXRQr2_Chr10g0457021	-1.61296	6.65205	35.3977	2.48816e-06	0.000175665
gene:HanXRQr2_Chr12g0550321	-3.71663	0.495689	35.3593	2.50933e-06	0.00017684
gene:HanXRQr2_Chr04g0166351	-0.924106	3.87108	35.3485	2.51532e-06	0.000176943
gene:HanXRQr2_Chr05g0207731	-2.60633	3.85112	35.3297	2.52583e-06	0.000177362
gene:HanXRQr2_Chr12g0529491	1.82383	4.01995	35.3203	2.53109e-06	0.000177409
gene:HanXRQr2_Chr05g0222821	-1.11637	5.69847	35.3123	2.53559e-06	0.000177409
gene:HanXRQr2_Chr12g0533901	1.55403	4.2561	35.2723	2.55808e-06	0.000178529
gene:HanXRQr2_Chr13g0603771	-2.75177	4.46679	39.6376	2.56217e-06	0.000178529
gene:HanXRQr2_Chr08g0329161	-2.81297	2.84733	35.2596	2.5653e-06	0.000178529
gene:HanXRQr2_Chr13g0581281	2.63646	1.47969	35.2507	2.57037e-06	0.000178563
gene:HanXRQr2_Chr08g0343791	-4.34461	1.74514	35.1957	2.60187e-06	0.000180267
gene:HanXRQr2_Chr13g0575801	3.51549	-0.117367	47.9994	2.60413e-06	0.000180267
gene:HanXRQr2_Chr17g0801101	2.13097	8.60442	35.1303	2.63988e-06	0.000181893
gene:HanXRQr2_Chr04g0142831	2.37337	3.89555	35.1166	2.64791e-06	0.000181893
gene:HanXRQr2_Chr11g0499301	5.2224	2.45195	35.8032	2.64936e-06	0.000181893
gene:HanXRQr2_Chr09g0384641	1.26262	3.75407	35.1137	2.64961e-06	0.000181893
gene:HanXRQr2_Chr10g0427421	0.95402	8.00675	35.1115	2.65091e-06	0.000181893
gene:HanXRQr2_Chr14g0656421	1.11883	5.53415	35.0967	2.65961e-06	0.000182169
gene:HanXRQr2_Chr10g0464501	-1.94537	4.12189	35.0748	2.67262e-06	0.00018274
gene:HanXRQr2_Chr01g0012301	1.13427	6.13154	35.0347	2.69652e-06	0.000184052
gene:HanXRQr2_Chr13g0593791	0.841305	6.29482	35.0214	2.70448e-06	0.000184272
gene:HanXRQr2_Chr05g0235901	2.12614	5.15969	35.004	2.71497e-06	0.000184298
gene:HanXRQr2_Chr15g0684591	-2.301	6.22973	34.9965	2.71952e-06	0.000184298
gene:HanXRQr2_Chr15g0714351	-1.36339	3.93815	34.9912	2.72271e-06	0.000184298
gene:HanXRQr2_Chr08g0350501	1.51906	7.33803	34.9895	2.72373e-06	0.000184298
gene:HanXRQr2_Chr09g0403451	-0.883822	4.74948	34.9751	2.73246e-06	0.00018438
gene:HanXRQr2_Chr17g0813291	2.09704	5.37696	34.972	2.73439e-06	0.00018438
gene:HanXRQr2_Chr09g0385991	-1.24591	5.15585	34.9442	2.75133e-06	0.000185202
gene:HanXRQr2_Chr04g0190411	2.06641	4.54332	34.9159	2.76872e-06	0.000186052
gene:HanXRQr2_Chr07g0300991	1.86711	4.5102	34.8937	2.78242e-06	0.000186652
gene:HanXRQr2_Chr15g0713561	-1.36692	4.07891	34.8636	2.80114e-06	0.000187585
gene:HanXRQr2_Chr16g0740691	2.36078	4.81005	34.7906	2.84713e-06	0.000189885
gene:HanXRQr2_Chr14g0650191	1.30014	6.06247	34.7875	2.84907e-06	0.000189885
gene:HanXRQr2_Chr07g0289071	1.32154	4.16392	34.786	2.85007e-06	0.000189885
gene:HanXRQr2_Chr15g0719971	-1.56884	2.55885	34.7284	2.88697e-06	0.000191616
gene:HanXRQr2_Chr17g0807501	-1.32711	3.30863	34.7232	2.89029e-06	0.000191616
gene:HanXRQr2_Chr10g0450761	-2.15869	2.70176	34.7178	2.89378e-06	0.000191616
gene:HanXRQr2_Chr13g0592611	0.743252	5.61301	34.7149	2.89569e-06	0.000191616
gene:HanXRQr2_Chr17g0822331	1.48434	3.83706	34.6489	2.93874e-06	0.000194136
gene:HanXRQr2_Chr17g0800181	-4.05338	4.37355	34.597	2.97305e-06	0.00019606
gene:HanXRQr2_Chr02g0066131	1.52084	7.72054	34.5897	2.97791e-06	0.00019606
gene:HanXRQr2_Chr13g0578001	2.11306	9.33265	34.5415	3.01024e-06	0.000197855
gene:HanXRQr2_Chr03g0104971	6.27813	4.58222	35.1695	3.03755e-06	0.000198948
gene:HanXRQr2_Chr01g0014911	0.703389	6.26	34.4969	3.04047e-06	0.000198948
gene:HanXRQr2_Chr15g0697071	-1.57803	3.06465	34.4944	3.04216e-06	0.000198948
gene:HanXRQr2_Chr01g0009401	2.32253	4.4834	35.8493	3.07665e-06	0.000200867
gene:HanXRQr2_Chr14g0653291	-1.9574	3.60793	34.4342	3.08353e-06	0.000200932
gene:HanXRQr2_Chr07g0290401	1.13466	5.89669	34.4206	3.09299e-06	0.000200932
gene:HanXRQr2_Chr02g0069811	1.86064	3.26579	34.4204	3.09308e-06	0.000200932
gene:HanXRQr2_Chr05g0229541	-1.87113	4.13737	34.3421	3.14798e-06	0.000203859
gene:HanXRQr2_Chr11g0493701	0.809161	4.47459	34.3413	3.14859e-06	0.000203859
gene:HanXRQr2_Chr02g0084881	1.90018	2.43117	46.5646	3.15383e-06	0.000203861
gene:HanXRQr2_Chr05g0195851	1.01771	4.25027	34.3198	3.1638e-06	0.000204167
gene:HanXRQr2_Chr05g0236661	1.24081	3.73902	39.652	3.16927e-06	0.000204182
gene:HanXRQr2_Chr14g0661901	1.31137	2.50057	34.287	3.1873e-06	0.00020492
gene:HanXRQr2_Chr07g0302591	3.70274	2.0902	34.2779	3.19383e-06	0.00020492
gene:HanXRQr2_Chr06g0260491	0.87146	7.49321	34.2742	3.19647e-06	0.00020492
gene:HanXRQr2_Chr17g0794021	3.07309	3.88811	34.2645	3.20344e-06	0.00020503
gene:HanXRQr2_Chr13g0587681	1.71449	8.9372	34.2174	3.23761e-06	0.000206879
gene:HanXRQr2_Chr09g0403851	1.44227	5.80352	34.2039	3.2475e-06	0.000207171
gene:HanXRQr2_Chr16g0739271	2.27212	3.98588	46.3103	3.26428e-06	0.000207902
gene:HanXRQr2_Chr17g0819831	2.0955	3.42015	34.1656	3.27567e-06	0.000208288
gene:HanXRQr2_Chr06g0238851	3.555	3.91237	35.4941	3.31512e-06	0.000210454
gene:HanXRQr2_Chr04g0179391	-0.923476	5.38572	34.074	3.34406e-06	0.000211946
gene:HanXRQr2_Chr17g0787981	1.91292	2.14555	34.0514	3.36121e-06	0.000212688
gene:HanXRQr2_Chr03g0128021	-3.03291	3.26859	33.9845	3.41243e-06	0.00021558
gene:HanXRQr2_Chr04g0141401	1.88926	3.91886	33.9678	3.4253e-06	0.000216043
gene:HanXRQr2_Chr12g0560381	-1.49412	3.09734	33.9542	3.43588e-06	0.000216361
gene:HanXRQr2_Chr05g0210321	5.76798	2.63931	35.311	3.44581e-06	0.000216636
gene:HanXRQr2_Chr14g0665471	-1.3565	5.36808	33.9269	3.45722e-06	0.000217004
gene:HanXRQr2_Chr09g0388861	1.36493	4.25161	33.8987	3.47934e-06	0.000218042
gene:HanXRQr2_Chr17g0826951	-5.16648	0.277874	33.8738	3.499e-06	0.000218923
gene:HanXRQr2_Chr03g0129901	-0.785523	6.87576	33.8512	3.51701e-06	0.000219698
gene:HanXRQr2_Chr15g0692391	1.22195	4.25877	33.8126	3.54793e-06	0.000221275
gene:HanXRQr2_Chr15g0706081	-1.6835	6.12352	33.7847	3.57048e-06	0.000222327
gene:HanXRQr2_Chr03g0119001	1.34624	7.8836	33.7422	3.60506e-06	0.000224122
gene:HanXRQr2_Chr10g0450321	1.4931	5.70722	33.6864	3.6511e-06	0.000226371
gene:HanXRQr2_Chr06g0239071	-2.09933	3.21959	33.6843	3.65283e-06	0.000226371
gene:HanXRQr2_Chr07g0285451	-1.07938	3.1307	33.5755	3.74442e-06	0.00023168
gene:HanXRQr2_Chr11g0486061	-2.16109	1.55063	33.5585	3.75892e-06	0.000232209
gene:HanXRQr2_Chr03g0132291	2.66993	8.10974	33.5461	3.76961e-06	0.000232501
gene:HanXRQr2_Chr06g0261931	1.12001	5.10159	33.5319	3.78177e-06	0.000232883
gene:HanXRQr2_Chr01g0044081	-3.24922	2.28923	33.497	3.81206e-06	0.000234378
gene:HanXRQr2_Chr09g0417931	1.44051	7.24174	33.3784	3.91665e-06	0.000240431
gene:HanXRQr2_Chr02g0071651	-1.27357	5.54773	33.3394	3.95175e-06	0.000241797
gene:HanXRQr2_Chr01g0045211	3.4687	0.0631898	50.3052	3.95708e-06	0.000241797
gene:HanXRQr2_Chr17g0795161	0.817362	7.46175	33.3331	3.95749e-06	0.000241797
gene:HanXRQr2_Chr05g0217281	1.01365	4.89646	33.2446	4.03849e-06	0.00024636
gene:HanXRQr2_Chr06g0242011	-4.02338	4.91126	42.7078	4.05689e-06	0.000247097
gene:HanXRQr2_Chr15g0718141	1.24495	4.58406	33.1917	4.08778e-06	0.000248591
gene:HanXRQr2_Chr16g0736721	4.49544	5.39341	34.4804	4.1126e-06	0.000249621
gene:HanXRQr2_Chr07g0284051	1.25622	5.56055	33.1601	4.11751e-06	0.000249621
gene:HanXRQr2_Chr12g0522201	0.5798	6.20393	33.1529	4.12426e-06	0.000249642
gene:HanXRQr2_Chr16g0744161	-5.42207	5.77248	33.1375	4.13895e-06	0.000250144
gene:HanXRQr2_Chr06g0248371	1.92456	7.16739	33.1288	4.14721e-06	0.000250256
gene:HanXRQr2_Chr15g0674751	-2.98964	5.3818	33.1129	4.16238e-06	0.000250632
gene:HanXRQr2_Chr12g0551761	3.48108	6.49524	33.1088	4.16629e-06	0.000250632
gene:HanXRQr2_Chr02g0078711	-1.15055	3.5937	33.0896	4.18465e-06	0.000251349
gene:HanXRQr2_Chr15g0717251	-2.12271	2.61815	33.048	4.2249e-06	0.000253377
gene:HanXRQr2_Chr11g0468291	0.99295	4.91142	33.0282	4.24414e-06	0.000254141
gene:HanXRQr2_Chr06g0245531	1.73975	4.48648	33.0127	4.2593e-06	0.000254658
gene:HanXRQr2_Chr16g0744201	2.30226	-0.502165	33.0013	4.27047e-06	0.000254829
gene:HanXRQr2_Chr06g0275031	0.879297	6.74389	32.9923	4.27936e-06	0.000254829
gene:HanXRQr2_Chr12g0537081	-2.71363	3.97812	32.9899	4.28175e-06	0.000254829
gene:HanXRQr2_Chr17g0789651	2.1113	2.68199	32.9805	4.29099e-06	0.000254991
gene:HanXRQr2_Chr13g0609311	-1.02984	5.45857	32.9514	4.31987e-06	0.000256317
gene:HanXRQr2_Chr02g0073211	1.0896	3.47621	32.9154	4.35582e-06	0.000257709
gene:HanXRQr2_Chr15g0679901	1.59165	4.14235	32.9147	4.35653e-06	0.000257709
gene:HanXRQr2_Chr14g0647231	-1.25387	5.38857	32.9049	4.3664e-06	0.000257755
gene:HanXRQr2_Chr03g0113161	0.885949	6.41908	32.9008	4.37052e-06	0.000257755
gene:HanXRQr2_Chr11g0480431	-2.09897	2.93163	32.8859	4.38556e-06	0.000257875
gene:HanXRQr2_Chr17g0796041	1.32929	5.77154	32.882	4.38946e-06	0.000257875
gene:HanXRQr2_Chr07g0292071	-0.801073	5.17362	32.8792	4.39236e-06	0.000257875
gene:HanXRQr2_Chr12g0529201	3.09732	4.00105	32.8528	4.41912e-06	0.000259056
gene:HanXRQr2_Chr10g0421271	4.26346	7.25489	32.8371	4.43519e-06	0.000259468
gene:HanXRQr2_Chr10g0464681	3.05103	1.40256	49.3179	4.43945e-06	0.000259468
gene:HanXRQr2_Chr11g0479081	1.02721	3.58754	32.817	4.45578e-06	0.000260034
gene:HanXRQr2_Chr08g0345441	0.718216	5.83406	32.798	4.47545e-06	0.000260792
gene:HanXRQr2_Chr17g0831211	0.949083	6.88978	32.7767	4.49752e-06	0.000261687
gene:HanXRQr2_Chr10g0456831	1.26984	1.99813	49.1455	4.53035e-06	0.000262211
gene:HanXRQr2_Chr14g0629151	0.671168	4.15097	32.738	4.53787e-06	0.000262211
gene:HanXRQr2_Chr16g0726251	1.83947	3.85967	32.7373	4.53861e-06	0.000262211
gene:HanXRQr2_Chr15g0700251	0.799608	4.92111	32.7365	4.53945e-06	0.000262211
gene:HanXRQr2_Chr15g0699931	0.697025	5.10513	32.7359	4.5401e-06	0.000262211
gene:HanXRQr2_Chr02g0069031	-1.2232	7.52733	32.7172	4.55971e-06	0.000262954
gene:HanXRQr2_Chr13g0586071	2.26168	3.66004	32.6889	4.58966e-06	0.000264291
gene:HanXRQr2_Chr12g0554961	-1.12875	6.03883	32.6783	4.60102e-06	0.000264555
gene:HanXRQr2_Chr10g0461941	2.93319	2.5137	43.7751	4.63691e-06	0.000266189
gene:HanXRQr2_Chr01g0006961	1.0926	4.45748	32.639	4.64307e-06	0.000266189
gene:HanXRQr2_Chr12g0548091	-1.0768	4.23576	32.622	4.66139e-06	0.000266847
gene:HanXRQr2_Chr12g0529891	0.942192	6.10767	32.6051	4.67966e-06	0.000267501
gene:HanXRQr2_Chr05g0209551	1.09855	5.48727	32.529	4.76288e-06	0.000271708
gene:HanXRQr2_Chr11g0492861	1.74133	6.40664	32.5252	4.76718e-06	0.000271708
gene:HanXRQr2_Chr06g0239311	0.937251	4.24034	32.4873	4.8093e-06	0.00027371
gene:HanXRQr2_Chr04g0181571	-2.07883	5.04767	32.4647	4.83457e-06	0.000274747
gene:HanXRQr2_Chr01g0022871	1.00556	6.78839	32.3779	4.93309e-06	0.000279736
gene:HanXRQr2_Chr15g0673491	-0.803752	3.57346	32.3748	4.93668e-06	0.000279736
gene:HanXRQr2_Chr14g0658971	-0.902009	6.60627	32.3678	4.94472e-06	0.000279785
gene:HanXRQr2_Chr08g0319571	4.58996	4.25683	32.3263	4.99269e-06	0.000282034
gene:HanXRQr2_Chr09g0388021	-1.73618	4.07798	32.321	4.99892e-06	0.000282034
gene:HanXRQr2_Chr12g0522461	1.15744	2.25159	32.282	5.04446e-06	0.000284193
gene:HanXRQr2_Chr14g0669651	-4.60627	1.19883	32.2713	5.05712e-06	0.000284496
gene:HanXRQr2_Chr05g0197771	1.472	8.60316	32.2527	5.07908e-06	0.00028532
gene:HanXRQr2_Chr13g0591461	-2.65932	4.27412	32.2346	5.10059e-06	0.000286117
gene:HanXRQr2_Chr14g0668671	-1.53164	7.30311	32.2025	5.13888e-06	0.000287507
gene:HanXRQr2_Chr14g0661411	-1.80899	5.33103	32.1978	5.14458e-06	0.000287507
gene:HanXRQr2_Chr10g0456031	0.861728	4.33527	32.1954	5.14746e-06	0.000287507
gene:HanXRQr2_Chr10g0418451	-1.3553	3.32567	32.1651	5.1839e-06	0.000289128
gene:HanXRQr2_Chr05g0197641	-1.68688	5.40143	32.1386	5.21616e-06	0.000290512
gene:HanXRQr2_Chr09g0401261	-3.15755	0.655696	32.1252	5.2325e-06	0.000291008
gene:HanXRQr2_Chr12g0561221	2.55013	4.1993	34.0831	5.24707e-06	0.000291403
gene:HanXRQr2_Chr15g0722041	1.04669	5.76303	32.1062	5.25578e-06	0.000291472
gene:HanXRQr2_Chr15g0671981	1.70751	2.35509	32.0823	5.28525e-06	0.00029269
gene:HanXRQr2_Chr05g0226401	3.16299	-0.122831	32.0417	5.33573e-06	0.000295068
gene:HanXRQr2_Chr14g0635061	4.31213	4.95968	32.0138	5.37064e-06	0.000296578
gene:HanXRQr2_Chr17g0806061	2.59632	9.18216	31.9861	5.40556e-06	0.000297445
gene:HanXRQr2_Chr17g0794731	5.86287	5.60738	32.5707	5.40694e-06	0.000297445
gene:HanXRQr2_Chr08g0327791	0.920648	4.66998	31.9833	5.4092e-06	0.000297445
gene:HanXRQr2_Chr05g0232381	-1.41452	4.6762	31.9743	5.42058e-06	0.000297651
gene:HanXRQr2_Chr09g0395911	1.14192	4.25181	31.9231	5.48604e-06	0.000300823
gene:HanXRQr2_Chr09g0379371	-1.28714	3.97561	31.9107	5.50202e-06	0.000301276
gene:HanXRQr2_Chr04g0164131	1.84857	4.74465	31.8825	5.53849e-06	0.000302287
gene:HanXRQr2_Chr03g0108791	1.68967	4.97974	31.8789	5.54325e-06	0.000302287
gene:HanXRQr2_Chr12g0552851	2.98603	2.94786	31.8785	5.54371e-06	0.000302287
gene:HanXRQr2_Chr05g0198381	1.82302	3.36067	33.7775	5.5974e-06	0.000304789
gene:HanXRQr2_Chr03g0092501	0.801946	4.4858	31.8295	5.60786e-06	0.000304813
gene:HanXRQr2_Chr02g0076781	1.67089	7.77835	31.8222	5.61744e-06	0.000304813
gene:HanXRQr2_Chr03g0122891	1.84951	4.67081	31.8194	5.62126e-06	0.000304813
gene:HanXRQr2_Chr15g0698361	1.93215	7.57346	31.8095	5.63425e-06	0.000304869
gene:HanXRQr2_Chr06g0239941	5.79543	5.13047	34.5409	5.64073e-06	0.000304869
gene:HanXRQr2_Chr13g0612141	2.05893	6.50377	37.6272	5.64572e-06	0.000304869
gene:HanXRQr2_Chr04g0184811	-2.91435	3.04565	31.7941	5.65466e-06	0.00030493
gene:HanXRQr2_Chr14g0669121	3.56742	4.85734	31.7879	5.66302e-06	0.00030496
gene:HanXRQr2_Chr11g0486071	0.853222	4.84722	31.7683	5.68907e-06	0.000305891
gene:HanXRQr2_Chr15g0721441	1.36285	7.29474	31.7632	5.69599e-06	0.000305891
gene:HanXRQr2_Chr09g0362321	-2.21537	3.00986	31.7101	5.76759e-06	0.000309311
gene:HanXRQr2_Chr03g0086811	-1.231	4.0879	31.6876	5.7982e-06	0.000310526
gene:HanXRQr2_Chr17g0831201	1.09116	4.71252	31.6646	5.8297e-06	0.000311646
gene:HanXRQr2_Chr02g0070101	1.20441	6.76548	31.6607	5.83507e-06	0.000311646
gene:HanXRQr2_Chr09g0400301	4.36867	3.01938	35.2142	5.89734e-06	0.000314173
gene:HanXRQr2_Chr05g0195531	-3.96673	2.36223	31.6148	5.89848e-06	0.000314173
gene:HanXRQr2_Chr06g0274971	1.17035	2.00547	31.6019	5.91653e-06	0.000314569
gene:HanXRQr2_Chr14g0635091	1.22066	8.38727	31.5979	5.92203e-06	0.000314569
gene:HanXRQr2_Chr09g0387301	0.818776	5.50222	31.5362	6.00896e-06	0.000318752
gene:HanXRQr2_Chr10g0428961	2.24961	0.745124	31.5283	6.02024e-06	0.000318918
gene:HanXRQr2_Chr10g0432691	3.8165	-1.3621	37.2373	6.04913e-06	0.000320014
gene:HanXRQr2_Chr06g0263821	0.977367	3.99901	31.5015	6.05851e-06	0.000320076
gene:HanXRQr2_Chr09g0391601	1.71812	4.36367	31.4909	6.07362e-06	0.000320441
gene:HanXRQr2_Chr04g0139291	0.901831	3.12483	31.4676	6.10725e-06	0.00032178
gene:HanXRQr2_Chr16g0757611	-1.01778	4.3573	31.4336	6.15643e-06	0.000323935
gene:HanXRQr2_Chr06g0269501	1.8736	3.63137	31.4191	6.17764e-06	0.000324259
gene:HanXRQr2_Chr02g0081281	0.7478	6.38602	31.418	6.17922e-06	0.000324259
gene:HanXRQr2_Chr04g0174741	-1.78931	8.5591	31.3664	6.25525e-06	0.000327504
gene:HanXRQr2_Chr14g0650841	2.80158	4.99214	31.3646	6.25783e-06	0.000327504
gene:HanXRQr2_Chr14g0667881	-0.854769	5.1548	31.3493	6.28065e-06	0.000328258
gene:HanXRQr2_Chr07g0313021	2.52154	1.67382	46.3223	6.36573e-06	0.000332174
gene:HanXRQr2_Chr09g0402661	-0.843556	4.53454	31.288	6.37259e-06	0.000332174
gene:HanXRQr2_Chr15g0681291	-2.32975	3.2616	32.4526	6.4048e-06	0.000333127
gene:HanXRQr2_Chr12g0546991	0.865758	4.53366	31.2647	6.40793e-06	0.000333127
gene:HanXRQr2_Chr16g0763211	1.12669	4.21072	31.2588	6.41682e-06	0.000333146
gene:HanXRQr2_Chr15g0722411	0.958363	6.41237	31.2414	6.44339e-06	0.000334081
gene:HanXRQr2_Chr09g0409561	1.15724	6.70721	31.2269	6.46563e-06	0.000334789
gene:HanXRQr2_Chr14g0670501	1.43614	2.21531	31.2196	6.47693e-06	0.00033493
gene:HanXRQr2_Chr10g0425991	2.24885	4.36383	33.8315	6.52453e-06	0.000336945
gene:HanXRQr2_Chr01g0037401	2.59363	1.61441	41.3675	6.56425e-06	0.00033821
gene:HanXRQr2_Chr05g0233301	0.964179	5.86134	31.1619	6.56635e-06	0.00033821
gene:HanXRQr2_Chr12g0535761	-3.33441	1.27135	45.9654	6.65298e-06	0.000342221
gene:HanXRQr2_Chr03g0093221	-1.35479	2.67006	31.085	6.68752e-06	0.000343545
gene:HanXRQr2_Chr10g0432681	1.97009	2.81903	31.0775	6.69948e-06	0.000343707
gene:HanXRQr2_Chr15g0706971	-1.64738	3.56313	31.0453	6.75101e-06	0.000345896
gene:HanXRQr2_Chr16g0726711	1.48869	2.62047	31.0328	6.77117e-06	0.000346297
gene:HanXRQr2_Chr04g0158781	-1.66018	3.8923	31.0295	6.77656e-06	0.000346297
gene:HanXRQr2_Chr17g0822541	0.815145	6.12969	30.9971	6.82909e-06	0.000348525
gene:HanXRQr2_Chr10g0439421	3.24074	0.316533	45.7432	6.83925e-06	0.000348588
gene:HanXRQr2_Chr17g0787681	0.972165	2.89249	30.9664	6.8792e-06	0.000350166
gene:HanXRQr2_Chr10g0422291	0.79761	6.80513	30.9443	6.91561e-06	0.000351562
gene:HanXRQr2_Chr00c055g0833521	1.23617	3.94553	30.9268	6.9446e-06	0.000352498
gene:HanXRQr2_Chr13g0614591	1.09783	7.21823	30.9223	6.95209e-06	0.000352498
gene:HanXRQr2_Chr14g0623141	5.40757	3.40513	35.344	6.96133e-06	0.000352509
gene:HanXRQr2_Chr03g0132891	-1.2354	4.71438	30.9093	6.9737e-06	0.000352662
gene:HanXRQr2_Chr14g0652471	0.833029	6.72765	30.9041	6.98242e-06	0.000352662
gene:HanXRQr2_Chr16g0778541	-0.635908	6.20666	30.8278	7.11084e-06	0.000358684
gene:HanXRQr2_Chr16g0728191	2.74348	1.92144	30.8219	7.12096e-06	0.000358731
gene:HanXRQr2_Chr02g0054691	-1.4116	6.34048	30.8114	7.13889e-06	0.000359171
gene:HanXRQr2_Chr04g0165581	0.96616	6.68663	30.8026	7.15384e-06	0.00035946
gene:HanXRQr2_Chr11g0472061	1.01942	7.80706	30.7852	7.18369e-06	0.000360243
gene:HanXRQr2_Chr17g0809521	-1.6362	2.34244	30.7828	7.18789e-06	0.000360243
gene:HanXRQr2_Chr14g0633341	0.796168	5.34194	30.7699	7.21002e-06	0.000360889
gene:HanXRQr2_Chr09g0413561	-1.88251	3.40723	30.7605	7.22636e-06	0.000361244
gene:HanXRQr2_Chr11g0474411	1.05664	2.81454	30.7452	7.2528e-06	0.000362102
gene:HanXRQr2_Chr07g0282571	1.14925	2.72511	30.7201	7.29666e-06	0.000363102
gene:HanXRQr2_Chr06g0248281	4.19698	-1.66006	35.0926	7.30248e-06	0.000363102
gene:HanXRQr2_Chr04g0161611	2.11082	3.97829	30.7139	7.30753e-06	0.000363102
gene:HanXRQr2_Chr17g0797841	-1.41928	4.11192	30.7124	7.31002e-06	0.000363102
gene:HanXRQr2_Chr17g0792201	-0.761248	7.20039	30.7032	7.32623e-06	0.000363444
gene:HanXRQr2_Chr03g0113981	0.728503	6.31732	30.694	7.34232e-06	0.000363464
gene:HanXRQr2_Chr10g0424041	1.12233	5.93404	30.6872	7.35433e-06	0.000363464
gene:HanXRQr2_Chr09g0386811	-1.42864	4.53667	30.6871	7.35456e-06	0.000363464
gene:HanXRQr2_Chr07g0305301	-2.02466	2.67784	30.6186	7.47652e-06	0.000369024
gene:HanXRQr2_Chr11g0503661	-1.23281	4.21972	30.6097	7.49252e-06	0.000369347
gene:HanXRQr2_Chr14g0622401	-1.21771	2.25765	30.5781	7.54958e-06	0.000371598
gene:HanXRQr2_Chr16g0740891	1.82831	1.71869	44.9444	7.55957e-06	0.000371598
gene:HanXRQr2_Chr16g0756181	1.60312	2.65653	30.5686	7.56673e-06	0.000371598
gene:HanXRQr2_Chr12g0522241	1.12782	5.42777	30.538	7.62262e-06	0.000373586
gene:HanXRQr2_Chr09g0384291	0.836194	6.55734	30.536	7.62635e-06	0.000373586
gene:HanXRQr2_Chr13g0597111	-0.829933	5.34824	30.5169	7.66148e-06	0.000374677
gene:HanXRQr2_Chr15g0681731	1.92751	2.5541	30.5134	7.66782e-06	0.000374677
gene:HanXRQr2_Chr16g0740231	3.45061	0.0955947	30.5031	7.68694e-06	0.000375142
gene:HanXRQr2_Chr12g0562941	-1.10205	6.26998	30.4904	7.71043e-06	0.000375427
gene:HanXRQr2_Chr12g0539781	1.07367	3.94005	30.4896	7.71202e-06	0.000375427
gene:HanXRQr2_Chr11g0490791	3.23187	3.69827	30.4787	7.73228e-06	0.000375651
gene:HanXRQr2_Chr01g0022471	-2.76467	5.60664	30.4767	7.73586e-06	0.000375651
gene:HanXRQr2_Chr09g0412581	-1.01213	4.43817	30.4619	7.76363e-06	0.000376059
gene:HanXRQr2_Chr08g0341991	1.04482	3.8495	30.4569	7.77288e-06	0.000376059
gene:HanXRQr2_Chr06g0247711	3.06993	-0.120041	30.9944	7.77315e-06	0.000376059
gene:HanXRQr2_Chr14g0631071	-0.920105	4.84268	30.3864	7.90619e-06	0.000382021
gene:HanXRQr2_Chr09g0398571	-2.38672	2.65338	44.5694	7.92719e-06	0.000382456
gene:HanXRQr2_Chr10g0419961	0.881322	8.08355	30.3704	7.93659e-06	0.000382456
gene:HanXRQr2_Chr14g0627621	5.21941	4.91118	32.1507	7.94457e-06	0.000382456
gene:HanXRQr2_Chr09g0364201	0.57636	5.79888	30.3536	7.9688e-06	0.00038315
gene:HanXRQr2_Chr11g0471391	6.9185	3.43635	38.3627	7.98723e-06	0.000383497
gene:HanXRQr2_Chr12g0533621	-4.47963	0.768398	30.3397	7.99566e-06	0.000383497
gene:HanXRQr2_Chr06g0238331	0.981242	5.83706	30.3194	8.03503e-06	0.00038431
gene:HanXRQr2_Chr05g0202031	1.219	1.81567	30.3164	8.04082e-06	0.00038431
gene:HanXRQr2_Chr05g0233701	0.897812	5.08602	30.3157	8.04215e-06	0.00038431
gene:HanXRQr2_Chr12g0536031	1.2293	4.87886	30.301	8.07068e-06	0.000384957
gene:HanXRQr2_Chr04g0189231	1.1942	6.55586	30.2986	8.0754e-06	0.000384957
gene:HanXRQr2_Chr14g0647141	0.672695	6.54687	30.2747	8.12223e-06	0.000386717
gene:HanXRQr2_Chr07g0301681	1.03657	4.48386	30.2588	8.15353e-06	0.000387734
gene:HanXRQr2_Chr15g0721731	-2.97604	2.87336	30.2534	8.16407e-06	0.000387764
gene:HanXRQr2_Chr13g0605031	1.27706	9.42529	30.2409	8.18889e-06	0.000388231
gene:HanXRQr2_Chr08g0334071	-0.941157	5.76378	30.2384	8.19381e-06	0.000388231
gene:HanXRQr2_Chr04g0152611	-1.79886	7.01231	30.2167	8.2368e-06	0.000389424
gene:HanXRQr2_Chr17g0823411	2.67845	-0.527304	35.5252	8.23893e-06	0.000389424
gene:HanXRQr2_Chr12g0560611	-1.08171	5.56919	30.2104	8.24936e-06	0.000389445
gene:HanXRQr2_Chr15g0694811	2.95401	4.23592	30.1891	8.292e-06	0.000390986
gene:HanXRQr2_Chr01g0015331	1.53779	5.06161	30.1826	8.30507e-06	0.00039113
gene:HanXRQr2_Chr01g0002971	-1.43425	3.42453	30.1734	8.32356e-06	0.000391492
gene:HanXRQr2_Chr16g0723361	4.72598	-0.304612	31.2823	8.33308e-06	0.000391492
gene:HanXRQr2_Chr11g0502891	-3.156	3.42315	30.1639	8.34285e-06	0.000391492
gene:HanXRQr2_Chr15g0682671	0.759618	6.56118	30.1392	8.39288e-06	0.000392972
gene:HanXRQr2_Chr11g0519921	-0.967848	6.39924	30.1325	8.40649e-06	0.000392972
gene:HanXRQr2_Chr09g0408081	-2.05385	5.06077	30.1319	8.40763e-06	0.000392972
gene:HanXRQr2_Chr09g0400701	0.894728	5.77371	30.1239	8.42403e-06	0.000392972
gene:HanXRQr2_Chr17g0800411	0.827195	5.33326	30.1236	8.42472e-06	0.000392972
gene:HanXRQr2_Chr01g0019531	0.973429	7.44333	30.1009	8.47115e-06	0.000394666
gene:HanXRQr2_Chr06g0273361	0.73665	9.40824	30.0696	8.53574e-06	0.000397202
gene:HanXRQr2_Chr14g0652671	-1.07387	5.36742	30.0308	8.61642e-06	0.000400479
gene:HanXRQr2_Chr12g0550001	1.20632	4.93676	30.0254	8.6276e-06	0.000400522
gene:HanXRQr2_Chr07g0308741	-1.12057	5.52638	29.9997	8.68162e-06	0.000402551
gene:HanXRQr2_Chr15g0720081	1.32478	8.30998	29.9943	8.69314e-06	0.000402607
gene:HanXRQr2_Chr07g0310851	-1.19805	2.59655	29.983	8.71693e-06	0.00040323
gene:HanXRQr2_Chr12g0534381	0.722072	8.19849	29.9524	8.78211e-06	0.000405716
gene:HanXRQr2_Chr06g0247781	-7.49527	-0.072168	32.4066	8.79144e-06	0.000405716
gene:HanXRQr2_Chr10g0447521	-2.04841	3.05983	29.94	8.80847e-06	0.000406022
gene:HanXRQr2_Chr08g0339201	1.36175	5.92352	29.9268	8.83686e-06	0.000406426
gene:HanXRQr2_Chr07g0289301	-0.675648	5.49646	29.9262	8.83807e-06	0.000406426
gene:HanXRQr2_Chr08g0321871	0.977515	5.50209	29.8884	8.91976e-06	0.0004097
gene:HanXRQr2_Chr16g0767241	0.956299	4.84064	29.8718	8.95598e-06	0.000410462
gene:HanXRQr2_Chr13g0613031	7.68875	4.29682	33.122	8.95737e-06	0.000410462
gene:HanXRQr2_Chr17g0793661	0.768547	5.52506	29.8396	9.02635e-06	0.000413138
gene:HanXRQr2_Chr14g0653301	-1.4965	4.90562	29.8317	9.04372e-06	0.000413448
gene:HanXRQr2_Chr04g0184431	2.8777	-0.307579	33.0668	9.05869e-06	0.000413648
gene:HanXRQr2_Chr04g0164571	-1.08219	4.73112	29.8148	9.08119e-06	0.000414191
gene:HanXRQr2_Chr14g0646101	-2.30172	5.35929	29.8087	9.09461e-06	0.00041432
gene:HanXRQr2_Chr17g0827161	1.02907	8.03066	29.7896	9.13721e-06	0.000415775
gene:HanXRQr2_Chr11g0492091	0.98712	4.79693	29.76	9.20319e-06	0.000418265
gene:HanXRQr2_Chr11g0466501	1.1015	6.65963	29.7544	9.21599e-06	0.000418265
gene:HanXRQr2_Chr10g0453931	2.30089	4.67522	29.7508	9.22407e-06	0.000418265
gene:HanXRQr2_Chr01g0015621	1.19853	4.08646	29.7434	9.24076e-06	0.000418535
gene:HanXRQr2_Chr06g0246961	-2.41951	1.90364	29.724	9.28453e-06	0.000419607
gene:HanXRQr2_Chr09g0403501	1.16846	2.33871	29.7234	9.28591e-06	0.000419607
gene:HanXRQr2_Chr17g0821701	-1.32704	3.49186	29.6755	9.39514e-06	0.000424052
gene:HanXRQr2_Chr13g0581551	1.32589	3.26697	29.6614	9.42751e-06	0.000425022
gene:HanXRQr2_Chr13g0567881	-2.1652	7.54504	29.6538	9.44499e-06	0.000425319
gene:HanXRQr2_Chr10g0425791	-3.62286	3.84901	29.6424	9.4715e-06	0.000426021
gene:HanXRQr2_Chr14g0639841	-4.63975	0.921151	29.6219	9.51895e-06	0.000427663
gene:HanXRQr2_Chr03g0111561	-1.63242	6.04356	29.6161	9.53265e-06	0.000427786
gene:HanXRQr2_Chr16g0731551	-1.42862	5.75602	29.6112	9.54403e-06	0.000427805
gene:HanXRQr2_Chr02g0052741	1.19133	5.35177	29.5865	9.60174e-06	0.000429898
gene:HanXRQr2_Chr06g0251381	1.31135	5.14774	29.5814	9.61389e-06	0.000429949
gene:HanXRQr2_Chr09g0366991	0.942976	3.38132	29.5663	9.64949e-06	0.000431047
gene:HanXRQr2_Chr06g0261911	0.66353	5.1296	29.558	9.66915e-06	0.000431432
gene:HanXRQr2_Chr17g0812511	4.36971	3.51013	29.5301	9.73548e-06	0.000432952
gene:HanXRQr2_Chr10g0460991	-1.4945	3.2195	29.5281	9.74009e-06	0.000432952
gene:HanXRQr2_Chr05g0218861	0.878135	5.74639	29.5274	9.74172e-06	0.000432952
gene:HanXRQr2_Chr07g0285911	0.646637	4.37635	29.525	9.74756e-06	0.000432952
gene:HanXRQr2_Chr04g0152621	-0.860921	4.54539	29.5183	9.76361e-06	0.000433172
gene:HanXRQr2_Chr16g0774341	1.29613	4.09724	29.4885	9.83512e-06	0.000435849
gene:HanXRQr2_Chr10g0423921	-1.15726	6.78082	29.4825	9.84975e-06	0.000436002
gene:HanXRQr2_Chr09g0384691	-1.21301	4.20921	29.4561	9.91359e-06	0.000438331
gene:HanXRQr2_Chr14g0669551	1.61933	2.65174	29.4139	1.00168e-05	0.000442392
gene:HanXRQr2_Chr06g0265741	-2.25791	6.1675	29.4012	1.00481e-05	0.000443276
gene:HanXRQr2_Chr01g0011061	-1.42713	3.40559	29.3953	1.00627e-05	0.000443417
gene:HanXRQr2_Chr02g0079591	2.60116	1.30516	42.7043	1.00856e-05	0.000443925
gene:HanXRQr2_Chr10g0462071	-1.07593	5.34915	29.38	1.01005e-05	0.000444082
gene:HanXRQr2_Chr11g0515771	-1.96448	2.72099	29.3666	1.0134e-05	0.000445053
gene:HanXRQr2_Chr07g0309691	1.22039	6.05435	29.3596	1.01514e-05	0.000445314
gene:HanXRQr2_Chr13g0604361	1.69741	4.89878	29.3427	1.01937e-05	0.000446495
gene:HanXRQr2_Chr08g0351511	-0.973299	5.43312	29.3397	1.02012e-05	0.000446495
gene:HanXRQr2_Chr10g0459311	0.582664	4.64762	29.3199	1.02509e-05	0.000447682
gene:HanXRQr2_Chr05g0193151	1.32997	3.50691	29.3198	1.02512e-05	0.000447682
gene:HanXRQr2_Chr15g0719281	0.661449	5.43588	29.3137	1.02666e-05	0.000447854
gene:HanXRQr2_Chr14g0658321	-0.94534	6.83006	29.306	1.02861e-05	0.000448203
gene:HanXRQr2_Chr06g0253931	-2.08061	1.60959	29.293	1.0319e-05	0.000448734
gene:HanXRQr2_Chr05g0236841	-1.54434	3.02553	29.2921	1.03213e-05	0.000448734
gene:HanXRQr2_Chr05g0197411	1.00695	5.62656	29.2519	1.04239e-05	0.000452693
gene:HanXRQr2_Chr01g0015201	-3.05072	10.0197	29.2425	1.04481e-05	0.000452999
gene:HanXRQr2_Chr08g0351661	-1.27265	3.4469	29.2401	1.04542e-05	0.000452999
gene:HanXRQr2_Chr16g0729551	-2.65456	1.04365	29.225	1.04933e-05	0.000454189
gene:HanXRQr2_Chr04g0149911	1.50013	4.0238	29.2043	1.05468e-05	0.000456001
gene:HanXRQr2_Chr05g0202951	6.62237	2.87637	36.6132	1.06546e-05	0.000460093
gene:HanXRQr2_Chr06g0267871	0.86431	3.91936	29.1591	1.0665e-05	0.000460093
gene:HanXRQr2_Chr15g0718331	-0.879994	4.0788	29.1545	1.06772e-05	0.000460108
gene:HanXRQr2_Chr02g0052841	2.27638	1.39322	30.7754	1.07717e-05	0.000463672
gene:HanXRQr2_Chr12g0520871	2.73655	2.38683	29.0991	1.08242e-05	0.000465419
gene:HanXRQr2_Chr08g0325271	-2.58173	3.04639	29.0912	1.08453e-05	0.00046581
gene:HanXRQr2_Chr14g0656691	-0.93882	3.92343	29.0798	1.08759e-05	0.000466611
gene:HanXRQr2_Chr12g0537261	-5.45124	0.88446	42.1185	1.08961e-05	0.000466964
gene:HanXRQr2_Chr13g0618811	2.94097	2.22256	29.0669	1.09108e-05	0.000467082
gene:HanXRQr2_Chr16g0723351	3.29417	1.08379	29.0485	1.09604e-05	0.000468692
gene:HanXRQr2_Chr03g0118181	-1.27021	4.64058	29.0362	1.09939e-05	0.000469612
gene:HanXRQr2_Chr13g0585931	-0.945302	3.85431	29.0122	1.10593e-05	0.000471292
gene:HanXRQr2_Chr11g0480611	0.846858	8.15285	29.007	1.10735e-05	0.000471292
gene:HanXRQr2_Chr07g0311211	1.36186	4.67251	30.6497	1.10802e-05	0.000471292
gene:HanXRQr2_Chr16g0751521	0.90448	6.34726	29.0041	1.10816e-05	0.000471292
gene:HanXRQr2_Chr06g0270211	1.49576	7.74944	28.9809	1.11452e-05	0.000473219
gene:HanXRQr2_Chr01g0025271	-1.42658	6.26793	28.9788	1.11511e-05	0.000473219
gene:HanXRQr2_Chr14g0655511	-0.963538	4.98023	28.9414	1.12548e-05	0.000477035
gene:HanXRQr2_Chr10g0433931	1.19542	6.40476	28.9376	1.12655e-05	0.000477035
gene:HanXRQr2_Chr03g0136741	1.62869	4.01892	29.9636	1.12884e-05	0.000477487
gene:HanXRQr2_Chr08g0323501	0.848888	7.85205	28.8495	1.15143e-05	0.000486516
gene:HanXRQr2_Chr16g0752901	0.585955	6.00016	28.8396	1.15424e-05	0.000487178
gene:HanXRQr2_Chr15g0719011	0.801337	5.61047	28.8233	1.15893e-05	0.000488393
gene:HanXRQr2_Chr10g0424091	1.44284	3.28436	28.8182	1.1604e-05	0.000488393
gene:HanXRQr2_Chr15g0718991	1.30877	6.15492	28.8109	1.16252e-05	0.000488393
gene:HanXRQr2_Chr14g0646431	4.9857	2.44031	28.8062	1.16386e-05	0.000488393
gene:HanXRQr2_Chr04g0142761	3.75546	0.822436	29.2929	1.16411e-05	0.000488393
gene:HanXRQr2_Chr15g0677111	0.775097	4.39164	28.8036	1.16463e-05	0.000488393
gene:HanXRQr2_Chr17g0795101	-1.9272	7.48856	28.7814	1.17105e-05	0.000490559
gene:HanXRQr2_Chr15g0686001	-2.39644	3.77086	35.9635	1.18868e-05	0.000497412
gene:HanXRQr2_Chr13g0594931	-3.31485	3.4012	28.7091	1.1923e-05	0.000498001
gene:HanXRQr2_Chr11g0520711	0.772162	6.09857	28.708	1.19264e-05	0.000498001
gene:HanXRQr2_Chr17g0786371	0.973986	6.02693	28.6822	1.20031e-05	0.000500667
gene:HanXRQr2_Chr13g0576091	2.24657	3.20497	28.6673	1.20478e-05	0.000501997
gene:HanXRQr2_Chr08g0334891	-1.65777	4.74803	28.6592	1.20722e-05	0.000502476
gene:HanXRQr2_Chr11g0477511	-2.24311	2.23725	28.6502	1.20992e-05	0.000503066
gene:HanXRQr2_Chr16g0733561	2.64956	0.469448	28.6318	1.21546e-05	0.000504459
gene:HanXRQr2_Chr15g0677551	2.88319	0.579204	29.1112	1.21635e-05	0.000504459
gene:HanXRQr2_Chr16g0754461	0.901284	7.24895	28.6263	1.21715e-05	0.000504459
gene:HanXRQr2_Chr09g0411901	0.974868	6.85268	28.5967	1.22614e-05	0.000507647
gene:HanXRQr2_Chr05g0207051	-3.33009	5.37814	28.5851	1.22972e-05	0.000508242
gene:HanXRQr2_Chr10g0449091	-1.1494	4.82691	28.5836	1.23018e-05	0.000508242
gene:HanXRQr2_Chr12g0537171	-0.84	4.86147	28.5721	1.2337e-05	0.000509155
gene:HanXRQr2_Chr17g0820841	1.79441	1.34512	28.5543	1.2392e-05	0.000510884
gene:HanXRQr2_Chr04g0154881	1.11246	5.55085	28.5395	1.24378e-05	0.00051199
gene:HanXRQr2_Chr12g0561961	-2.30672	1.82732	28.5372	1.2445e-05	0.00051199
gene:HanXRQr2_Chr04g0172911	1.34288	4.11601	28.502	1.2555e-05	0.000515969
gene:HanXRQr2_Chr12g0530131	-3.93369	1.3931	35.5901	1.26664e-05	0.000520003
gene:HanXRQr2_Chr10g0462911	0.959941	5.31141	28.4346	1.27682e-05	0.000523632
gene:HanXRQr2_Chr04g0175401	4.33328	4.39375	29.3956	1.28958e-05	0.000528307
gene:HanXRQr2_Chr16g0772731	-2.32084	2.88584	28.3869	1.29213e-05	0.0005288
gene:HanXRQr2_Chr03g0109661	1.39182	5.4071	28.3619	1.30026e-05	0.000531223
gene:HanXRQr2_Chr10g0444601	1.13892	4.54411	28.3603	1.30078e-05	0.000531223
gene:HanXRQr2_Chr10g0442381	1.82724	4.76356	28.3438	1.30616e-05	0.000532865
gene:HanXRQr2_Chr07g0285731	-1.01849	5.20414	28.3396	1.30755e-05	0.000532873
gene:HanXRQr2_Chr15g0705301	-0.714214	4.91244	28.333	1.3097e-05	0.000533196
gene:HanXRQr2_Chr08g0336911	6.12374	4.69811	30.5468	1.31356e-05	0.000533801
gene:HanXRQr2_Chr10g0444641	1.47942	4.41035	28.3202	1.31393e-05	0.000533801
gene:HanXRQr2_Chr12g0527501	1.1777	4.21005	28.3118	1.31669e-05	0.000534369
gene:HanXRQr2_Chr12g0543021	-3.64622	5.57318	28.2854	1.32544e-05	0.000536518
gene:HanXRQr2_Chr07g0314821	-2.91259	1.4546	31.2328	1.32551e-05	0.000536518
gene:HanXRQr2_Chr11g0500201	1.10635	4.11602	28.2834	1.32611e-05	0.000536518
gene:HanXRQr2_Chr08g0332271	1.18384	4.33128	28.274	1.32924e-05	0.000536861
gene:HanXRQr2_Chr08g0320821	-2.43517	6.05816	28.2684	1.33111e-05	0.000536861
gene:HanXRQr2_Chr09g0377881	1.16343	5.31734	28.2672	1.33151e-05	0.000536861
gene:HanXRQr2_Chr06g0252431	3.28047	0.703411	28.2643	1.33246e-05	0.000536861
gene:HanXRQr2_Chr14g0666111	2.49066	2.64466	40.6054	1.3355e-05	0.00053753
gene:HanXRQr2_Chr04g0179081	-1.54752	4.69303	28.2453	1.33885e-05	0.000538325
gene:HanXRQr2_Chr08g0320651	-3.0171	6.82298	28.2353	1.34219e-05	0.00053904
gene:HanXRQr2_Chr15g0719921	0.825779	6.21534	28.2318	1.34339e-05	0.00053904
gene:HanXRQr2_Chr14g0643741	1.56513	2.07418	28.1668	1.36551e-05	0.000547352
gene:HanXRQr2_Chr03g0120781	0.625656	5.72815	28.1591	1.36815e-05	0.000547851
gene:HanXRQr2_Chr03g0101241	-1.25392	1.4891	28.1354	1.37634e-05	0.000550566
gene:HanXRQr2_Chr15g0675121	2.66682	5.44412	28.1086	1.38566e-05	0.000553724
gene:HanXRQr2_Chr01g0028641	-1.90387	6.32382	28.0972	1.38963e-05	0.000554438
gene:HanXRQr2_Chr11g0505531	2.87506	-0.241426	35.0475	1.39028e-05	0.000554438
gene:HanXRQr2_Chr07g0296931	1.36238	3.24296	28.0768	1.39678e-05	0.000555998
gene:HanXRQr2_Chr04g0159331	-2.1534	4.27809	28.076	1.39704e-05	0.000555998
gene:HanXRQr2_Chr01g0016331	0.855904	5.92188	28.0671	1.40019e-05	0.000556684
gene:HanXRQr2_Chr11g0475141	1.95342	3.84067	30.9657	1.40268e-05	0.000557105
gene:HanXRQr2_Chr14g0630941	-1.25352	3.13397	28.0388	1.41021e-05	0.000559526
gene:HanXRQr2_Chr06g0277801	1.00912	7.9534	28.0316	1.41279e-05	0.000559982
gene:HanXRQr2_Chr09g0416251	-7.36115	1.44508	28.9541	1.4316e-05	0.000566863
gene:HanXRQr2_Chr14g0666151	1.70002	4.694	27.9654	1.43658e-05	0.000568257
gene:HanXRQr2_Chr07g0304711	-2.37624	2.4704	28.8978	1.45091e-05	0.000573002
gene:HanXRQr2_Chr08g0347261	1.00825	5.75629	27.9234	1.45188e-05	0.000573002
gene:HanXRQr2_Chr13g0583731	1.57353	7.13613	27.9204	1.45298e-05	0.000573002
gene:HanXRQr2_Chr10g0434401	-0.936869	5.0301	27.909	1.45719e-05	0.000574082
gene:HanXRQr2_Chr09g0411401	5.05517	4.5828	28.3657	1.45877e-05	0.000574124
gene:HanXRQr2_Chr11g0492851	-2.10471	3.19346	27.897	1.4616e-05	0.000574324
gene:HanXRQr2_Chr16g0776281	-0.777643	4.93062	27.8953	1.46222e-05	0.000574324
gene:HanXRQr2_Chr06g0238681	-1.31294	5.86377	27.874	1.47012e-05	0.000576849
gene:HanXRQr2_Chr06g0241221	-5.04636	0.814318	28.8353	1.47265e-05	0.000577229
gene:HanXRQr2_Chr05g0233271	0.958756	7.22639	27.8635	1.47405e-05	0.000577229
gene:HanXRQr2_Chr08g0318641	1.43794	6.95559	27.8302	1.48649e-05	0.000580978
gene:HanXRQr2_Chr00c064g0833591	3.78341	8.61783	27.8272	1.48762e-05	0.000580978
gene:HanXRQr2_Chr12g0546371	-1.3556	1.99552	27.826	1.48808e-05	0.000580978
gene:HanXRQr2_Chr08g0357941	1.46288	2.20894	27.8058	1.49572e-05	0.000583376
gene:HanXRQr2_Chr16g0773851	1.31183	4.82282	27.7987	1.49841e-05	0.000583843
gene:HanXRQr2_Chr13g0610361	0.864664	6.86304	27.7889	1.50214e-05	0.000584711
gene:HanXRQr2_Chr13g0616741	-1.62072	2.3892	32.3165	1.51128e-05	0.000587507
gene:HanXRQr2_Chr01g0034911	-1.90269	1.40168	27.7607	1.5129e-05	0.000587507
gene:HanXRQr2_Chr17g0801151	2.01063	3.53556	27.7582	1.51384e-05	0.000587507
gene:HanXRQr2_Chr09g0396701	2.93673	4.90743	27.737	1.52201e-05	0.000590092
gene:HanXRQr2_Chr07g0299631	-1.68565	2.52313	27.7191	1.52893e-05	0.000592187
gene:HanXRQr2_Chr10g0463251	1.54253	3.93379	27.7105	1.53225e-05	0.0005923
gene:HanXRQr2_Chr06g0242681	1.36506	6.07993	27.7105	1.53226e-05	0.0005923
gene:HanXRQr2_Chr09g0412511	-5.73292	3.55006	27.705	1.53441e-05	0.000592547
gene:HanXRQr2_Chr16g0735971	0.76253	4.72502	27.6919	1.53953e-05	0.000593484
gene:HanXRQr2_Chr03g0102661	0.730026	3.80239	27.691	1.53988e-05	0.000593484
gene:HanXRQr2_Chr16g0771651	1.57462	4.31869	27.6837	1.54271e-05	0.000593989
gene:HanXRQr2_Chr01g0008991	5.46343	4.78348	31.2919	1.54852e-05	0.000595558
gene:HanXRQr2_Chr02g0085731	0.84713	5.32793	27.6648	1.55014e-05	0.000595558
gene:HanXRQr2_Chr03g0119781	-1.49015	2.21638	27.6617	1.55136e-05	0.000595558
gene:HanXRQr2_Chr03g0104411	-0.955115	3.81921	27.649	1.55638e-05	0.000596897
gene:HanXRQr2_Chr08g0347911	5.29117	7.66007	27.6399	1.55999e-05	0.000597639
gene:HanXRQr2_Chr01g0010701	0.811923	4.78956	27.6364	1.56137e-05	0.000597639
gene:HanXRQr2_Chr17g0809471	4.36157	-0.943216	41.939	1.56297e-05	0.000597665
gene:HanXRQr2_Chr13g0614031	0.875328	3.90868	27.5994	1.57613e-05	0.00060197
gene:HanXRQr2_Chr12g0525991	-1.07077	7.52802	27.5964	1.57732e-05	0.00060197
gene:HanXRQr2_Chr09g0388001	-1.0953	4.38292	27.5701	1.58789e-05	0.000605416
gene:HanXRQr2_Chr17g0787761	0.856788	4.07334	27.5607	1.5917e-05	0.000606274
gene:HanXRQr2_Chr11g0472141	-0.978169	4.0021	27.5271	1.60535e-05	0.000610879
gene:HanXRQr2_Chr17g0780321	-1.36474	4.98158	27.5207	1.60798e-05	0.000611282
gene:HanXRQr2_Chr15g0671231	1.8253	5.2217	27.4923	1.61966e-05	0.000614617
gene:HanXRQr2_Chr06g0238811	5.04186	-0.670545	31.0709	1.62051e-05	0.000614617
gene:HanXRQr2_Chr09g0413881	-1.02755	6.51037	27.4879	1.62147e-05	0.000614617
gene:HanXRQr2_Chr02g0086421	0.844521	3.41261	27.4682	1.62964e-05	0.000617113
gene:HanXRQr2_Chr01g0015081	-2.4678	1.55601	27.4237	1.64823e-05	0.000623547
gene:HanXRQr2_Chr16g0746281	1.01176	6.81681	27.4148	1.65197e-05	0.000624357
gene:HanXRQr2_Chr04g0174391	1.68271	2.87459	27.4001	1.65819e-05	0.000626103
gene:HanXRQr2_Chr10g0439831	0.710447	5.53102	27.3689	1.67142e-05	0.000630488
gene:HanXRQr2_Chr07g0304521	-0.954298	5.08407	27.3648	1.67317e-05	0.000630541
gene:HanXRQr2_Chr01g0009431	1.75496	4.32313	31.7846	1.67742e-05	0.000631533
gene:HanXRQr2_Chr08g0323761	2.0152	0.821974	27.3426	1.68268e-05	0.000631777
gene:HanXRQr2_Chr14g0620031	-3.4124	2.77348	28.2758	1.68387e-05	0.000631777
gene:HanXRQr2_Chr03g0098111	0.761869	5.11419	27.3391	1.6842e-05	0.000631777
gene:HanXRQr2_Chr10g0447941	2.4097	0.54033	28.8172	1.68536e-05	0.000631777
gene:HanXRQr2_Chr16g0741011	1.28421	2.47288	27.3345	1.68616e-05	0.000631777
gene:HanXRQr2_Chr14g0653321	0.830197	6.87572	27.3271	1.68936e-05	0.000632016
gene:HanXRQr2_Chr09g0394731	1.07025	6.04653	27.3238	1.69078e-05	0.000632016
gene:HanXRQr2_Chr01g0023271	-1.80149	3.47345	27.3218	1.69166e-05	0.000632016
gene:HanXRQr2_Chr16g0750971	-0.719396	4.72789	27.3172	1.69366e-05	0.000632056
gene:HanXRQr2_Chr16g0759551	0.896469	6.50257	27.3141	1.695e-05	0.000632056
gene:HanXRQr2_Chr08g0320261	1.07048	6.86015	27.2949	1.70334e-05	0.000634558
gene:HanXRQr2_Chr02g0080361	2.79988	1.48675	27.7336	1.70534e-05	0.000634699
gene:HanXRQr2_Chr12g0552621	0.781042	4.61801	27.2825	1.70875e-05	0.000635362
gene:HanXRQr2_Chr14g0668521	1.09434	5.89572	27.2772	1.71107e-05	0.000635618
gene:HanXRQr2_Chr03g0103911	1.33772	4.13171	27.2463	1.72463e-05	0.000640047
gene:HanXRQr2_Chr14g0662121	0.904552	4.77233	27.234	1.73009e-05	0.000640721
gene:HanXRQr2_Chr12g0563111	-1.0182	4.44655	27.2318	1.73104e-05	0.000640721
gene:HanXRQr2_Chr16g0753221	-1.72181	1.25616	27.2311	1.73137e-05	0.000640721
gene:HanXRQr2_Chr14g0660321	-1.23665	9.6986	27.2152	1.73844e-05	0.000642504
gene:HanXRQr2_Chr09g0401921	1.05007	6.27316	27.2128	1.73948e-05	0.000642504
gene:HanXRQr2_Chr11g0484001	0.751069	7.71566	27.1834	1.75265e-05	0.000646757
gene:HanXRQr2_Chr10g0462341	2.27201	7.6748	27.1643	1.76124e-05	0.000649211
gene:HanXRQr2_Chr08g0343061	0.740422	4.50628	27.1613	1.76262e-05	0.000649211
gene:HanXRQr2_Chr04g0164631	0.625098	5.62863	27.1553	1.7653e-05	0.000649583
gene:HanXRQr2_Chr15g0692231	0.938329	6.1247	27.1373	1.77351e-05	0.000651989
gene:HanXRQr2_Chr05g0220691	-4.3514	1.96957	27.1278	1.77782e-05	0.00065296
gene:HanXRQr2_Chr15g0677941	5.35453	5.06831	28.0444	1.78061e-05	0.000653193
gene:HanXRQr2_Chr12g0546601	1.06818	6.45323	27.1191	1.7818e-05	0.000653193
gene:HanXRQr2_Chr13g0613121	4.73917	3.56934	28.0204	1.79098e-05	0.000655942
gene:HanXRQr2_Chr16g0737551	1.25898	5.22556	27.0928	1.79386e-05	0.00065638
gene:HanXRQr2_Chr01g0034161	-7.62643	2.14581	27.9867	1.80568e-05	0.000659947
gene:HanXRQr2_Chr10g0423101	1.33452	6.34376	27.0644	1.80699e-05	0.000659947
gene:HanXRQr2_Chr04g0140111	3.2054	4.68077	27.0543	1.81166e-05	0.000661035
gene:HanXRQr2_Chr14g0662211	1.26098	7.99081	27.0385	1.81904e-05	0.000663108
gene:HanXRQr2_Chr13g0586041	1.97065	4.88451	27.0198	1.82782e-05	0.00066569
gene:HanXRQr2_Chr04g0152701	-1.53498	1.74659	26.9979	1.83815e-05	0.000668339
gene:HanXRQr2_Chr15g0719821	1.48108	6.14427	26.9971	1.83852e-05	0.000668339
gene:HanXRQr2_Chr04g0165841	1.39327	4.89351	26.9869	1.84335e-05	0.000669471
gene:HanXRQr2_Chr02g0052831	1.30571	5.37314	26.9726	1.85013e-05	0.000671307
gene:HanXRQr2_Chr08g0350481	1.2768	3.88419	26.953	1.85948e-05	0.000674073
gene:HanXRQr2_Chr15g0708701	2.6039	7.87526	26.9427	1.86441e-05	0.000675236
gene:HanXRQr2_Chr01g0012591	-2.70039	1.20557	28.9549	1.87433e-05	0.000678019
gene:HanXRQr2_Chr15g0671301	0.775879	7.11174	26.9196	1.87557e-05	0.000678019
gene:HanXRQr2_Chr04g0149711	1.16726	5.02584	26.9153	1.87763e-05	0.000678134
gene:HanXRQr2_Chr05g0196801	-0.798736	2.86777	26.9073	1.88152e-05	0.000678913
gene:HanXRQr2_Chr09g0395801	2.31577	6.38841	26.8896	1.89014e-05	0.000681391
gene:HanXRQr2_Chr15g0716801	0.844164	3.50821	26.8671	1.90109e-05	0.000684707
gene:HanXRQr2_Chr15g0722661	0.968924	5.46111	26.8586	1.90527e-05	0.000685583
gene:HanXRQr2_Chr06g0265151	-1.64777	2.6413	26.8463	1.91134e-05	0.000687131
gene:HanXRQr2_Chr03g0109271	1.42413	4.33997	26.8216	1.92358e-05	0.000690896
gene:HanXRQr2_Chr17g0823191	2.8388	0.315415	27.7138	1.92942e-05	0.000692357
gene:HanXRQr2_Chr10g0463711	0.977129	4.23779	26.793	1.93779e-05	0.00069472
gene:HanXRQr2_Chr08g0350611	0.696963	3.56064	26.7883	1.94016e-05	0.000694932
gene:HanXRQr2_Chr17g0801201	2.09492	4.73252	27.6812	1.94482e-05	0.000695965
gene:HanXRQr2_Chr03g0121851	1.02044	2.47767	26.7718	1.94847e-05	0.00069663
gene:HanXRQr2_Chr03g0090091	3.84476	1.58433	27.1879	1.95456e-05	0.000698171
gene:HanXRQr2_Chr16g0734261	7.6817	4.46874	33.0981	1.95907e-05	0.000698813
gene:HanXRQr2_Chr11g0497021	1.01645	6.56228	26.749	1.95994e-05	0.000698813
gene:HanXRQr2_Chr03g0091151	-0.96829	7.65588	26.7237	1.97284e-05	0.000702771
gene:HanXRQr2_Chr06g0260861	0.530264	4.75034	26.688	1.99111e-05	0.000708631
gene:HanXRQr2_Chr12g0547451	0.966909	6.67359	26.6569	2.00722e-05	0.000713716
gene:HanXRQr2_Chr03g0105411	1.81996	4.46133	26.6306	2.02092e-05	0.000717393
gene:HanXRQr2_Chr03g0109291	0.791325	6.47037	26.63	2.02124e-05	0.000717393
gene:HanXRQr2_Chr09g0416421	4.53203	6.33008	27.5129	2.02642e-05	0.000717911
gene:HanXRQr2_Chr17g0806531	1.15703	3.43761	26.62	2.0265e-05	0.000717911
gene:HanXRQr2_Chr05g0202001	-0.886261	6.21469	26.6167	2.02822e-05	0.000717911
gene:HanXRQr2_Chr16g0736591	2.92359	3.90007	26.5953	2.0395e-05	0.000721251
gene:HanXRQr2_Chr03g0095991	2.20172	5.05175	34.1713	2.0417e-05	0.000721376
gene:HanXRQr2_Chr15g0706101	-0.712687	4.55968	26.5861	2.04438e-05	0.00072167
gene:HanXRQr2_Chr12g0552611	1.02316	4.49995	26.5747	2.05045e-05	0.000723158
gene:HanXRQr2_Chr09g0380841	1.02819	4.83076	26.567	2.05454e-05	0.000723721
gene:HanXRQr2_Chr02g0051041	-2.75985	4.71123	37.5282	2.05723e-05	0.000723721
gene:HanXRQr2_Chr02g0079141	0.836528	5.77493	26.5613	2.0576e-05	0.000723721
gene:HanXRQr2_Chr05g0202781	0.665911	4.1811	26.5353	2.07152e-05	0.00072796
gene:HanXRQr2_Chr10g0461161	1.18087	1.71132	26.5309	2.07386e-05	0.000728125
gene:HanXRQr2_Chr06g0247031	1.50427	3.27814	29.1295	2.08685e-05	0.000732029
gene:HanXRQr2_Chr17g0788511	0.687017	6.50401	26.499	2.09113e-05	0.000732872
gene:HanXRQr2_Chr01g0019081	1.05747	6.39189	26.4864	2.09797e-05	0.000734253
gene:HanXRQr2_Chr14g0620651	-1.79858	4.18662	26.4848	2.09883e-05	0.000734253
gene:HanXRQr2_Chr13g0589621	0.830857	9.97758	26.4599	2.11248e-05	0.000738366
gene:HanXRQr2_Chr03g0091431	-1.63421	1.90829	26.4519	2.11689e-05	0.000738606
gene:HanXRQr2_Chr01g0032731	-0.642896	5.27647	26.4518	2.11695e-05	0.000738606
gene:HanXRQr2_Chr03g0116301	1.1569	3.91736	26.4396	2.12364e-05	0.000740279
gene:HanXRQr2_Chr15g0672701	-0.825747	7.1604	26.4092	2.14052e-05	0.000745063
gene:HanXRQr2_Chr13g0577761	1.26524	6.7001	26.408	2.14118e-05	0.000745063
gene:HanXRQr2_Chr12g0535431	5.98379	2.66911	27.7915	2.14571e-05	0.00074541
gene:HanXRQr2_Chr15g0673791	-2.44188	2.95076	37.2369	2.146e-05	0.00074541
gene:HanXRQr2_Chr07g0287031	-1.67949	4.91586	27.2247	2.17481e-05	0.000753316
gene:HanXRQr2_Chr17g0801171	2.98615	2.74147	33.7979	2.17516e-05	0.000753316
gene:HanXRQr2_Chr03g0110821	-1.00409	6.32232	26.3448	2.17672e-05	0.000753316
gene:HanXRQr2_Chr11g0467241	1.27932	6.73139	26.3401	2.17939e-05	0.000753316
gene:HanXRQr2_Chr10g0457121	3.05987	0.522573	26.3395	2.1797e-05	0.000753316
gene:HanXRQr2_Chr05g0213071	-2.46247	2.60942	26.3384	2.18034e-05	0.000753316
gene:HanXRQr2_Chr10g0429411	1.93855	2.67268	26.3047	2.19957e-05	0.000759289
gene:HanXRQr2_Chr13g0578921	-1.65593	6.05152	26.2965	2.20428e-05	0.000760243
gene:HanXRQr2_Chr04g0168201	0.752819	6.40391	26.2919	2.20693e-05	0.000760486
gene:HanXRQr2_Chr13g0585751	0.89277	3.38982	26.2854	2.21066e-05	0.000761099
gene:HanXRQr2_Chr11g0470371	2.25256	1.60037	26.2745	2.21696e-05	0.000762595
gene:HanXRQr2_Chr11g0483451	-0.964261	3.63379	26.2677	2.2209e-05	0.000763177
gene:HanXRQr2_Chr06g0267431	4.58691	-0.833412	31.3144	2.22256e-05	0.000763177
gene:HanXRQr2_Chr13g0579321	-0.898519	4.0779	26.2556	2.22793e-05	0.000764348
gene:HanXRQr2_Chr05g0204851	2.07779	3.60262	26.2426	2.23555e-05	0.000766288
gene:HanXRQr2_Chr11g0496801	2.1259	2.02212	27.1014	2.24189e-05	0.000767789
gene:HanXRQr2_Chr11g0471681	-1.98011	3.46055	26.2029	2.25884e-05	0.000772545
gene:HanXRQr2_Chr07g0316351	-2.43058	1.48146	26.1969	2.26236e-05	0.000772545
gene:HanXRQr2_Chr15g0716761	1.48707	8.66791	26.1968	2.2624e-05	0.000772545
gene:HanXRQr2_Chr03g0124731	1.89909	2.25885	26.1946	2.26369e-05	0.000772545
gene:HanXRQr2_Chr15g0683911	-1.06741	2.79945	26.1873	2.26803e-05	0.000773347
gene:HanXRQr2_Chr10g0441971	0.694411	4.98528	26.1474	2.29184e-05	0.000780784
gene:HanXRQr2_Chr16g0747981	1.88316	3.36093	26.1413	2.29551e-05	0.000781356
gene:HanXRQr2_Chr04g0139431	2.54317	1.66023	26.1289	2.30293e-05	0.000783196
gene:HanXRQr2_Chr11g0477351	-0.919753	4.97456	26.1186	2.30916e-05	0.000783963
gene:HanXRQr2_Chr15g0676491	-1.48497	5.55511	26.1185	2.3092e-05	0.000783963
gene:HanXRQr2_Chr11g0483361	1.89742	2.31317	26.1128	2.31268e-05	0.000784464
gene:HanXRQr2_Chr08g0345061	-3.61603	0.69929	26.9403	2.33292e-05	0.000790641
gene:HanXRQr2_Chr12g0535271	1.68291	6.24968	26.073	2.33689e-05	0.000791299
gene:HanXRQr2_Chr06g0245261	-1.26697	3.6418	26.0608	2.34441e-05	0.000793159
gene:HanXRQr2_Chr10g0449361	0.657157	5.5459	26.0562	2.3472e-05	0.000793414
gene:HanXRQr2_Chr09g0396761	-0.66211	4.77407	26.0302	2.36324e-05	0.000798145
gene:HanXRQr2_Chr12g0529531	1.40374	3.79206	25.9944	2.38554e-05	0.000804981
gene:HanXRQr2_Chr08g0340331	0.771179	5.92386	25.9826	2.39298e-05	0.000806795
gene:HanXRQr2_Chr17g0789791	1.71783	3.0138	25.9717	2.39983e-05	0.000808404
gene:HanXRQr2_Chr16g0765441	3.4982	-0.367065	25.9613	2.40639e-05	0.000809915
gene:HanXRQr2_Chr15g0675091	0.713721	6.3056	25.937	2.42177e-05	0.00081439
gene:HanXRQr2_Chr11g0485871	0.729614	4.01074	25.9206	2.43225e-05	0.000817211
gene:HanXRQr2_Chr10g0461721	-0.54105	5.50589	25.9112	2.43826e-05	0.000818525
gene:HanXRQr2_Chr04g0170631	0.607374	5.33478	25.9054	2.44198e-05	0.000819069
gene:HanXRQr2_Chr06g0260141	1.022	5.66323	25.9006	2.44506e-05	0.0008194
gene:HanXRQr2_Chr14g0647871	1.0615	8.09449	25.829	2.49157e-05	0.000833478
gene:HanXRQr2_Chr08g0346861	0.536678	6.61642	25.8188	2.49823e-05	0.000833478
gene:HanXRQr2_Chr16g0753851	7.82177	2.77742	28.3179	2.4994e-05	0.000833478
gene:HanXRQr2_Chr17g0801231	2.38219	7.57973	25.8166	2.49967e-05	0.000833478
gene:HanXRQr2_Chr13g0590571	0.784164	6.35125	25.8154	2.50046e-05	0.000833478
gene:HanXRQr2_Chr03g0105671	1.53446	4.68848	25.8147	2.50095e-05	0.000833478
gene:HanXRQr2_Chr17g0807141	0.852197	5.97484	25.8131	2.50201e-05	0.000833478
gene:HanXRQr2_Chr07g0284661	0.902115	5.42179	25.7804	2.52365e-05	0.000839968
gene:HanXRQr2_Chr04g0155671	-1.02551	4.85791	25.7709	2.53001e-05	0.000841368
gene:HanXRQr2_Chr13g0575251	1.10196	5.71894	25.7598	2.53742e-05	0.000843113
gene:HanXRQr2_Chr08g0322541	0.55506	4.63959	25.7459	2.5467e-05	0.000845479
gene:HanXRQr2_Chr10g0466051	-1.15252	9.4144	25.7402	2.55055e-05	0.000846036
gene:HanXRQr2_Chr08g0335871	-1.18699	5.51384	25.7141	2.56816e-05	0.000851155
gene:HanXRQr2_Chr06g0256971	1.25421	4.99284	25.7094	2.57133e-05	0.000851483
gene:HanXRQr2_Chr15g0720481	1.52254	4.57283	25.7018	2.57649e-05	0.00085247
gene:HanXRQr2_Chr12g0550691	0.916651	7.37386	25.6905	2.58422e-05	0.000854302
gene:HanXRQr2_Chr04g0164881	1.076	3.86383	25.684	2.58867e-05	0.00085505
gene:HanXRQr2_Chr05g0237621	1.19986	2.11525	25.6748	2.59496e-05	0.000856404
gene:HanXRQr2_Chr15g0715081	0.634574	3.66559	25.6612	2.60429e-05	0.000858756
gene:HanXRQr2_Chr06g0254541	0.676124	6.21229	25.6424	2.61722e-05	0.00086055
gene:HanXRQr2_Chr17g0820031	-0.835004	5.18355	25.6413	2.61798e-05	0.00086055
gene:HanXRQr2_Chr11g0496191	1.02052	4.95154	25.6405	2.61858e-05	0.00086055
gene:HanXRQr2_Chr09g0384411	-1.34596	2.15285	25.6374	2.62069e-05	0.00086055
gene:HanXRQr2_Chr07g0296011	-2.41428	2.1679	25.6373	2.62075e-05	0.00086055
gene:HanXRQr2_Chr15g0676971	0.662804	4.77206	25.6261	2.62857e-05	0.000862393
gene:HanXRQr2_Chr14g0650041	-1.0019	4.33842	25.6105	2.63941e-05	0.00086522
gene:HanXRQr2_Chr11g0471591	1.09603	6.16641	25.6056	2.64284e-05	0.000865619
gene:HanXRQr2_Chr13g0617181	1.122	3.21126	25.5947	2.65048e-05	0.000867393
gene:HanXRQr2_Chr05g0198931	-0.794854	9.13295	25.5865	2.65624e-05	0.000868164
gene:HanXRQr2_Chr12g0530371	1.5047	5.70527	25.585	2.65728e-05	0.000868164
gene:HanXRQr2_Chr11g0471531	3.70783	6.9341	25.5732	2.66559e-05	0.00087015
gene:HanXRQr2_Chr02g0082791	-1.42111	5.24637	25.5672	2.66982e-05	0.000870803
gene:HanXRQr2_Chr15g0687621	-2.71509	4.94906	35.7434	2.67542e-05	0.000871902
gene:HanXRQr2_Chr05g0235121	0.869092	7.80768	25.5542	2.67904e-05	0.000871987
gene:HanXRQr2_Chr04g0154771	-1.24428	3.76539	25.5526	2.68015e-05	0.000871987
gene:HanXRQr2_Chr13g0598231	0.797909	3.71782	25.5222	2.70182e-05	0.000878305
gene:HanXRQr2_Chr15g0681641	-7.42896	0.0190751	28.6339	2.71227e-05	0.000880065
gene:HanXRQr2_Chr17g0818521	0.789201	5.46152	25.507	2.7127e-05	0.000880065
gene:HanXRQr2_Chr14g0649101	0.850715	5.78309	25.5052	2.714e-05	0.000880065
gene:HanXRQr2_Chr12g0543961	1.05882	7.61425	25.4951	2.72126e-05	0.000881688
gene:HanXRQr2_Chr16g0727591	-2.09022	7.58417	25.4509	2.75338e-05	0.000891357
gene:HanXRQr2_Chr03g0098231	1.55574	2.87188	25.4306	2.76824e-05	0.000895423
gene:HanXRQr2_Chr02g0084781	-1.18083	7.52443	25.4242	2.77296e-05	0.000896209
gene:HanXRQr2_Chr04g0139261	-0.943057	4.21524	25.4073	2.78545e-05	0.000899499
gene:HanXRQr2_Chr06g0267021	2.50207	0.177615	25.3928	2.79618e-05	0.00090222
gene:HanXRQr2_Chr06g0276521	-3.15922	1.03812	25.3714	2.81214e-05	0.00090662
gene:HanXRQr2_Chr14g0646741	2.07828	3.83236	25.3632	2.81822e-05	0.000907706
gene:HanXRQr2_Chr13g0599381	1.22567	3.23364	25.3603	2.82044e-05	0.000907706
gene:HanXRQr2_Chr12g0548611	0.659303	7.53636	25.3575	2.82249e-05	0.000907706
gene:HanXRQr2_Chr16g0749031	1.1123	5.64577	25.3433	2.83316e-05	0.00091039
gene:HanXRQr2_Chr09g0378461	0.652055	8.02407	25.3387	2.83665e-05	0.00091076
gene:HanXRQr2_Chr02g0051741	-0.730242	5.95602	25.3308	2.8426e-05	0.000911922
gene:HanXRQr2_Chr09g0384451	-0.971448	4.64215	25.3274	2.84521e-05	0.00091201
gene:HanXRQr2_Chr10g0465431	1.24983	5.15956	25.322	2.84929e-05	0.000912569
gene:HanXRQr2_Chr17g0782921	5.89124	7.41301	27.1212	2.86423e-05	0.0009166
gene:HanXRQr2_Chr15g0719501	3.42612	3.17856	25.2675	2.89088e-05	0.00092407
gene:HanXRQr2_Chr03g0134731	1.30422	3.36749	25.2657	2.89231e-05	0.00092407
gene:HanXRQr2_Chr17g0794781	1.32703	4.30927	25.2607	2.89619e-05	0.000924186
gene:HanXRQr2_Chr03g0114231	1.02538	6.00822	25.2591	2.8974e-05	0.000924186
gene:HanXRQr2_Chr10g0421161	2.00516	3.80285	25.2514	2.90333e-05	0.000924615
gene:HanXRQr2_Chr12g0525721	1.97497	2.05892	25.2494	2.90489e-05	0.000924615
gene:HanXRQr2_Chr04g0168371	-1.07193	4.32981	25.2478	2.90609e-05	0.000924615
gene:HanXRQr2_Chr10g0437321	0.994453	5.23573	25.2431	2.90974e-05	0.000924615
gene:HanXRQr2_Chr13g0614271	2.42681	3.39457	35.1845	2.91059e-05	0.000924615
gene:HanXRQr2_Chr15g0690731	1.33938	4.52053	25.232	2.91838e-05	0.000926336
gene:HanXRQr2_Chr01g0008651	5.80408	4.92486	27.6226	2.92431e-05	0.000927465
gene:HanXRQr2_Chr15g0710821	-2.78939	2.35651	25.2166	2.93035e-05	0.000927966
gene:HanXRQr2_Chr11g0482481	-0.846591	6.94369	25.2163	2.93064e-05	0.000927966
gene:HanXRQr2_Chr03g0088661	-1.34225	4.15007	25.2068	2.93802e-05	0.000929547
gene:HanXRQr2_Chr11g0482341	-1.11138	4.88656	25.1981	2.94484e-05	0.000930952
gene:HanXRQr2_Chr05g0192901	0.604508	5.29001	25.168	2.96859e-05	0.000937699
gene:HanXRQr2_Chr08g0359931	-0.721134	4.42383	25.1583	2.97632e-05	0.000939381
gene:HanXRQr2_Chr16g0752101	-2.16906	5.74684	25.1276	3.00078e-05	0.000946337
gene:HanXRQr2_Chr13g0587781	0.766377	3.55926	25.1073	3.01708e-05	0.00095071
gene:HanXRQr2_Chr09g0394301	0.897261	6.32294	25.0964	3.02595e-05	0.000952057
gene:HanXRQr2_Chr02g0079771	0.89136	6.18778	25.096	3.02624e-05	0.000952057
gene:HanXRQr2_Chr06g0253301	4.04014	-1.4144	29.7348	3.02892e-05	0.000952133
gene:HanXRQr2_Chr02g0077851	6.65095	5.53193	28.1229	3.03176e-05	0.000952259
gene:HanXRQr2_Chr07g0309551	-0.644371	5.02375	25.0664	3.05028e-05	0.000957306
gene:HanXRQr2_Chr01g0014741	1.39524	1.66072	25.0556	3.0591e-05	0.000958887
gene:HanXRQr2_Chr17g0829741	0.828604	4.15524	25.0542	3.06022e-05	0.000958887
gene:HanXRQr2_Chr16g0738261	2.23646	3.31491	27.4163	3.06515e-05	0.00095966
gene:HanXRQr2_Chr17g0790201	1.28716	4.65506	25.0277	3.08199e-05	0.000964159
gene:HanXRQr2_Chr11g0516741	0.693898	6.61866	25.0216	3.08705e-05	0.00096497
gene:HanXRQr2_Chr14g0670761	-2.46162	4.88028	25.0143	3.09311e-05	0.00096609
gene:HanXRQr2_Chr11g0482931	-3.61671	2.68075	25.0053	3.10056e-05	0.000967641
gene:HanXRQr2_Chr04g0166751	-0.797636	5.34281	25.0022	3.10317e-05	0.000967682
gene:HanXRQr2_Chr15g0705171	0.784529	5.15802	24.9808	3.12098e-05	0.000972461
gene:HanXRQr2_Chr12g0546971	-1.0211	2.57921	24.9773	3.12389e-05	0.00097259
gene:HanXRQr2_Chr13g0567111	1.24532	4.70452	24.9691	3.13076e-05	0.000973953
gene:HanXRQr2_Chr13g0613521	0.878455	3.03696	24.9616	3.13708e-05	0.000974546
gene:HanXRQr2_Chr08g0321591	0.81822	4.60907	24.9598	3.13854e-05	0.000974546
gene:HanXRQr2_Chr03g0122601	0.974651	3.34327	24.9553	3.14238e-05	0.000974546
gene:HanXRQr2_Chr02g0083281	1.46025	4.70742	24.955	3.14265e-05	0.000974546
gene:HanXRQr2_Chr01g0027201	0.914017	6.10672	24.9404	3.15494e-05	0.000977499
gene:HanXRQr2_Chr01g0030201	1.0142	7.0475	24.9377	3.15718e-05	0.000977499
gene:HanXRQr2_Chr09g0408921	0.874796	4.90181	24.9298	3.1639e-05	0.000978804
gene:HanXRQr2_Chr11g0516211	1.32944	3.2512	24.9194	3.17276e-05	0.000980766
gene:HanXRQr2_Chr14g0650681	0.968745	4.96251	24.8834	3.20359e-05	0.000989513
gene:HanXRQr2_Chr05g0221281	0.750308	5.51157	24.8395	3.24153e-05	0.00100044
gene:HanXRQr2_Chr04g0155761	-1.33497	2.2707	24.8323	3.24783e-05	0.00100159
gene:HanXRQr2_Chr09g0386361	1.87931	2.14361	24.7868	3.28778e-05	0.00101311
gene:HanXRQr2_Chr12g0560111	0.922578	7.37255	24.7775	3.296e-05	0.00101405
gene:HanXRQr2_Chr17g0803591	-1.08282	4.57772	24.7756	3.2977e-05	0.00101405
gene:HanXRQr2_Chr02g0070251	1.79437	5.51366	27.7395	3.29862e-05	0.00101405
gene:HanXRQr2_Chr15g0715541	0.941448	6.88173	24.7673	3.30503e-05	0.00101522
gene:HanXRQr2_Chr16g0731991	-1.15512	5.18648	24.7627	3.30912e-05	0.00101568
gene:HanXRQr2_Chr14g0648991	1.242	5.59307	24.747	3.32314e-05	0.00101918
gene:HanXRQr2_Chr13g0581631	0.883152	7.31677	24.7415	3.32809e-05	0.0010199
gene:HanXRQr2_Chr16g0770591	0.675388	6.59948	24.7318	3.33681e-05	0.00102177
gene:HanXRQr2_Chr03g0123551	0.792018	6.87485	24.7244	3.34342e-05	0.00102299
gene:HanXRQr2_Chr09g0391331	1.04638	5.63958	24.7071	3.35908e-05	0.00102637
gene:HanXRQr2_Chr02g0083271	0.723967	7.43019	24.7064	3.35972e-05	0.00102637
gene:HanXRQr2_Chr01g0010931	0.823797	4.44843	24.6887	3.37575e-05	0.00103046
gene:HanXRQr2_Chr15g0683821	1.46794	4.31663	24.6775	3.38598e-05	0.00103278
gene:HanXRQr2_Chr07g0284431	1.35042	5.36505	24.6737	3.38944e-05	0.00103303
gene:HanXRQr2_Chr01g0043091	-2.00226	2.27789	24.6622	3.39998e-05	0.00103543
gene:HanXRQr2_Chr08g0332421	-2.46239	5.96075	24.6554	3.40623e-05	0.00103652
gene:HanXRQr2_Chr16g0736671	6.00828	4.70951	30.0652	3.43545e-05	0.0010446
gene:HanXRQr2_Chr07g0288291	-1.68072	0.78582	24.6204	3.43847e-05	0.00104471
gene:HanXRQr2_Chr15g0714151	1.71669	2.90276	24.6104	3.44777e-05	0.00104672
gene:HanXRQr2_Chr09g0389751	1.34288	3.90948	24.6073	3.45067e-05	0.00104678
gene:HanXRQr2_Chr12g0541661	-3.01296	2.80918	25.3593	3.47221e-05	0.0010525
gene:HanXRQr2_Chr09g0413921	0.952071	4.96295	24.5646	3.49073e-05	0.00105662
gene:HanXRQr2_Chr05g0200821	1.75654	4.32096	24.5641	3.49121e-05	0.00105662
gene:HanXRQr2_Chr06g0256951	-0.768143	3.443	24.551	3.50356e-05	0.00105954
gene:HanXRQr2_Chr05g0235921	1.81316	5.93314	25.3202	3.5071e-05	0.00105978
gene:HanXRQr2_Chr02g0050071	1.72084	2.04487	27.4559	3.51259e-05	0.00106062
gene:HanXRQr2_Chr07g0314251	-1.36526	5.80896	24.5334	3.52025e-05	0.00106212
gene:HanXRQr2_Chr07g0295201	0.88796	4.15418	24.5283	3.52514e-05	0.00106277
gene:HanXRQr2_Chr13g0584481	0.883652	7.94969	24.524	3.52922e-05	0.00106318
gene:HanXRQr2_Chr03g0105221	-3.26621	3.74354	25.2863	3.53767e-05	0.0010649
gene:HanXRQr2_Chr14g0655811	1.0099	6.33864	24.5054	3.54705e-05	0.00106668
gene:HanXRQr2_Chr02g0084221	1.81319	4.02867	24.5033	3.54904e-05	0.00106668
gene:HanXRQr2_Chr02g0066831	1.94178	6.59034	24.4983	3.55386e-05	0.00106731
gene:HanXRQr2_Chr03g0126391	-2.4238	4.48674	24.4947	3.55729e-05	0.00106752
gene:HanXRQr2_Chr08g0318971	1.01597	9.94493	24.4793	3.57221e-05	0.00107117
gene:HanXRQr2_Chr15g0686491	3.02439	5.23147	24.4751	3.57621e-05	0.00107154
gene:HanXRQr2_Chr13g0604681	1.22746	3.78446	24.4558	3.59496e-05	0.00107634
gene:HanXRQr2_Chr02g0081821	1.55327	3.03634	24.4339	3.61638e-05	0.00108192
gene:HanXRQr2_Chr16g0729391	0.977518	5.69966	24.4241	3.626e-05	0.00108397
gene:HanXRQr2_Chr09g0368741	5.22315	1.75335	27.2968	3.6393e-05	0.00108633
gene:HanXRQr2_Chr03g0115531	-2.22118	4.03855	24.4104	3.63945e-05	0.00108633
gene:HanXRQr2_Chr11g0470451	3.57633	-0.862316	29.751	3.64894e-05	0.00108782
gene:HanXRQr2_Chr12g0532631	0.680222	7.41891	24.3997	3.65003e-05	0.00108782
gene:HanXRQr2_Chr02g0054391	-1.25492	2.93858	24.3927	3.65697e-05	0.00108906
gene:HanXRQr2_Chr05g0218951	0.725663	4.66009	24.3867	3.66291e-05	0.0010894
gene:HanXRQr2_Chr05g0227821	1.21128	5.88097	24.3859	3.6637e-05	0.0010894
gene:HanXRQr2_Chr04g0178201	-1.29432	2.90906	24.3792	3.67037e-05	0.00109055
gene:HanXRQr2_Chr06g0266541	0.852227	7.25965	24.3687	3.68082e-05	0.00109282
gene:HanXRQr2_Chr05g0210081	1.14163	5.43577	24.3635	3.68604e-05	0.00109355
gene:HanXRQr2_Chr14g0648191	0.90768	3.34996	24.3581	3.69148e-05	0.00109365
gene:HanXRQr2_Chr03g0089891	-2.75405	7.49105	24.3576	3.69199e-05	0.00109365
gene:HanXRQr2_Chr04g0179841	1.06827	5.53132	24.3499	3.69963e-05	0.00109508
gene:HanXRQr2_Chr16g0725831	1.69548	5.33822	24.3351	3.71454e-05	0.00109815
gene:HanXRQr2_Chr06g0267311	1.37056	3.7588	24.334	3.71564e-05	0.00109815
gene:HanXRQr2_Chr13g0583581	-1.12486	4.24578	24.3285	3.72122e-05	0.00109897
gene:HanXRQr2_Chr05g0235611	0.998074	6.90701	24.3131	3.73678e-05	0.00110273
gene:HanXRQr2_Chr08g0332001	-1.5794	4.12831	24.3051	3.74492e-05	0.0011043
gene:HanXRQr2_Chr17g0827521	-2.10535	2.9427	24.2964	3.75379e-05	0.00110511
gene:HanXRQr2_Chr01g0042781	2.63356	6.40673	25.0551	3.75404e-05	0.00110511
gene:HanXRQr2_Chr17g0827051	1.06769	4.25726	24.2941	3.75616e-05	0.00110511
gene:HanXRQr2_Chr11g0516501	1.02769	8.91088	24.2812	3.76932e-05	0.00110815
gene:HanXRQr2_Chr14g0626061	0.585778	5.67989	24.2695	3.78132e-05	0.00111084
gene:HanXRQr2_Chr14g0663261	0.756681	5.68463	24.2655	3.78548e-05	0.00111122
gene:HanXRQr2_Chr02g0078131	0.871421	6.46893	24.2578	3.79335e-05	0.00111152
gene:HanXRQr2_Chr05g0206481	1.69962	3.12823	24.2568	3.79444e-05	0.00111152
gene:HanXRQr2_Chr14g0620991	-2.29162	4.86708	24.2561	3.79514e-05	0.00111152
gene:HanXRQr2_Chr02g0077471	2.70128	-1.09185	27.8086	3.79788e-05	0.00111152
gene:HanXRQr2_Chr12g0522031	0.798415	4.87811	24.2493	3.80215e-05	0.00111194
gene:HanXRQr2_Chr07g0296841	-0.902145	5.01932	24.2284	3.82385e-05	0.00111745
gene:HanXRQr2_Chr05g0207381	0.836178	5.16878	24.2118	3.84112e-05	0.00112165
gene:HanXRQr2_Chr14g0657931	-0.932895	5.18567	24.2019	3.85153e-05	0.00112311
gene:HanXRQr2_Chr04g0143741	0.890442	6.06197	24.2016	3.85186e-05	0.00112311
gene:HanXRQr2_Chr05g0237551	5.37275	2.37274	29.4535	3.86481e-05	0.00112605
gene:HanXRQr2_Chr11g0470751	-0.711635	3.46236	24.1821	3.87234e-05	0.0011274
gene:HanXRQr2_Chr09g0412561	1.0588	3.67623	24.1696	3.88559e-05	0.00112925
gene:HanXRQr2_Chr14g0659961	1.66896	1.96625	24.1689	3.88625e-05	0.00112925
gene:HanXRQr2_Chr06g0267161	-0.756716	5.47689	24.1679	3.8874e-05	0.00112925
gene:HanXRQr2_Chr09g0384281	1.24245	5.1968	24.1592	3.8966e-05	0.00113036
gene:HanXRQr2_Chr04g0141721	0.899991	4.03993	24.1588	3.897e-05	0.00113036
gene:HanXRQr2_Chr15g0697421	0.674917	3.77343	24.1547	3.90141e-05	0.0011308
gene:HanXRQr2_Chr07g0296531	-4.49254	0.561373	24.1507	3.90559e-05	0.00113117
gene:HanXRQr2_Chr04g0160921	-1.4763	5.54993	24.1342	3.92322e-05	0.00113477
gene:HanXRQr2_Chr08g0357241	3.41206	4.04098	24.8836	3.92382e-05	0.00113477
gene:HanXRQr2_Chr13g0579751	-0.824627	5.58133	24.1111	3.94806e-05	0.00114093
gene:HanXRQr2_Chr07g0304951	0.782488	9.97114	24.1045	3.95509e-05	0.00114181
gene:HanXRQr2_Chr05g0234351	0.770128	3.91284	24.1028	3.95693e-05	0.00114181
gene:HanXRQr2_Chr01g0035541	2.00529	0.664194	27.6071	3.96592e-05	0.00114356
gene:HanXRQr2_Chr12g0524381	0.906561	2.96098	24.0854	3.97575e-05	0.00114554
gene:HanXRQr2_Chr02g0079581	2.0194	2.18556	24.0802	3.98141e-05	0.00114633
gene:HanXRQr2_Chr16g0740501	1.67942	4.14416	24.0754	3.98668e-05	0.001147
gene:HanXRQr2_Chr03g0107681	-0.758725	3.76189	24.0615	4.00186e-05	0.00115052
gene:HanXRQr2_Chr08g0351801	-1.00628	2.93811	24.0557	4.00818e-05	0.00115149
gene:HanXRQr2_Chr13g0594691	-2.49792	1.52129	24.0391	4.02641e-05	0.00115543
gene:HanXRQr2_Chr07g0316571	-1.6	4.129	24.0378	4.02781e-05	0.00115543
gene:HanXRQr2_Chr03g0109601	-1.17786	5.61096	24.0193	4.0482e-05	0.00116043
gene:HanXRQr2_Chr16g0733661	-1.12245	4.02575	23.9949	4.07528e-05	0.00116733
gene:HanXRQr2_Chr04g0178921	-2.52371	4.36061	23.9913	4.07935e-05	0.00116764
gene:HanXRQr2_Chr15g0674951	-2.26531	7.02726	23.9768	4.09556e-05	0.00117142
gene:HanXRQr2_Chr12g0525771	3.65568	-1.02054	24.3022	4.12538e-05	0.00117909
gene:HanXRQr2_Chr09g0386241	1.13049	2.5859	23.9429	4.13366e-05	0.00118059
gene:HanXRQr2_Chr11g0469851	1.27487	2.49786	23.9324	4.14556e-05	0.00118312
gene:HanXRQr2_Chr03g0122991	1.306	3.38925	23.9276	4.15105e-05	0.00118382
gene:HanXRQr2_Chr17g0783751	-2.07455	4.2692	23.9202	4.15944e-05	0.00118535
gene:HanXRQr2_Chr15g0690001	-1.75735	6.36901	23.9097	4.17148e-05	0.0011875
gene:HanXRQr2_Chr13g0587331	-2.6133	3.22298	23.9083	4.17307e-05	0.0011875
gene:HanXRQr2_Chr02g0065971	-2.77568	1.16153	23.9028	4.17933e-05	0.00118773
gene:HanXRQr2_Chr04g0145031	-2.22018	5.08546	23.9002	4.18227e-05	0.00118773
gene:HanXRQr2_Chr12g0531331	0.96313	6.24341	23.8975	4.18543e-05	0.00118773
gene:HanXRQr2_Chr01g0023931	1.29974	4.59371	23.8969	4.18604e-05	0.00118773
gene:HanXRQr2_Chr03g0089301	0.66746	3.8547	23.8776	4.20831e-05	0.00119318
gene:HanXRQr2_Chr02g0075321	4.6288	4.98027	24.6021	4.22067e-05	0.0011951
gene:HanXRQr2_Chr17g0797421	4.89217	4.21014	25.5039	4.22122e-05	0.0011951
gene:HanXRQr2_Chr13g0575911	-1.75687	2.63072	23.8524	4.23748e-05	0.00119884
gene:HanXRQr2_Chr13g0613551	-1.69116	4.00136	23.8403	4.25155e-05	0.00120195
gene:HanXRQr2_Chr12g0538511	1.71357	1.9883	23.835	4.25775e-05	0.00120256
gene:HanXRQr2_Chr15g0687201	1.4407	3.73959	23.8332	4.25988e-05	0.00120256
gene:HanXRQr2_Chr07g0285221	-1.82139	8.97639	23.829	4.2648e-05	0.00120308
gene:HanXRQr2_Chr09g0377571	1.27225	4.0028	23.8179	4.2778e-05	0.00120505
gene:HanXRQr2_Chr14g0659681	0.940935	2.20054	23.8177	4.27797e-05	0.00120505
gene:HanXRQr2_Chr15g0681661	1.14384	6.38414	23.8017	4.29683e-05	0.00120949
gene:HanXRQr2_Chr08g0352561	1.38813	5.88665	23.7873	4.31381e-05	0.00121324
gene:HanXRQr2_Chr15g0715131	0.779317	6.66299	23.7852	4.31637e-05	0.00121324
gene:HanXRQr2_Chr12g0554041	1.25543	5.89288	23.7681	4.33664e-05	0.00121806
gene:HanXRQr2_Chr12g0561281	0.981304	6.41858	23.7624	4.3434e-05	0.00121909
gene:HanXRQr2_Chr02g0072251	-0.976755	6.77048	23.7552	4.35207e-05	0.00122064
gene:HanXRQr2_Chr09g0378611	2.158	2.80867	23.7273	4.3856e-05	0.00122889
gene:HanXRQr2_Chr01g0010141	1.48654	1.95108	32.5514	4.38778e-05	0.00122889
gene:HanXRQr2_Chr03g0087571	0.825035	5.52214	23.7188	4.39579e-05	0.00123025
gene:HanXRQr2_Chr17g0830721	-1.03789	5.43248	23.7132	4.4026e-05	0.00123128
gene:HanXRQr2_Chr12g0536021	-0.71651	5.84133	23.69	4.43077e-05	0.00123827
gene:HanXRQr2_Chr11g0514241	-1.12119	5.03135	23.6589	4.46889e-05	0.00124791
gene:HanXRQr2_Chr04g0191971	-1.19614	2.92686	23.6566	4.47166e-05	0.00124791
gene:HanXRQr2_Chr07g0303831	1.3535	7.31921	23.6496	4.48034e-05	0.00124944
gene:HanXRQr2_Chr10g0462351	-0.913458	4.17666	23.646	4.48474e-05	0.00124977
gene:HanXRQr2_Chr13g0584331	0.941425	6.6876	23.6284	4.50655e-05	0.00125496
gene:HanXRQr2_Chr16g0759361	3.96161	5.28615	23.9514	4.53152e-05	0.00126101
gene:HanXRQr2_Chr04g0154311	-1.08821	5.67206	23.6054	4.53527e-05	0.00126115
gene:HanXRQr2_Chr10g0427331	1.13944	3.10733	23.5922	4.55184e-05	0.00126486
gene:HanXRQr2_Chr14g0657051	1.32125	4.09064	23.5867	4.55869e-05	0.00126586
gene:HanXRQr2_Chr04g0165451	1.26046	5.5263	23.5702	4.57953e-05	0.00127075
gene:HanXRQr2_Chr13g0603221	1.13556	5.20898	23.5674	4.58307e-05	0.00127083
gene:HanXRQr2_Chr11g0515421	1.58991	3.30593	23.5461	4.61009e-05	0.00127741
gene:HanXRQr2_Chr15g0694141	1.24859	3.17578	23.5333	4.62639e-05	0.00127997
gene:HanXRQr2_Chr04g0180251	-0.631571	5.46814	23.5315	4.62867e-05	0.00127997
gene:HanXRQr2_Chr10g0459141	-0.605534	5.0555	23.5311	4.62915e-05	0.00127997
gene:HanXRQr2_Chr04g0174511	1.40718	0.744892	23.4956	4.67477e-05	0.00129167
gene:HanXRQr2_Chr16g0774001	1.32872	4.03282	23.4798	4.69521e-05	0.0012964
gene:HanXRQr2_Chr02g0082411	-1.55885	4.37148	23.4708	4.70691e-05	0.00129871
gene:HanXRQr2_Chr01g0011861	-2.56831	3.87024	23.468	4.71061e-05	0.00129881
gene:HanXRQr2_Chr11g0519341	1.10379	2.38117	23.4605	4.72032e-05	0.00130057
gene:HanXRQr2_Chr05g0216811	-1.06523	3.18799	23.4519	4.73167e-05	0.00130278
gene:HanXRQr2_Chr14g0665091	0.870686	5.10158	23.4329	4.75649e-05	0.00130869
gene:HanXRQr2_Chr05g0224381	-1.27888	4.20618	23.4094	4.78753e-05	0.0013163
gene:HanXRQr2_Chr01g0001591	2.03376	3.66432	23.3961	4.80522e-05	0.00132024
gene:HanXRQr2_Chr08g0349811	-1.44228	5.78757	24.0844	4.83212e-05	0.00132669
gene:HanXRQr2_Chr05g0236701	-0.828259	4.13615	23.369	4.84151e-05	0.00132834
gene:HanXRQr2_Chr05g0218891	0.903018	4.72995	23.3652	4.84657e-05	0.00132879
gene:HanXRQr2_Chr16g0749831	0.882792	4.53621	23.355	4.86023e-05	0.0013316
gene:HanXRQr2_Chr02g0082961	-1.27899	3.13309	23.3492	4.86812e-05	0.00133217
gene:HanXRQr2_Chr09g0406241	0.710606	4.97944	23.3484	4.86914e-05	0.00133217
gene:HanXRQr2_Chr13g0603781	1.01729	3.88233	23.3331	4.88992e-05	0.00133692
gene:HanXRQr2_Chr13g0598541	1.21501	7.60989	23.3187	4.90946e-05	0.00134132
gene:HanXRQr2_Chr05g0204831	1.56928	2.19896	31.8514	4.91318e-05	0.0013414
gene:HanXRQr2_Chr07g0294491	-1.27507	5.01742	23.3058	4.92708e-05	0.00134426
gene:HanXRQr2_Chr15g0693461	0.893951	5.249	23.301	4.93362e-05	0.0013451
gene:HanXRQr2_Chr13g0575151	-1.72914	1.97496	23.296	4.94039e-05	0.00134589
gene:HanXRQr2_Chr10g0420141	1.33546	7.87453	23.2938	4.94343e-05	0.00134589
gene:HanXRQr2_Chr14g0656851	-1.22603	8.28268	23.2894	4.94948e-05	0.00134599
gene:HanXRQr2_Chr06g0256021	1.20777	3.06148	23.2885	4.95068e-05	0.00134599
gene:HanXRQr2_Chr15g0687451	0.783438	4.96404	23.284	4.95696e-05	0.00134676
gene:HanXRQr2_Chr05g0198161	1.99343	1.95079	23.2774	4.96607e-05	0.0013483
gene:HanXRQr2_Chr00c040g0833311	1.15397	3.24568	23.2667	4.98079e-05	0.00135136
gene:HanXRQr2_Chr02g0069101	-0.950063	5.46022	23.2471	5.00799e-05	0.00135727
gene:HanXRQr2_Chr12g0529541	0.640247	5.45118	23.246	5.00956e-05	0.00135727
gene:HanXRQr2_Chr09g0396511	0.906055	5.23855	23.2425	5.01434e-05	0.00135763
gene:HanXRQr2_Chr15g0707251	1.42488	2.48306	23.2382	5.02042e-05	0.00135833
gene:HanXRQr2_Chr03g0118191	-0.944889	5.55171	23.214	5.05433e-05	0.00136656
gene:HanXRQr2_Chr16g0752421	1.43856	7.69252	23.2071	5.0639e-05	0.0013682
gene:HanXRQr2_Chr01g0013011	0.614914	6.0287	23.1969	5.07833e-05	0.00137115
gene:HanXRQr2_Chr11g0516781	2.19058	5.08543	23.1916	5.08587e-05	0.00137148
gene:HanXRQr2_Chr08g0345111	1.93965	1.1844	31.6388	5.08659e-05	0.00137148
gene:HanXRQr2_Chr07g0302981	-0.886903	3.3831	23.1849	5.0954e-05	0.00137276
gene:HanXRQr2_Chr01g0036001	0.681373	5.29416	23.1828	5.09836e-05	0.00137276
gene:HanXRQr2_Chr13g0612841	1.05701	4.00901	23.1663	5.12179e-05	0.00137808
gene:HanXRQr2_Chr03g0095821	2.57862	0.960002	23.1617	5.12839e-05	0.00137808
gene:HanXRQr2_Chr09g0409941	3.095	0.535083	31.5878	5.12928e-05	0.00137808
gene:HanXRQr2_Chr15g0683991	0.862453	4.11077	23.1579	5.13368e-05	0.00137808
gene:HanXRQr2_Chr11g0498241	-1.05919	4.34161	23.1527	5.14115e-05	0.00137808
gene:HanXRQr2_Chr17g0781291	0.94796	5.00214	23.1517	5.14257e-05	0.00137808
gene:HanXRQr2_Chr01g0022291	0.895401	6.69225	23.1515	5.14284e-05	0.00137808
gene:HanXRQr2_Chr03g0105231	-2.79248	4.2496	23.1442	5.1533e-05	0.00137919
gene:HanXRQr2_Chr05g0235251	-1.94536	1.38518	23.1428	5.15532e-05	0.00137919
gene:HanXRQr2_Chr05g0222461	2.45001	-0.653264	24.6903	5.15756e-05	0.00137919
gene:HanXRQr2_Chr17g0782401	1.01977	5.00802	23.1277	5.17713e-05	0.00138291
gene:HanXRQr2_Chr13g0591491	0.961138	3.80389	23.1267	5.17856e-05	0.00138291
gene:HanXRQr2_Chr01g0019871	2.0681	0.271593	27.9625	5.18496e-05	0.00138359
gene:HanXRQr2_Chr12g0543731	2.72843	2.78393	23.4505	5.18822e-05	0.00138359
gene:HanXRQr2_Chr02g0052091	-1.80411	4.80351	23.1115	5.20055e-05	0.0013843
gene:HanXRQr2_Chr13g0584021	-0.930218	3.89023	23.1114	5.20066e-05	0.0013843
gene:HanXRQr2_Chr13g0598591	0.719738	4.80829	23.1108	5.2015e-05	0.0013843
gene:HanXRQr2_Chr09g0403771	0.611315	5.0841	23.1047	5.21045e-05	0.00138543
gene:HanXRQr2_Chr09g0415851	-2.4274	2.46701	23.103	5.21284e-05	0.00138543
gene:HanXRQr2_Chr05g0193871	5.33922	2.25717	27.0768	5.22606e-05	0.00138728
gene:HanXRQr2_Chr17g0786341	-0.6685	4.25971	23.0919	5.22906e-05	0.00138728
gene:HanXRQr2_Chr06g0243001	2.06391	5.27389	23.0897	5.23219e-05	0.00138728
gene:HanXRQr2_Chr01g0012121	0.801412	5.77075	23.0885	5.23401e-05	0.00138728
gene:HanXRQr2_Chr17g0795191	0.652211	3.87833	23.065	5.26838e-05	0.00139544
gene:HanXRQr2_Chr10g0454781	1.64321	3.93942	23.0568	5.28048e-05	0.00139759
gene:HanXRQr2_Chr05g0213091	-1.05309	8.06328	23.0546	5.28365e-05	0.00139759
gene:HanXRQr2_Chr01g0012711	-2.76771	1.51823	23.7375	5.29524e-05	0.00139959
gene:HanXRQr2_Chr03g0110831	0.644836	3.31769	23.0423	5.30189e-05	0.00139959
gene:HanXRQr2_Chr04g0185521	1.64097	3.10995	23.0422	5.30195e-05	0.00139959
gene:HanXRQr2_Chr08g0358041	0.959563	4.54282	23.0397	5.30569e-05	0.00139963
gene:HanXRQr2_Chr11g0516771	3.34902	0.525843	23.0266	5.3251e-05	0.0014038
gene:HanXRQr2_Chr15g0677361	0.75601	4.8309	23.01	5.34982e-05	0.00140936
gene:HanXRQr2_Chr11g0480781	1.47702	2.95898	23.693	5.35802e-05	0.00141057
gene:HanXRQr2_Chr03g0094231	0.737074	4.34413	22.9936	5.37445e-05	0.00141394
gene:HanXRQr2_Chr09g0413081	0.943924	4.2905	22.9871	5.3842e-05	0.00141556
gene:HanXRQr2_Chr14g0622101	0.904093	8.1647	22.9811	5.39317e-05	0.00141696
gene:HanXRQr2_Chr17g0830501	-1.65166	3.04454	22.9735	5.40469e-05	0.00141903
gene:HanXRQr2_Chr17g0815961	-0.752888	3.95864	22.9698	5.41022e-05	0.0014193
gene:HanXRQr2_Chr13g0605361	2.2237	2.07314	22.968	5.41297e-05	0.0014193
gene:HanXRQr2_Chr17g0828051	2.51994	4.31435	22.9595	5.42581e-05	0.00142171
gene:HanXRQr2_Chr02g0080711	3.77337	4.76	23.6371	5.43815e-05	0.00142355
gene:HanXRQr2_Chr11g0487341	3.20373	0.132048	24.0335	5.44014e-05	0.00142355
gene:HanXRQr2_Chr17g0796371	0.73304	4.67038	22.9416	5.45313e-05	0.001426
gene:HanXRQr2_Chr07g0306761	-1.15036	2.01071	22.9372	5.45986e-05	0.00142617
gene:HanXRQr2_Chr10g0453391	2.2873	5.25089	22.9356	5.46229e-05	0.00142617
gene:HanXRQr2_Chr13g0580671	0.898026	7.99565	22.9339	5.46476e-05	0.00142617
gene:HanXRQr2_Chr13g0567241	-3.37915	0.782157	24.4535	5.47111e-05	0.00142687
gene:HanXRQr2_Chr15g0697111	-2.1504	4.95024	22.9174	5.49016e-05	0.00143056
gene:HanXRQr2_Chr01g0003981	0.646433	4.59471	22.9158	5.49258e-05	0.00143056
gene:HanXRQr2_Chr14g0664951	-2.30574	5.29997	22.898	5.51999e-05	0.00143674
gene:HanXRQr2_Chr03g0127431	-3.6159	1.42082	22.8883	5.53498e-05	0.00143968
gene:HanXRQr2_Chr17g0819241	1.33877	4.10717	22.8855	5.53935e-05	0.00143986
gene:HanXRQr2_Chr03g0138061	-0.81591	4.21674	22.8827	5.54374e-05	0.00144004
gene:HanXRQr2_Chr01g0004641	0.519606	4.56109	22.8773	5.55209e-05	0.00144125
gene:HanXRQr2_Chr11g0508121	1.40375	5.60649	22.8724	5.55972e-05	0.00144228
gene:HanXRQr2_Chr06g0259131	-0.617461	4.06677	22.8681	5.56633e-05	0.00144303
gene:HanXRQr2_Chr01g0004691	-1.03698	5.74546	22.8528	5.59025e-05	0.00144804
gene:HanXRQr2_Chr05g0230871	0.973389	3.33486	22.851	5.59306e-05	0.00144804
gene:HanXRQr2_Chr02g0064131	0.81166	3.98704	22.8478	5.59821e-05	0.00144841
gene:HanXRQr2_Chr13g0588381	-1.01318	4.73175	22.8319	5.62313e-05	0.00145389
gene:HanXRQr2_Chr06g0247021	1.59096	2.96949	22.8121	5.65447e-05	0.00146103
gene:HanXRQr2_Chr03g0136901	0.878217	5.17308	22.8082	5.66059e-05	0.00146163
gene:HanXRQr2_Chr14g0666121	1.57826	2.29935	22.8059	5.66429e-05	0.00146163
gene:HanXRQr2_Chr17g0794091	-0.763993	4.51225	22.7874	5.69378e-05	0.00146827
gene:HanXRQr2_Chr13g0589341	1.81698	6.43141	22.7738	5.71546e-05	0.00147289
gene:HanXRQr2_Chr04g0177371	1.1175	3.92082	22.756	5.74423e-05	0.00147916
gene:HanXRQr2_Chr07g0283671	-1.76014	3.27858	22.754	5.74737e-05	0.00147916
gene:HanXRQr2_Chr09g0390051	0.704145	5.87637	22.7306	5.78534e-05	0.00148795
gene:HanXRQr2_Chr14g0646281	1.38472	3.87869	25.88	5.7948e-05	0.00148941
gene:HanXRQr2_Chr12g0561191	-1.64473	5.54713	22.7213	5.80041e-05	0.00148986
gene:HanXRQr2_Chr08g0325121	1.10585	6.41455	22.7151	5.81053e-05	0.00149104
gene:HanXRQr2_Chr02g0048191	8.6039	3.80281	24.6978	5.81261e-05	0.00149104
gene:HanXRQr2_Chr14g0640201	1.67038	2.13867	22.7113	5.81673e-05	0.00149112
gene:HanXRQr2_Chr06g0272161	0.834624	6.87146	22.6938	5.84539e-05	0.00149748
gene:HanXRQr2_Chr13g0597221	-1.06921	3.47663	22.6819	5.86495e-05	0.0015015
gene:HanXRQr2_Chr07g0303001	-1.1794	3.13362	22.676	5.8747e-05	0.00150245
gene:HanXRQr2_Chr03g0102011	0.881493	2.24634	22.675	5.87635e-05	0.00150245
gene:HanXRQr2_Chr03g0098401	-2.61655	1.45575	23.339	5.88746e-05	0.00150403
gene:HanXRQr2_Chr02g0086091	1.7017	4.91784	22.6659	5.8914e-05	0.00150403
gene:HanXRQr2_Chr14g0637251	0.62289	5.97894	22.6643	5.89408e-05	0.00150403
gene:HanXRQr2_Chr09g0407321	2.31452	2.23777	25.7921	5.91009e-05	0.00150713
gene:HanXRQr2_Chr05g0213761	1.78157	7.64151	22.6443	5.92744e-05	0.00151057
gene:HanXRQr2_Chr13g0602571	2.49231	0.0813304	30.7011	5.93968e-05	0.0015127
gene:HanXRQr2_Chr17g0810761	0.619974	5.94194	22.6207	5.96688e-05	0.00151864
gene:HanXRQr2_Chr09g0404681	-0.813029	4.00545	22.6093	5.98602e-05	0.00152178
gene:HanXRQr2_Chr12g0559811	0.848308	4.07101	22.6087	5.98701e-05	0.00152178
gene:HanXRQr2_Chr05g0195111	-2.67304	1.48888	23.2659	6.00354e-05	0.00152484
gene:HanXRQr2_Chr09g0417521	1.42956	4.89556	22.5967	6.00735e-05	0.00152484
gene:HanXRQr2_Chr15g0677141	-0.996174	4.4346	22.5947	6.01079e-05	0.00152484
gene:HanXRQr2_Chr01g0030221	-2.44709	3.32596	22.5921	6.0151e-05	0.00152494
gene:HanXRQr2_Chr04g0167691	1.61802	4.76584	22.589	6.02039e-05	0.0015253
gene:HanXRQr2_Chr15g0675721	-1.3105	3.42782	22.5825	6.03152e-05	0.00152626
gene:HanXRQr2_Chr12g0549311	-0.772002	4.29236	22.5807	6.03451e-05	0.00152626
gene:HanXRQr2_Chr11g0476251	2.87953	0.702737	22.5789	6.03755e-05	0.00152626
gene:HanXRQr2_Chr02g0050321	0.783159	5.02369	22.5776	6.03984e-05	0.00152626
gene:HanXRQr2_Chr17g0810261	0.764809	4.32007	22.5747	6.04474e-05	0.00152651
gene:HanXRQr2_Chr07g0295211	-3.30036	10.5023	22.5643	6.06247e-05	0.00152857
gene:HanXRQr2_Chr10g0458081	2.47224	6.50424	22.5639	6.06319e-05	0.00152857
gene:HanXRQr2_Chr04g0192131	-3.07825	2.51676	22.563	6.06462e-05	0.00152857
gene:HanXRQr2_Chr08g0343891	-0.628054	6.86193	22.5473	6.09158e-05	0.00153437
gene:HanXRQr2_Chr08g0336611	1.92083	2.70323	22.5346	6.11345e-05	0.00153889
gene:HanXRQr2_Chr09g0417901	0.651692	5.47356	22.5279	6.12499e-05	0.0015408
gene:HanXRQr2_Chr17g0779251	-1.29569	3.64372	22.5216	6.13586e-05	0.00154193
gene:HanXRQr2_Chr15g0718491	1.32721	2.60958	22.5207	6.1374e-05	0.00154193
gene:HanXRQr2_Chr15g0699851	-1.23077	2.62783	27.1214	6.14719e-05	0.0015434
gene:HanXRQr2_Chr05g0235951	2.02694	5.1564	30.4858	6.15773e-05	0.00154505
gene:HanXRQr2_Chr08g0355401	-3.12328	4.35752	22.4986	6.1758e-05	0.00154859
gene:HanXRQr2_Chr01g0006941	-1.79891	2.40684	22.4604	6.24291e-05	0.00156441
gene:HanXRQr2_Chr15g0721431	-1.69159	2.47295	30.3932	6.25434e-05	0.00156627
gene:HanXRQr2_Chr06g0238661	-1.34307	2.20063	22.4367	6.28488e-05	0.00157177
gene:HanXRQr2_Chr13g0571591	1.01724	3.71352	22.4363	6.28551e-05	0.00157177
gene:HanXRQr2_Chr09g0389231	2.34744	0.78587	22.4347	6.28836e-05	0.00157177
gene:HanXRQr2_Chr10g0458761	-1.16147	2.23437	30.3495	6.30058e-05	0.00157381
gene:HanXRQr2_Chr15g0686331	-1.40815	4.28991	22.4231	6.30912e-05	0.00157494
gene:HanXRQr2_Chr14g0657141	1.79138	7.7979	22.4188	6.31673e-05	0.00157583
gene:HanXRQr2_Chr08g0318151	1.88894	7.2381	22.4128	6.32745e-05	0.0015775
gene:HanXRQr2_Chr17g0784981	7.02987	1.89046	26.9589	6.35518e-05	0.00158262
gene:HanXRQr2_Chr13g0584301	0.656011	4.14439	22.3968	6.3561e-05	0.00158262
gene:HanXRQr2_Chr15g0713911	0.950301	4.60158	22.3943	6.36074e-05	0.00158277
gene:HanXRQr2_Chr13g0605891	-1.20398	5.30566	22.3875	6.37285e-05	0.00158477
gene:HanXRQr2_Chr06g0252451	-1.84541	1.72861	22.3735	6.39828e-05	0.00159008
gene:HanXRQr2_Chr05g0202931	-1.53954	2.74599	22.3675	6.40909e-05	0.00159175
gene:HanXRQr2_Chr15g0686521	0.919737	3.48165	22.3603	6.42219e-05	0.00159399
gene:HanXRQr2_Chr14g0632471	0.92675	6.78527	22.3579	6.42649e-05	0.00159405
gene:HanXRQr2_Chr04g0182141	9.80286	4.35817	26.8982	6.43479e-05	0.00159509
gene:HanXRQr2_Chr08g0357521	1.3281	4.61363	22.3453	6.44962e-05	0.00159775
gene:HanXRQr2_Chr11g0468251	-5.34189	-0.739828	22.9957	6.45522e-05	0.00159813
gene:HanXRQr2_Chr12g0539771	0.63968	4.04642	22.3284	6.48052e-05	0.00160337
gene:HanXRQr2_Chr17g0781321	1.59204	5.60616	22.3219	6.4925e-05	0.001605
gene:HanXRQr2_Chr08g0333521	-2.04393	4.82099	22.3203	6.49531e-05	0.001605
gene:HanXRQr2_Chr06g0238561	1.12594	6.38404	22.3109	6.51262e-05	0.00160826
gene:HanXRQr2_Chr09g0389841	0.856938	4.82675	22.3013	6.53041e-05	0.00161163
gene:HanXRQr2_Chr16g0726381	0.618869	5.04545	22.2904	6.55073e-05	0.00161563
gene:HanXRQr2_Chr10g0463441	0.9139	6.32151	22.2879	6.55535e-05	0.00161574
gene:HanXRQr2_Chr01g0007501	0.815864	2.85933	22.2724	6.58423e-05	0.00162084
gene:HanXRQr2_Chr03g0103681	-6.04851	-0.680393	22.9222	6.58434e-05	0.00162084
gene:HanXRQr2_Chr12g0551571	0.77878	4.25718	22.2695	6.58965e-05	0.00162113
gene:HanXRQr2_Chr10g0452611	1.3929	5.07034	22.2659	6.59634e-05	0.00162175
gene:HanXRQr2_Chr17g0828911	-7.43515	2.34923	22.9113	6.60375e-05	0.00162255
gene:HanXRQr2_Chr16g0735751	-2.26024	4.99604	22.8981	6.62725e-05	0.0016273
gene:HanXRQr2_Chr10g0451911	-2.03212	4.04554	22.2471	6.63167e-05	0.00162736
gene:HanXRQr2_Chr17g0828671	-1.64824	8.90811	22.242	6.64126e-05	0.00162849
gene:HanXRQr2_Chr13g0608661	1.90506	2.32152	22.2402	6.6446e-05	0.00162849
gene:HanXRQr2_Chr12g0564111	2.62374	2.72403	22.2353	6.65401e-05	0.00162977
gene:HanXRQr2_Chr05g0215251	1.5664	1.91668	22.2327	6.65885e-05	0.00162994
gene:HanXRQr2_Chr08g0342531	1.13426	6.00053	22.2148	6.69268e-05	0.00163719
gene:HanXRQr2_Chr09g0369751	0.610916	5.45349	22.209	6.70378e-05	0.00163888
gene:HanXRQr2_Chr04g0182921	0.777577	8.20812	22.1995	6.72197e-05	0.0016423
gene:HanXRQr2_Chr10g0443681	1.53377	5.1249	24.0941	6.73629e-05	0.00164477
gene:HanXRQr2_Chr11g0494321	0.812837	7.90833	22.1855	6.74879e-05	0.00164679
gene:HanXRQr2_Chr14g0639041	1.25898	4.38525	22.1821	6.75517e-05	0.00164732
gene:HanXRQr2_Chr09g0400741	2.10018	3.10632	22.1739	6.77105e-05	0.00165016
gene:HanXRQr2_Chr03g0115271	0.662025	3.67521	22.1706	6.77746e-05	0.00165063
gene:HanXRQr2_Chr16g0750571	-1.0716	4.0328	22.1684	6.78159e-05	0.00165063
gene:HanXRQr2_Chr14g0627121	0.943428	7.24625	22.1663	6.78567e-05	0.00165063
gene:HanXRQr2_Chr01g0045811	-0.644108	7.10806	22.1595	6.79885e-05	0.00165281
gene:HanXRQr2_Chr01g0001701	0.737272	6.07489	22.149	6.81924e-05	0.00165673
gene:HanXRQr2_Chr12g0527441	-1.37704	8.47145	22.1416	6.83347e-05	0.00165768
gene:HanXRQr2_Chr04g0178701	-3.72879	1.60842	22.1408	6.83518e-05	0.00165768
gene:HanXRQr2_Chr16g0755211	-1.19634	3.59732	22.1404	6.83589e-05	0.00165768
gene:HanXRQr2_Chr04g0143461	-1.60324	1.98598	22.0865	6.94163e-05	0.00167866
gene:HanXRQr2_Chr16g0746461	1.43358	9.15144	22.7267	6.94165e-05	0.00167866
gene:HanXRQr2_Chr05g0222301	-1.48468	2.34463	22.0864	6.94188e-05	0.00167866
gene:HanXRQr2_Chr06g0258891	3.81104	1.8975	22.3908	6.94237e-05	0.00167866
gene:HanXRQr2_Chr15g0672991	-1.77017	4.38561	22.0853	6.94389e-05	0.00167866
gene:HanXRQr2_Chr13g0595311	-1.61074	5.79232	22.0723	6.96972e-05	0.00168295
gene:HanXRQr2_Chr13g0599991	0.945063	4.59186	22.072	6.97027e-05	0.00168295
gene:HanXRQr2_Chr05g0213851	-1.11384	2.21965	22.0583	6.99765e-05	0.00168852
gene:HanXRQr2_Chr10g0442021	1.16531	2.95193	22.0474	7.01936e-05	0.00169271
gene:HanXRQr2_Chr12g0530691	-0.852381	6.47992	22.0412	7.03177e-05	0.00169435
gene:HanXRQr2_Chr04g0183791	1.17824	5.43311	22.0397	7.03485e-05	0.00169435
gene:HanXRQr2_Chr13g0590121	1.49214	6.15603	22.665	7.05875e-05	0.00169906
gene:HanXRQr2_Chr09g0379891	0.534309	6.53633	21.9984	7.1182e-05	0.00171217
gene:HanXRQr2_Chr01g0003381	-2.88654	3.47787	23.8684	7.122e-05	0.00171217
gene:HanXRQr2_Chr13g0595331	-1.74204	6.16159	21.9938	7.1275e-05	0.00171244
gene:HanXRQr2_Chr13g0602551	2.4206	1.00515	29.6095	7.14459e-05	0.00171549
gene:HanXRQr2_Chr14g0639471	-0.643817	3.94063	21.9732	7.16956e-05	0.00172043
gene:HanXRQr2_Chr08g0327331	-1.41351	4.38097	21.9538	7.20941e-05	0.00172893
gene:HanXRQr2_Chr11g0487781	-1.12061	2.90154	21.948	7.22133e-05	0.00172968
gene:HanXRQr2_Chr09g0406971	-1.13539	2.85279	21.948	7.22141e-05	0.00172968
gene:HanXRQr2_Chr15g0719871	-1.13491	5.33701	21.9397	7.23865e-05	0.00173171
gene:HanXRQr2_Chr16g0735031	0.862205	4.14575	21.9396	7.23874e-05	0.00173171
gene:HanXRQr2_Chr07g0299791	0.889855	5.93924	21.9331	7.2522e-05	0.00173207
gene:HanXRQr2_Chr08g0345151	-1.16165	4.69446	21.9309	7.2568e-05	0.00173207
gene:HanXRQr2_Chr14g0660451	1.25869	2.37601	21.9302	7.25823e-05	0.00173207
gene:HanXRQr2_Chr16g0770101	0.627452	5.24997	21.9284	7.26196e-05	0.00173207
gene:HanXRQr2_Chr14g0669101	-1.16802	3.5099	21.9282	7.26244e-05	0.00173207
gene:HanXRQr2_Chr14g0662521	-1.10053	2.53843	21.9211	7.27724e-05	0.00173383
gene:HanXRQr2_Chr08g0335671	-0.778812	4.07621	21.9204	7.27869e-05	0.00173383
gene:HanXRQr2_Chr10g0446531	-0.861441	7.74162	21.9139	7.29225e-05	0.00173582
gene:HanXRQr2_Chr13g0600671	1.11476	6.91722	21.9121	7.29594e-05	0.00173582
gene:HanXRQr2_Chr13g0585741	-1.22394	3.58463	21.9086	7.30314e-05	0.0017361
gene:HanXRQr2_Chr06g0246531	0.835385	4.02179	21.9051	7.31046e-05	0.0017361
gene:HanXRQr2_Chr17g0779161	3.05124	4.85469	21.9049	7.31093e-05	0.0017361
gene:HanXRQr2_Chr14g0652361	1.05909	5.29267	21.903	7.31491e-05	0.0017361
gene:HanXRQr2_Chr15g0688681	1.67764	4.61269	21.8945	7.33264e-05	0.00173791
gene:HanXRQr2_Chr11g0498731	2.5306	3.26745	29.4575	7.33348e-05	0.00173791
gene:HanXRQr2_Chr08g0340691	-2.78696	3.35592	21.893	7.33588e-05	0.00173791
gene:HanXRQr2_Chr09g0416261	-0.92136	4.97734	21.8748	7.3742e-05	0.00174593
gene:HanXRQr2_Chr15g0681701	-0.921215	3.59802	21.8701	7.38413e-05	0.00174722
gene:HanXRQr2_Chr09g0406361	-1.46411	4.6502	21.8623	7.40063e-05	0.00175006
gene:HanXRQr2_Chr05g0217301	-2.21265	1.45727	21.8571	7.41168e-05	0.00175161
gene:HanXRQr2_Chr05g0231131	-2.53386	3.02794	21.8491	7.42856e-05	0.00175454
gene:HanXRQr2_Chr09g0381811	3.67672	-1.3714	22.4699	7.44309e-05	0.00175691
gene:HanXRQr2_Chr03g0122921	-0.990936	6.1053	21.8314	7.46642e-05	0.00176032
gene:HanXRQr2_Chr05g0207171	-1.18298	4.36932	21.8313	7.46654e-05	0.00176032
gene:HanXRQr2_Chr14g0669971	-1.90562	2.7807	21.8214	7.48781e-05	0.00176427
gene:HanXRQr2_Chr07g0299821	0.702518	4.99919	21.8092	7.51411e-05	0.0017694
gene:HanXRQr2_Chr03g0111821	-1.91253	3.18489	21.7947	7.54528e-05	0.00177567
gene:HanXRQr2_Chr11g0488641	-1.74199	6.18238	21.7759	7.58623e-05	0.0017838
gene:HanXRQr2_Chr15g0680391	-2.54396	1.11258	29.2588	7.58899e-05	0.0017838
gene:HanXRQr2_Chr03g0099011	-2.61783	5.43336	21.7656	7.6087e-05	0.00178736
gene:HanXRQr2_Chr03g0104151	0.629491	4.61332	21.7379	7.66929e-05	0.00180051
gene:HanXRQr2_Chr17g0802071	-1.92993	3.58454	21.7351	7.67547e-05	0.00180087
gene:HanXRQr2_Chr02g0069991	-2.15281	2.66203	21.7304	7.68577e-05	0.00180221
gene:HanXRQr2_Chr14g0642121	-0.996535	5.0235	21.7219	7.7046e-05	0.00180554
gene:HanXRQr2_Chr13g0609591	2.73702	0.490919	25.273	7.71408e-05	0.00180668
gene:HanXRQr2_Chr05g0204961	0.894852	5.25163	21.7148	7.72038e-05	0.00180707
gene:HanXRQr2_Chr02g0071731	1.84784	3.33853	23.0861	7.74002e-05	0.00180922
gene:HanXRQr2_Chr12g0534151	0.885774	5.24095	21.703	7.74666e-05	0.00180922
gene:HanXRQr2_Chr02g0081311	-1.15184	3.14185	21.7026	7.7476e-05	0.00180922
gene:HanXRQr2_Chr02g0057511	1.73745	3.00818	21.7023	7.74811e-05	0.00180922
gene:HanXRQr2_Chr04g0169241	-0.836394	3.88498	21.6751	7.80896e-05	0.00182234
gene:HanXRQr2_Chr14g0628951	0.682867	8.3774	21.6703	7.81967e-05	0.00182375
gene:HanXRQr2_Chr06g0263741	2.41574	0.82369	29.0695	7.84194e-05	0.00182746
gene:HanXRQr2_Chr09g0388451	0.87773	5.27292	21.6591	7.84495e-05	0.00182746
gene:HanXRQr2_Chr02g0081891	-1.07686	6.11196	21.6282	7.91507e-05	0.00184087
gene:HanXRQr2_Chr11g0467501	0.710262	5.23745	21.6277	7.91613e-05	0.00184087
gene:HanXRQr2_Chr17g0819031	1.32454	3.13124	21.6275	7.91665e-05	0.00184087
gene:HanXRQr2_Chr07g0307681	4.71147	5.14787	22.9959	7.92224e-05	0.00184107
gene:HanXRQr2_Chr15g0718341	0.878847	4.98835	21.6167	7.94139e-05	0.00184442
gene:HanXRQr2_Chr08g0334821	5.85635	4.78991	22.2289	7.94975e-05	0.00184527
gene:HanXRQr2_Chr07g0290101	6.98036	-1.10431	28.9768	7.96927e-05	0.0018487
gene:HanXRQr2_Chr12g0528501	0.867078	7.50081	21.5952	7.9906e-05	0.00185255
gene:HanXRQr2_Chr01g0003991	0.783536	5.03839	21.591	8.00026e-05	0.00185354
gene:HanXRQr2_Chr13g0581271	0.903849	4.17057	21.5892	8.00437e-05	0.00185354
gene:HanXRQr2_Chr07g0302391	0.796295	3.3039	21.5691	8.05085e-05	0.0018632
gene:HanXRQr2_Chr04g0177331	0.873667	6.26409	21.5642	8.06236e-05	0.0018642
gene:HanXRQr2_Chr09g0374101	-1.74267	3.49015	21.5632	8.06472e-05	0.0018642
gene:HanXRQr2_Chr14g0628761	1.12093	3.17343	26.6697	8.0755e-05	0.00186558
gene:HanXRQr2_Chr13g0566021	-3.93172	1.48489	21.5536	8.08691e-05	0.00186665
gene:HanXRQr2_Chr03g0109061	4.80778	-0.800017	30.3595	8.09548e-05	0.00186665
gene:HanXRQr2_Chr15g0708211	-1.42083	4.45409	21.5494	8.09672e-05	0.00186665
gene:HanXRQr2_Chr14g0652851	1.1104	6.65375	21.5483	8.09926e-05	0.00186665
gene:HanXRQr2_Chr15g0677101	1.56059	4.59894	21.5317	8.13825e-05	0.00187338
gene:HanXRQr2_Chr17g0798091	-1.84279	8.05465	21.5303	8.14139e-05	0.00187338
gene:HanXRQr2_Chr05g0197401	1.00989	5.98641	21.5294	8.14363e-05	0.00187338
gene:HanXRQr2_Chr04g0169051	1.02948	7.01065	21.5264	8.15055e-05	0.00187338
gene:HanXRQr2_Chr09g0397631	0.998418	2.15949	21.5256	8.15252e-05	0.00187338
gene:HanXRQr2_Chr02g0072321	-0.764667	5.21307	21.5236	8.15723e-05	0.00187338
gene:HanXRQr2_Chr17g0829511	0.937671	3.23315	21.5165	8.17401e-05	0.00187613
gene:HanXRQr2_Chr09g0402701	0.884814	3.67377	21.5126	8.18313e-05	0.00187712
gene:HanXRQr2_Chr02g0068301	-0.897713	3.87989	21.5041	8.20318e-05	0.00188061
gene:HanXRQr2_Chr09g0415831	-1.78001	4.45326	21.4917	8.2326e-05	0.00188538
gene:HanXRQr2_Chr13g0572351	0.776359	3.06555	21.4913	8.23363e-05	0.00188538
gene:HanXRQr2_Chr14g0659991	2.40339	2.98779	21.4858	8.2468e-05	0.00188729
gene:HanXRQr2_Chr13g0597351	0.8376	3.97033	21.477	8.26765e-05	0.00189033
gene:HanXRQr2_Chr13g0619301	0.678452	3.5462	21.4748	8.27298e-05	0.00189033
gene:HanXRQr2_Chr09g0371361	0.820855	4.81501	21.4741	8.27459e-05	0.00189033
gene:HanXRQr2_Chr03g0132871	2.67248	0.104823	21.4414	8.35327e-05	0.00190718
gene:HanXRQr2_Chr06g0273181	-0.933941	3.65057	21.4289	8.38346e-05	0.00191296
gene:HanXRQr2_Chr17g0821631	-0.686292	5.42166	21.4257	8.39108e-05	0.00191358
gene:HanXRQr2_Chr05g0228061	0.566234	4.93562	21.4233	8.39688e-05	0.00191378
gene:HanXRQr2_Chr04g0173981	0.842152	3.99611	21.4136	8.42066e-05	0.00191691
gene:HanXRQr2_Chr15g0709891	1.25418	2.65055	21.4127	8.42288e-05	0.00191691
gene:HanXRQr2_Chr14g0670291	0.921127	5.86771	21.4108	8.4275e-05	0.00191691
gene:HanXRQr2_Chr03g0111711	0.692874	6.86337	21.4096	8.43023e-05	0.00191691
gene:HanXRQr2_Chr02g0058851	3.04026	0.0530304	21.3992	8.45564e-05	0.00192157
gene:HanXRQr2_Chr10g0453001	-1.00326	7.09922	21.3939	8.46863e-05	0.00192255
gene:HanXRQr2_Chr15g0701111	3.07596	-0.00603321	21.3935	8.4698e-05	0.00192255
gene:HanXRQr2_Chr09g0387411	-0.621956	5.5623	21.3878	8.48372e-05	0.00192459
gene:HanXRQr2_Chr06g0262241	4.83245	-0.45152	21.3808	8.50097e-05	0.00192738
gene:HanXRQr2_Chr14g0666171	1.78946	2.81379	21.3755	8.5138e-05	0.00192917
gene:HanXRQr2_Chr12g0524711	1.44852	5.18976	21.3671	8.53467e-05	0.00193191
gene:HanXRQr2_Chr16g0767371	2.0735	-0.217608	21.3658	8.53781e-05	0.00193191
gene:HanXRQr2_Chr10g0462601	5.11404	4.28861	22.3174	8.54075e-05	0.00193191
gene:HanXRQr2_Chr04g0143421	-0.83534	2.98666	21.3589	8.55492e-05	0.001934
gene:HanXRQr2_Chr01g0004011	1.28087	3.85842	21.3525	8.57072e-05	0.00193581
gene:HanXRQr2_Chr10g0459531	-0.87894	5.0275	21.3502	8.57658e-05	0.00193581
gene:HanXRQr2_Chr13g0574531	2.59227	1.20819	21.3497	8.57781e-05	0.00193581
gene:HanXRQr2_Chr09g0402731	0.673627	5.54976	21.3415	8.59815e-05	0.00193867
gene:HanXRQr2_Chr02g0065741	0.56304	7.45973	21.3406	8.60041e-05	0.00193867
gene:HanXRQr2_Chr16g0752321	1.72175	0.715969	21.3371	8.60907e-05	0.0019395
gene:HanXRQr2_Chr01g0007321	-2.74669	0.894734	21.335	8.61435e-05	0.00193957
gene:HanXRQr2_Chr04g0186461	-1.84301	8.12867	21.3225	8.64573e-05	0.00194551
gene:HanXRQr2_Chr05g0194421	0.812426	3.93154	21.316	8.66179e-05	0.00194801
gene:HanXRQr2_Chr12g0536551	0.941705	5.61533	21.2861	8.73742e-05	0.00196388
gene:HanXRQr2_Chr15g0698131	-0.831524	5.0205	21.2813	8.74952e-05	0.00196547
gene:HanXRQr2_Chr16g0728691	1.26796	6.57423	21.2737	8.76886e-05	0.00196868
gene:HanXRQr2_Chr15g0709501	0.495237	6.30517	21.2581	8.80848e-05	0.00197631
gene:HanXRQr2_Chr06g0276481	1.30871	4.95309	21.2564	8.81295e-05	0.00197631
gene:HanXRQr2_Chr16g0740041	0.905522	6.94904	21.2502	8.82891e-05	0.00197875
gene:HanXRQr2_Chr17g0823441	2.22265	-0.173831	24.6492	8.86081e-05	0.00198392
gene:HanXRQr2_Chr14g0644231	1.6711	4.01554	21.2372	8.86215e-05	0.00198392
gene:HanXRQr2_Chr01g0036651	2.19186	0.184159	21.2127	8.92543e-05	0.00199694
gene:HanXRQr2_Chr03g0098961	2.70241	0.234656	28.3119	8.95455e-05	0.00200231
gene:HanXRQr2_Chr08g0320901	0.700758	4.29692	21.1946	8.97263e-05	0.00200481
gene:HanXRQr2_Chr09g0383961	-2.46984	2.03537	21.1931	8.97648e-05	0.00200481
gene:HanXRQr2_Chr08g0348181	0.619228	6.57996	21.1913	8.98112e-05	0.00200481
gene:HanXRQr2_Chr15g0709741	-1.1286	9.29072	21.184	9.00014e-05	0.00200791
gene:HanXRQr2_Chr15g0696531	0.744039	5.59212	21.1807	9.0088e-05	0.00200869
gene:HanXRQr2_Chr11g0516421	-3.32684	4.02238	21.1756	9.02228e-05	0.00201055
gene:HanXRQr2_Chr16g0756591	-1.06811	8.13071	21.1736	9.02759e-05	0.00201058
gene:HanXRQr2_Chr13g0581091	-2.80463	0.425625	21.1511	9.08686e-05	0.00202263
gene:HanXRQr2_Chr04g0146501	-0.952388	7.41267	21.1415	9.11204e-05	0.00202641
gene:HanXRQr2_Chr09g0416211	1.01801	2.38295	21.1407	9.11421e-05	0.00202641
gene:HanXRQr2_Chr16g0749311	1.23185	3.37988	21.1216	9.16512e-05	0.00203657
gene:HanXRQr2_Chr10g0443601	1.10893	4.18108	22.8376	9.21838e-05	0.00204724
gene:HanXRQr2_Chr05g0194311	-1.31634	4.50792	21.0953	9.23559e-05	0.00204989
gene:HanXRQr2_Chr07g0301051	6.02523	1.0168	21.6822	9.24266e-05	0.00205029
gene:HanXRQr2_Chr09g0408961	0.731264	4.11869	21.0871	9.25771e-05	0.00205247
gene:HanXRQr2_Chr01g0003581	-0.645812	4.46506	21.0827	9.26948e-05	0.00205391
gene:HanXRQr2_Chr08g0341601	-1.12968	2.78298	21.0795	9.27823e-05	0.00205468
gene:HanXRQr2_Chr13g0609401	1.86724	1.37308	28.1006	9.2962e-05	0.0020575
gene:HanXRQr2_Chr17g0806361	1.63776	1.63336	28.0969	9.3023e-05	0.00205768
gene:HanXRQr2_Chr10g0436541	0.819107	7.52892	21.0599	9.33122e-05	0.00206291
gene:HanXRQr2_Chr16g0754271	0.825472	6.59124	21.0532	9.34947e-05	0.00206577
gene:HanXRQr2_Chr04g0191281	2.31447	0.363221	21.0498	9.35891e-05	0.00206669
gene:HanXRQr2_Chr01g0022201	0.979801	6.7211	21.0469	9.36662e-05	0.00206722
gene:HanXRQr2_Chr09g0361971	-0.823645	5.29979	21.0433	9.37658e-05	0.00206825
gene:HanXRQr2_Chr11g0513401	2.54043	-0.181547	21.0385	9.38978e-05	0.00206999
gene:HanXRQr2_Chr17g0792991	-2.57426	1.33826	21.0281	9.41824e-05	0.00207509
gene:HanXRQr2_Chr13g0607501	-2.74901	5.56683	21.0253	9.42585e-05	0.0020756
gene:HanXRQr2_Chr05g0231181	1.09977	4.22941	21.0214	9.43676e-05	0.00207683
gene:HanXRQr2_Chr16g0773641	-1.72528	3.0022	21.0131	9.45965e-05	0.0020807
gene:HanXRQr2_Chr10g0419391	-0.698086	6.97056	21.0091	9.47055e-05	0.00208192
gene:HanXRQr2_Chr09g0386351	2.94414	3.398	21.0032	9.48689e-05	0.00208434
gene:HanXRQr2_Chr17g0807171	2.61441	5.22156	20.9997	9.49662e-05	0.0020853
gene:HanXRQr2_Chr15g0721551	2.38777	0.198041	21.5801	9.50859e-05	0.00208668
gene:HanXRQr2_Chr16g0724331	0.721592	4.13035	20.9936	9.51357e-05	0.00208668
gene:HanXRQr2_Chr13g0585351	1.96758	4.19133	27.9674	9.51909e-05	0.00208672
gene:HanXRQr2_Chr09g0385211	-1.06155	5.73405	20.9804	9.55033e-05	0.00209184
gene:HanXRQr2_Chr13g0590111	1.26813	6.48174	21.5633	9.55319e-05	0.00209184
gene:HanXRQr2_Chr12g0548851	-1.40387	5.67145	20.9755	9.56384e-05	0.002093
gene:HanXRQr2_Chr16g0775371	-1.13861	2.00278	20.9651	9.59305e-05	0.00209822
gene:HanXRQr2_Chr03g0097631	-1.62755	7.14628	20.952	9.62981e-05	0.00210449
gene:HanXRQr2_Chr06g0238991	-1.99517	4.67936	20.9504	9.63448e-05	0.00210449
gene:HanXRQr2_Chr04g0172631	1.23916	2.53077	20.9491	9.63791e-05	0.00210449
gene:HanXRQr2_Chr12g0542821	3.00152	-0.0597819	21.2235	9.6459e-05	0.00210506
gene:HanXRQr2_Chr10g0439721	1.0035	5.1989	20.9409	9.66111e-05	0.0021072
gene:HanXRQr2_Chr08g0319081	-1.13345	3.63893	20.9376	9.6705e-05	0.00210779
gene:HanXRQr2_Chr07g0310111	3.69703	5.36198	22.2291	9.67459e-05	0.00210779
gene:HanXRQr2_Chr14g0652261	1.32437	7.31435	20.9314	9.68789e-05	0.00210951
gene:HanXRQr2_Chr10g0465401	-1.05831	4.06447	20.9171	9.72855e-05	0.00211718
gene:HanXRQr2_Chr15g0678081	3.88191	1.74861	21.1809	9.76409e-05	0.00212373
gene:HanXRQr2_Chr09g0406351	3.84137	3.76573	22.1919	9.76969e-05	0.00212376
gene:HanXRQr2_Chr14g0633751	0.516172	5.88456	20.8959	9.78908e-05	0.00212664
gene:HanXRQr2_Chr08g0355141	0.641229	5.58757	20.8943	9.79383e-05	0.00212664
gene:HanXRQr2_Chr14g0652081	0.975337	4.26797	20.891	9.80316e-05	0.00212749
gene:HanXRQr2_Chr06g0256071	1.56235	1.53198	20.8838	9.82386e-05	0.00213079
gene:HanXRQr2_Chr08g0358411	-1.09029	1.39648	20.8566	9.90241e-05	0.00214664
gene:HanXRQr2_Chr06g0258581	0.784138	5.18919	20.8442	9.93855e-05	0.00215216
gene:HanXRQr2_Chr14g0620151	-4.11241	0.858067	20.8441	9.93888e-05	0.00215216
gene:HanXRQr2_Chr14g0638311	-1.12536	3.93007	20.8236	9.99872e-05	0.00216391
gene:HanXRQr2_Chr14g0648601	-0.837401	5.51676	20.8182	0.000100143	0.00216609
gene:HanXRQr2_Chr08g0328961	-1.59511	3.76341	20.8158	0.000100214	0.00216642
gene:HanXRQr2_Chr09g0403161	0.687828	4.416	20.81	0.000100384	0.00216799
gene:HanXRQr2_Chr12g0541241	0.799675	5.18584	20.8096	0.000100398	0.00216799
gene:HanXRQr2_Chr05g0229671	-0.956973	9.13469	20.8029	0.000100596	0.00217107
gene:HanXRQr2_Chr14g0665931	-2.61803	4.76187	20.7803	0.000101264	0.00218429
gene:HanXRQr2_Chr08g0322751	-2.17469	4.76216	20.7763	0.000101384	0.00218566
gene:HanXRQr2_Chr10g0465201	1.5737	4.11298	20.7679	0.000101633	0.00218981
gene:HanXRQr2_Chr16g0726731	-1.02181	3.4801	20.7565	0.000101973	0.00219513
gene:HanXRQr2_Chr14g0666851	0.806373	4.72007	20.7558	0.000101993	0.00219513
gene:HanXRQr2_Chr09g0367641	1.91633	1.02211	23.4251	0.000102048	0.00219513
gene:HanXRQr2_Chr17g0830671	-0.954235	3.82833	20.7489	0.000102201	0.0021972
gene:HanXRQr2_Chr06g0261691	-0.713413	5.92424	20.7439	0.00010235	0.00219804
gene:HanXRQr2_Chr07g0288821	0.730189	5.68589	20.7439	0.000102352	0.00219804
gene:HanXRQr2_Chr09g0383991	1.78686	1.53408	24.667	0.000103037	0.00221059
gene:HanXRQr2_Chr05g0234521	1.04029	4.76864	20.7207	0.00010305	0.00221059
gene:HanXRQr2_Chr04g0149491	-4.20316	0.743442	20.7053	0.000103519	0.00221943
gene:HanXRQr2_Chr17g0792741	1.30299	7.85936	20.702	0.000103618	0.00222032
gene:HanXRQr2_Chr14g0634901	6.4703	3.30425	23.9536	0.000103674	0.00222032
gene:HanXRQr2_Chr03g0129291	1.08705	5.30749	20.683	0.0001042	0.00223034
gene:HanXRQr2_Chr17g0801181	2.1877	4.73682	27.4602	0.000104256	0.00223034
gene:HanXRQr2_Chr04g0146861	3.19293	0.669476	20.6744	0.000104463	0.00223355
gene:HanXRQr2_Chr01g0029271	-0.884718	4.14751	20.6692	0.000104624	0.00223575
gene:HanXRQr2_Chr13g0592541	0.439238	5.57493	20.6532	0.000105115	0.00224503
gene:HanXRQr2_Chr12g0537361	-1.58796	1.7614	20.6512	0.000105178	0.00224514
gene:HanXRQr2_Chr07g0311651	-1.32128	6.42409	20.647	0.00010531	0.00224673
gene:HanXRQr2_Chr09g0377411	-0.751647	3.9156	20.6376	0.000105599	0.00225166
gene:HanXRQr2_Chr13g0581561	1.31621	5.284	20.6297	0.000105846	0.00225571
gene:HanXRQr2_Chr07g0310541	-0.761021	3.1616	20.6241	0.000106021	0.00225819
gene:HanXRQr2_Chr10g0460521	0.456643	5.50812	20.6096	0.000106473	0.00226588
gene:HanXRQr2_Chr11g0490761	1.17383	4.2944	21.1744	0.000106498	0.00226588
gene:HanXRQr2_Chr03g0086931	0.929595	3.76142	20.5915	0.000107044	0.00227626
gene:HanXRQr2_Chr02g0077461	2.22265	7.36107	20.5577	0.000108114	0.00229777
gene:HanXRQr2_Chr01g0042871	3.95494	7.14746	20.5546	0.000108215	0.00229866
gene:HanXRQr2_Chr14g0647741	0.838976	7.54171	20.5475	0.00010844	0.00230219
gene:HanXRQr2_Chr14g0622301	-2.26385	3.93613	20.5445	0.000108539	0.00230302
gene:HanXRQr2_Chr17g0831251	0.740667	7.1953	20.5404	0.000108668	0.00230347
gene:HanXRQr2_Chr01g0036981	1.55343	5.12203	20.5401	0.000108678	0.00230347
gene:HanXRQr2_Chr15g0706591	1.9487	2.80662	20.5324	0.000108925	0.00230747
gene:HanXRQr2_Chr06g0254741	0.659424	3.43878	20.5241	0.000109193	0.00231126
gene:HanXRQr2_Chr11g0482871	-3.53904	3.38428	21.7704	0.000109223	0.00231126
gene:HanXRQr2_Chr05g0226251	-0.74219	3.7983	20.5195	0.000109342	0.00231228
gene:HanXRQr2_Chr16g0755061	4.8218	3.0627	21.0791	0.000109389	0.00231228
gene:HanXRQr2_Chr08g0344421	1.06137	6.24635	20.502	0.000109908	0.00232199
gene:HanXRQr2_Chr03g0135301	0.875237	7.11789	20.4991	0.000110001	0.00232269
gene:HanXRQr2_Chr01g0016631	5.05715	1.25998	23.1032	0.000110184	0.00232531
gene:HanXRQr2_Chr10g0455461	-0.753029	3.78436	20.4785	0.000110672	0.00233434
gene:HanXRQr2_Chr02g0069741	-3.37826	7.90891	21.7156	0.000110825	0.0023348
gene:HanXRQr2_Chr08g0335341	0.723069	4.01587	20.4738	0.000110825	0.0023348
gene:HanXRQr2_Chr15g0678991	-0.876167	4.77823	20.4692	0.000110977	0.0023348
gene:HanXRQr2_Chr17g0800111	0.91325	2.37533	20.4677	0.000111025	0.0023348
gene:HanXRQr2_Chr17g0810801	1.74357	7.33684	20.4672	0.000111043	0.0023348
gene:HanXRQr2_Chr04g0168161	1.01307	3.64932	20.4665	0.000111066	0.0023348
gene:HanXRQr2_Chr02g0055881	1.22613	4.20922	20.4651	0.000111112	0.0023348
gene:HanXRQr2_Chr05g0215531	0.798736	3.40809	20.4605	0.000111264	0.00233564
gene:HanXRQr2_Chr01g0002791	0.740658	5.8982	20.4595	0.000111296	0.00233564
gene:HanXRQr2_Chr12g0548481	1.79855	2.66402	20.4584	0.000111332	0.00233564
gene:HanXRQr2_Chr05g0196831	-1.16855	2.96749	20.4495	0.000111625	0.00234053
gene:HanXRQr2_Chr10g0447971	1.85052	2.27416	20.4383	0.000111994	0.002347
gene:HanXRQr2_Chr08g0344001	1.78691	8.83149	20.4322	0.000112198	0.00235003
gene:HanXRQr2_Chr07g0300731	-0.588341	9.10419	20.4286	0.000112315	0.00235042
gene:HanXRQr2_Chr14g0631491	5.9072	7.52873	21.3069	0.000112337	0.00235042
gene:HanXRQr2_Chr06g0274351	0.494483	5.05857	20.4234	0.000112491	0.00235237
gene:HanXRQr2_Chr17g0792221	-1.24668	4.38944	20.4132	0.00011283	0.00235717
gene:HanXRQr2_Chr13g0615471	0.458558	5.75938	20.4129	0.000112841	0.00235717
gene:HanXRQr2_Chr12g0535951	1.01856	2.44338	20.4065	0.000113054	0.00236036
gene:HanXRQr2_Chr14g0641751	-0.982278	5.62615	20.4047	0.000113115	0.00236037
gene:HanXRQr2_Chr04g0158321	-0.819458	5.31784	20.4019	0.000113208	0.00236105
gene:HanXRQr2_Chr17g0789751	1.63053	3.13639	20.3963	0.000113396	0.00236369
gene:HanXRQr2_Chr02g0060141	0.821715	7.03132	20.393	0.000113508	0.00236403
gene:HanXRQr2_Chr03g0108471	1.07328	4.85646	20.3922	0.000113533	0.00236403
gene:HanXRQr2_Chr08g0361171	1.00191	3.38704	20.3757	0.000114089	0.00237435
gene:HanXRQr2_Chr16g0752331	-0.525249	4.28108	20.3679	0.000114354	0.00237767
gene:HanXRQr2_Chr06g0241541	2.73988	-0.18531	21.9951	0.000114371	0.00237767
gene:HanXRQr2_Chr05g0207331	1.09937	3.90128	20.3523	0.000114883	0.00238705
gene:HanXRQr2_Chr15g0673471	-0.927836	7.06979	20.3327	0.000115553	0.00239917
gene:HanXRQr2_Chr07g0283321	1.3319	5.92842	20.3308	0.000115616	0.00239917
gene:HanXRQr2_Chr13g0612801	1.30449	5.22394	20.3298	0.000115651	0.00239917
gene:HanXRQr2_Chr08g0334951	2.7467	0.237235	20.3134	0.000116215	0.0024096
gene:HanXRQr2_Chr14g0663821	6.50913	2.56257	24.1128	0.000116289	0.00240984
gene:HanXRQr2_Chr11g0469421	-1.12804	4.72058	20.304	0.00011654	0.00241378
gene:HanXRQr2_Chr17g0784891	-3.98623	1.36843	20.3009	0.000116645	0.00241426
gene:HanXRQr2_Chr07g0296141	3.36687	0.547673	20.8501	0.000116687	0.00241426
gene:HanXRQr2_Chr15g0708761	0.5131	6.92012	20.2955	0.000116833	0.00241599
gene:HanXRQr2_Chr17g0799641	0.921671	3.95341	20.2911	0.000116985	0.00241785
gene:HanXRQr2_Chr03g0135421	1.03052	8.61975	20.2878	0.000117102	0.00241899
gene:HanXRQr2_Chr15g0680661	3.67246	2.26188	20.8278	0.000117429	0.00242446
gene:HanXRQr2_Chr07g0302771	-2.11681	2.61277	20.2554	0.000118233	0.00243978
gene:HanXRQr2_Chr12g0538501	-1.1166	5.82036	20.2418	0.00011871	0.00244833
gene:HanXRQr2_Chr15g0722371	0.714566	4.62651	20.2373	0.000118871	0.00244949
gene:HanXRQr2_Chr11g0489441	-0.934606	5.99141	20.2367	0.000118892	0.00244949
gene:HanXRQr2_Chr09g0389301	-1.33718	2.62666	20.2343	0.000118976	0.00244993
gene:HanXRQr2_Chr01g0042571	0.627915	5.78971	20.229	0.000119163	0.00245123
gene:HanXRQr2_Chr15g0674821	-1.2303	3.79767	20.229	0.000119165	0.00245123
gene:HanXRQr2_Chr11g0493911	0.957116	3.37707	20.2187	0.00011953	0.00245686
gene:HanXRQr2_Chr07g0281911	0.689465	3.72949	20.217	0.000119588	0.00245686
gene:HanXRQr2_Chr04g0175361	0.702191	3.52918	20.2159	0.000119627	0.00245686
gene:HanXRQr2_Chr01g0035231	0.558007	4.22763	20.2123	0.000119755	0.00245819
gene:HanXRQr2_Chr11g0510831	0.662591	7.7214	20.1972	0.000120293	0.00246794
gene:HanXRQr2_Chr05g0202081	-1.69348	3.83402	20.7397	0.000120395	0.00246873
gene:HanXRQr2_Chr08g0318721	-1.32207	6.88278	20.186	0.000120696	0.0024736
gene:HanXRQr2_Chr03g0096741	-0.62075	4.71653	20.18	0.000120912	0.00247673
gene:HanXRQr2_Chr05g0216991	0.848656	6.65888	20.174	0.000121127	0.00247984
gene:HanXRQr2_Chr14g0669411	1.60535	1.29521	20.1696	0.000121286	0.00248178
gene:HanXRQr2_Chr10g0461741	-1.10171	4.61257	20.1562	0.000121769	0.00249037
gene:HanXRQr2_Chr17g0788581	1.00233	5.15628	20.1488	0.000122038	0.00249456
gene:HanXRQr2_Chr05g0235311	-1.24552	1.54859	26.5698	0.000122647	0.00250381
gene:HanXRQr2_Chr04g0157441	-1.40592	2.83679	20.13	0.000122724	0.00250381
gene:HanXRQr2_Chr00c006g0832591	1.92619	3.78549	20.1283	0.000122786	0.00250381
gene:HanXRQr2_Chr05g0207921	-0.720291	4.71304	20.128	0.000122796	0.00250381
gene:HanXRQr2_Chr01g0002471	0.787379	3.98057	20.1276	0.000122811	0.00250381
gene:HanXRQr2_Chr15g0673341	1.05496	2.7043	20.1247	0.000122918	0.00250467
gene:HanXRQr2_Chr04g0156051	0.906281	3.86671	20.1223	0.000123005	0.00250514
gene:HanXRQr2_Chr06g0274821	1.03882	7.5521	20.1136	0.000123325	0.00250942
gene:HanXRQr2_Chr09g0371441	1.39047	3.87739	20.1131	0.000123344	0.00250942
gene:HanXRQr2_Chr07g0288211	0.578892	4.49494	20.1091	0.000123491	0.00251111
gene:HanXRQr2_Chr17g0801721	2.51589	4.47101	20.0976	0.000123914	0.00251841
gene:HanXRQr2_Chr03g0114851	-1.23435	4.9069	20.0766	0.000124693	0.00253292
gene:HanXRQr2_Chr16g0743171	-0.67825	6.56971	20.0702	0.000124931	0.00253643
gene:HanXRQr2_Chr03g0098531	-1.95656	4.6328	20.0649	0.000125127	0.00253718
gene:HanXRQr2_Chr12g0557051	0.568248	5.24821	20.0642	0.000125155	0.00253718
gene:HanXRQr2_Chr11g0510271	1.16008	4.54542	20.064	0.000125163	0.00253718
gene:HanXRQr2_Chr11g0501881	-0.804597	5.70847	20.0501	0.000125684	0.00254642
gene:HanXRQr2_Chr03g0131311	-0.761036	7.8039	20.0473	0.000125786	0.00254716
gene:HanXRQr2_Chr07g0301421	-0.858798	3.97591	20.0445	0.000125893	0.00254802
gene:HanXRQr2_Chr16g0727651	1.47514	2.19119	20.029	0.000126476	0.00255848
gene:HanXRQr2_Chr10g0458831	-2.75053	1.86353	20.5585	0.000126759	0.00256019
gene:HanXRQr2_Chr07g0298571	1.16801	5.41024	20.0201	0.000126812	0.00256019
gene:HanXRQr2_Chr09g0407341	2.08047	2.72757	26.388	0.000126842	0.00256019
gene:HanXRQr2_Chr02g0053401	4.23558	2.40768	23.7196	0.000126842	0.00256019
gene:HanXRQr2_Chr11g0469401	0.670254	5.75237	20.0181	0.000126888	0.00256019
gene:HanXRQr2_Chr17g0814751	1.10411	5.18049	20.007	0.000127308	0.00256734
gene:HanXRQr2_Chr12g0523791	0.719535	5.74258	19.9916	0.000127896	0.00257786
gene:HanXRQr2_Chr06g0242691	-1.0978	5.3849	19.9892	0.000127989	0.0025784
gene:HanXRQr2_Chr17g0802801	0.917183	5.18352	19.9807	0.000128314	0.00258363
gene:HanXRQr2_Chr16g0738581	-0.810097	5.52224	19.9757	0.000128505	0.00258613
gene:HanXRQr2_Chr10g0440591	-1.59793	3.11559	19.9738	0.00012858	0.0025863
gene:HanXRQr2_Chr12g0555441	-0.5244	5.46416	19.9593	0.000129139	0.00259622
gene:HanXRQr2_Chr10g0451191	0.773193	2.94354	19.9509	0.000129464	0.0026014
gene:HanXRQr2_Chr13g0569661	0.777316	7.91425	19.9424	0.000129792	0.00260493
gene:HanXRQr2_Chr16g0736931	2.81613	-1.26735	24.3536	0.000129879	0.00260493
gene:HanXRQr2_Chr15g0721211	-2.47216	-0.338966	19.9393	0.000129913	0.00260493
gene:HanXRQr2_Chr05g0237181	-0.849532	4.05614	19.9387	0.000129935	0.00260493
gene:HanXRQr2_Chr09g0401001	1.25297	5.5581	19.9364	0.000130023	0.00260493
gene:HanXRQr2_Chr05g0217721	0.822632	3.55809	19.936	0.00013004	0.00260493
gene:HanXRQr2_Chr09g0367391	-0.582116	4.19536	19.9298	0.000130283	0.00260767
gene:HanXRQr2_Chr03g0089241	-1.38684	3.07586	19.9291	0.00013031	0.00260767
gene:HanXRQr2_Chr11g0474861	2.04275	9.3852	19.9238	0.000130516	0.00261046
gene:HanXRQr2_Chr10g0462321	4.18279	1.64252	20.1651	0.000130983	0.00261845
gene:HanXRQr2_Chr09g0414341	-0.735095	4.75098	19.8941	0.000131681	0.00263107
gene:HanXRQr2_Chr12g0532041	6.18302	4.26809	20.1439	0.000131799	0.00263208
gene:HanXRQr2_Chr02g0046521	-0.812452	5.21684	19.888	0.000131924	0.00263322
gene:HanXRQr2_Chr11g0466951	-2.15229	4.4614	24.2686	0.000132235	0.00263807
gene:HanXRQr2_Chr16g0747601	1.09303	4.92023	19.8749	0.000132439	0.0026408
gene:HanXRQr2_Chr12g0546641	0.807503	2.96168	19.8644	0.000132859	0.00264619
gene:HanXRQr2_Chr01g0032871	0.721669	7.99695	19.8637	0.000132886	0.00264619
gene:HanXRQr2_Chr11g0477341	0.683709	5.00983	19.863	0.000132913	0.00264619
gene:HanXRQr2_Chr14g0622211	-0.763267	3.55384	19.8587	0.000133084	0.00264826
gene:HanXRQr2_Chr12g0544491	4.94496	0.20791	20.6893	0.00013326	0.00264982
gene:HanXRQr2_Chr10g0424101	-1.94158	3.79925	19.8534	0.000133298	0.00264982
gene:HanXRQr2_Chr10g0452661	0.853833	4.40039	19.8478	0.000133521	0.00265259
gene:HanXRQr2_Chr07g0315501	3.46534	1.10436	20.0982	0.000133574	0.00265259
gene:HanXRQr2_Chr13g0619541	-4.08927	2.80647	19.8421	0.000133748	0.0026547
gene:HanXRQr2_Chr12g0528321	-0.750376	5.38864	19.8396	0.000133849	0.00265535
gene:HanXRQr2_Chr07g0312151	1.76373	7.47986	19.8356	0.00013401	0.0026572
gene:HanXRQr2_Chr16g0737301	1.78743	2.75899	19.827	0.000134357	0.00266273
gene:HanXRQr2_Chr10g0419701	0.869883	2.61531	19.8251	0.000134431	0.00266284
gene:HanXRQr2_Chr01g0008031	-1.47398	1.50144	19.8131	0.000134917	0.00267049
gene:HanXRQr2_Chr02g0085921	0.770511	4.54327	19.8105	0.000135022	0.00267049
gene:HanXRQr2_Chr02g0083431	-1.06433	4.13923	19.8105	0.000135022	0.00267049
gene:HanXRQr2_Chr06g0241681	0.6625	3.97446	19.7975	0.000135549	0.00267954
gene:HanXRQr2_Chr06g0258711	-1.06807	3.58218	19.7885	0.000135919	0.00268323
gene:HanXRQr2_Chr09g0411061	3.60891	0.487489	26.0162	0.000135935	0.00268323
gene:HanXRQr2_Chr09g0414091	-1.53882	1.04232	19.7879	0.000135941	0.00268323
gene:HanXRQr2_Chr02g0061121	1.86716	1.99103	19.7831	0.000136136	0.00268512
gene:HanXRQr2_Chr04g0190341	4.09281	5.8451	20.3077	0.000136175	0.00268512
gene:HanXRQr2_Chr17g0791321	1.48696	4.60414	19.7758	0.000136434	0.00268771
gene:HanXRQr2_Chr16g0728101	0.838438	2.36353	19.7756	0.000136444	0.00268771
gene:HanXRQr2_Chr02g0075301	0.483685	4.72444	19.7698	0.000136682	0.00269104
gene:HanXRQr2_Chr13g0576131	1.17381	5.3677	19.7644	0.000136902	0.00269384
gene:HanXRQr2_Chr04g0160941	-1.05732	3.90099	19.763	0.000136962	0.00269384
gene:HanXRQr2_Chr04g0157051	3.63286	2.2432	20.0072	0.000137191	0.00269698
gene:HanXRQr2_Chr04g0157371	1.0345	8.20906	19.749	0.000137539	0.00270166
gene:HanXRQr2_Chr06g0258361	1.75887	2.21498	19.7483	0.000137567	0.00270166
gene:HanXRQr2_Chr16g0740911	1.21202	2.17168	22.1838	0.000137649	0.00270191
gene:HanXRQr2_Chr09g0381931	0.74433	8.11533	19.7374	0.000138019	0.0027078
gene:HanXRQr2_Chr04g0182741	1.27142	5.87816	19.7356	0.000138095	0.00270793
gene:HanXRQr2_Chr02g0063371	-1.20124	4.53608	19.7266	0.000138467	0.00271387
gene:HanXRQr2_Chr14g0654151	-0.633879	4.55441	19.7194	0.000138769	0.00271803
gene:HanXRQr2_Chr08g0341811	-0.724674	5.50104	19.7182	0.000138819	0.00271803
gene:HanXRQr2_Chr02g0072301	0.855553	2.53153	19.7152	0.000138946	0.00271916
gene:HanXRQr2_Chr16g0738711	0.693863	5.93993	19.6996	0.000139598	0.00273056
gene:HanXRQr2_Chr12g0540421	-3.32917	0.879876	19.6946	0.000139807	0.00273313
gene:HanXRQr2_Chr11g0466921	1.65647	3.99321	21.2229	0.000139915	0.00273313
gene:HanXRQr2_Chr03g0109521	1.3012	4.21956	19.6904	0.000139983	0.00273313
[truncated: 37,043 more rows]

## Sheet: DDL_DEGs
	logFC	logCPM	F	PValue	FDR
gene:HanXRQr2_Chr08g0341811	-2.17889	5.50104	107.841	6.83003e-11	1.5888e-06
gene:HanXRQr2_Chr13g0594791	2.73298	6.6743	106.106	8.1389e-11	1.5888e-06
gene:HanXRQr2_Chr11g0511771	1.97883	4.35514	92.6195	3.45927e-10	3.52101e-06
gene:HanXRQr2_Chr08g0340231	-3.13376	5.15442	92.2501	3.60741e-10	3.52101e-06
gene:HanXRQr2_Chr10g0453001	-2.50158	7.09922	85.2608	8.18306e-10	6.38966e-06
gene:HanXRQr2_Chr16g0731551	-3.01414	5.75602	75.7314	2.72888e-09	1.63937e-05
gene:HanXRQr2_Chr14g0665821	-1.97294	5.26379	75.1714	2.93929e-09	1.63937e-05
gene:HanXRQr2_Chr06g0270461	1.82754	4.93465	70.7272	5.38024e-09	2.62569e-05
gene:HanXRQr2_Chr17g0815961	-1.6443	3.95864	69.5777	6.31962e-09	2.74145e-05
gene:HanXRQr2_Chr17g0827861	2.06669	4.60133	66.8901	9.27847e-09	3.59281e-05
gene:HanXRQr2_Chr14g0660391	1.48612	4.77413	66.2913	1.01227e-08	3.59281e-05
gene:HanXRQr2_Chr14g0658161	-1.9283	5.61598	64.6062	1.29741e-08	3.99035e-05
gene:HanXRQr2_Chr11g0515271	2.53851	3.21574	64.4461	1.32869e-08	3.99035e-05
gene:HanXRQr2_Chr10g0442381	4.18216	4.76356	62.1688	1.87334e-08	4.85437e-05
gene:HanXRQr2_Chr13g0573541	3.4369	5.48894	61.936	1.94127e-08	4.85437e-05
gene:HanXRQr2_Chr05g0199001	-3.38992	3.85528	61.7764	1.98939e-08	4.85437e-05
gene:HanXRQr2_Chr03g0123151	2.13443	5.0867	60.9174	2.27126e-08	5.21615e-05
gene:HanXRQr2_Chr10g0440741	1.20824	5.70723	59.9039	2.66021e-08	5.61642e-05
gene:HanXRQr2_Chr11g0502801	1.30394	5.03884	59.7314	2.73326e-08	5.61642e-05
gene:HanXRQr2_Chr03g0109241	-2.16255	3.87496	59.3281	2.91259e-08	5.68568e-05
gene:HanXRQr2_Chr02g0047261	1.36981	7.07475	58.8547	3.13939e-08	5.74199e-05
gene:HanXRQr2_Chr10g0427751	1.78864	6.91578	58.6649	3.23559e-08	5.74199e-05
gene:HanXRQr2_Chr09g0404351	-1.37401	8.33507	58.2015	3.48404e-08	5.75207e-05
gene:HanXRQr2_Chr07g0282331	1.47493	3.45609	58.1092	3.53593e-08	5.75207e-05
gene:HanXRQr2_Chr04g0161631	2.06985	8.49976	57.6755	3.79119e-08	5.92062e-05
gene:HanXRQr2_Chr09g0369221	-1.5637	4.89535	57.3046	4.02514e-08	6.04421e-05
gene:HanXRQr2_Chr04g0168201	1.49725	6.40391	55.6195	5.30214e-08	7.65466e-05
gene:HanXRQr2_Chr03g0119001	2.49483	7.8836	55.4094	5.48974e-08	7.65466e-05
gene:HanXRQr2_Chr09g0383031	2.84857	3.17169	54.9402	5.9348e-08	7.98987e-05
gene:HanXRQr2_Chr12g0529751	1.26608	7.43413	54.1529	6.7711e-08	8.80777e-05
gene:HanXRQr2_Chr09g0383061	2.69404	4.00945	53.9611	6.99352e-08	8.80777e-05
gene:HanXRQr2_Chr04g0179391	-1.36041	5.38572	53.5306	7.52188e-08	9.17716e-05
gene:HanXRQr2_Chr15g0721091	-2.26646	3.53966	53.1618	8.00855e-08	9.19882e-05
gene:HanXRQr2_Chr10g0464451	2.60993	6.11884	53.1601	8.01086e-08	9.19882e-05
gene:HanXRQr2_Chr04g0185131	-1.36284	4.03661	52.2775	9.31918e-08	0.000103954
gene:HanXRQr2_Chr10g0448031	2.60641	3.78565	52.0586	9.67805e-08	0.000104958
gene:HanXRQr2_Chr13g0605471	-1.09243	5.46053	51.7303	1.02444e-07	0.000108098
gene:HanXRQr2_Chr13g0583581	-1.9247	4.24578	51.3541	1.09377e-07	0.000110733
gene:HanXRQr2_Chr11g0520681	1.4864	4.75986	51.2897	1.10614e-07	0.000110733
gene:HanXRQr2_Chr14g0662521	-2.16942	2.53843	49.798	1.43898e-07	0.000138325
gene:HanXRQr2_Chr16g0745661	-1.2709	4.25298	49.745	1.45263e-07	0.000138325
gene:HanXRQr2_Chr15g0676731	0.995186	5.62486	49.4339	1.53562e-07	0.000141221
gene:HanXRQr2_Chr08g0353091	2.21719	4.28707	49.3206	1.56712e-07	0.000141221
gene:HanXRQr2_Chr12g0521451	-1.60914	5.09359	49.2343	1.59154e-07	0.000141221
gene:HanXRQr2_Chr16g0772041	-1.93586	4.58457	49.0761	1.63745e-07	0.000142065
gene:HanXRQr2_Chr09g0379371	-2.40959	3.97561	48.7605	1.73328e-07	0.000147111
gene:HanXRQr2_Chr02g0078381	1.4013	6.72543	48.5494	1.80073e-07	0.000149584
gene:HanXRQr2_Chr12g0548091	-1.62919	4.23576	48.0666	1.96586e-07	0.000156117
gene:HanXRQr2_Chr01g0001701	1.4879	6.07489	48.01	1.98627e-07	0.000156117
gene:HanXRQr2_Chr17g0830671	-1.81921	3.82833	47.974	1.99935e-07	0.000156117
gene:HanXRQr2_Chr09g0386091	2.65196	6.00077	47.8374	2.04989e-07	0.000156925
gene:HanXRQr2_Chr16g0754251	3.31669	6.37526	47.3727	2.23237e-07	0.000166006
gene:HanXRQr2_Chr12g0530381	-1.4512	5.13522	47.3214	2.25355e-07	0.000166006
gene:HanXRQr2_Chr04g0142581	-1.20015	3.77028	46.9935	2.39423e-07	0.000170424
gene:HanXRQr2_Chr01g0034241	2.20478	4.63547	46.9786	2.40083e-07	0.000170424
gene:HanXRQr2_Chr09g0401241	3.23138	4.39526	46.5542	2.59766e-07	0.000181104
gene:HanXRQr2_Chr09g0411261	1.92565	4.52312	46.3634	2.69172e-07	0.000184369
gene:HanXRQr2_Chr16g0774001	2.5805	4.03282	46.0561	2.85105e-07	0.000191915
gene:HanXRQr2_Chr17g0830501	-2.50264	3.04454	45.9118	2.92931e-07	0.000193841
gene:HanXRQr2_Chr09g0369441	-1.33374	5.64433	45.575	3.12116e-07	0.000203094
gene:HanXRQr2_Chr01g0015321	-1.25408	4.38857	45.2569	3.31479e-07	0.000212158
gene:HanXRQr2_Chr00c048g0833441	-1.74715	5.76693	44.6905	3.6923e-07	0.00023166
gene:HanXRQr2_Chr07g0292511	-2.44733	5.23619	44.5503	3.79275e-07	0.00023166
gene:HanXRQr2_Chr10g0461721	-0.885285	5.50589	44.5437	3.79751e-07	0.00023166
gene:HanXRQr2_Chr12g0522141	-1.44754	5.32703	44.2712	4.00145e-07	0.000240346
gene:HanXRQr2_Chr16g0734891	-2.14429	9.14658	44.081	4.15081e-07	0.000245438
gene:HanXRQr2_Chr05g0211291	1.52799	3.69984	43.9544	4.25352e-07	0.000245438
gene:HanXRQr2_Chr08g0329291	1.61288	5.05222	43.8894	4.30729e-07	0.000245438
gene:HanXRQr2_Chr12g0559381	2.25798	9.44305	43.8531	4.33769e-07	0.000245438
gene:HanXRQr2_Chr09g0396511	1.67766	5.23855	43.7214	4.44976e-07	0.000248182
gene:HanXRQr2_Chr09g0405261	2.00931	3.07821	43.5667	4.5854e-07	0.000252146
gene:HanXRQr2_Chr16g0774341	2.28637	4.09724	43.206	4.91937e-07	0.000266753
gene:HanXRQr2_Chr15g0712881	1.7059	5.48418	43.008	5.11368e-07	0.000273491
gene:HanXRQr2_Chr03g0131181	1.25117	5.50556	42.4781	5.67552e-07	0.000299437
gene:HanXRQr2_Chr01g0013721	1.60769	5.84119	41.5508	6.825e-07	0.000355282
gene:HanXRQr2_Chr16g0765881	1.94939	3.13415	41.0577	7.53623e-07	0.000387098
gene:HanXRQr2_Chr04g0184241	-1.48435	4.18365	40.9212	7.74677e-07	0.000387098
gene:HanXRQr2_Chr05g0193291	3.40702	5.86077	40.9041	7.77367e-07	0.000387098
gene:HanXRQr2_Chr06g0275231	-2.31046	5.62114	40.8667	7.83277e-07	0.000387098
gene:HanXRQr2_Chr14g0654151	-1.13585	4.55441	40.7767	7.97671e-07	0.000389283
gene:HanXRQr2_Chr06g0260231	-2.19974	5.88614	40.632	8.21443e-07	0.000392252
gene:HanXRQr2_Chr08g0340451	2.94704	4.85375	40.6158	8.2415e-07	0.000392252
gene:HanXRQr2_Chr13g0606191	0.847542	6.54399	40.531	8.38482e-07	0.000392252
gene:HanXRQr2_Chr14g0647771	1.00255	7.37217	40.4991	8.43941e-07	0.000392252
gene:HanXRQr2_Chr17g0793211	2.65195	4.30294	40.3725	8.65985e-07	0.000397762
gene:HanXRQr2_Chr08g0340511	3.77607	4.61362	39.8993	9.54042e-07	0.000433113
gene:HanXRQr2_Chr17g0779561	1.61904	6.50954	39.6636	1.00145e-06	0.00044941
gene:HanXRQr2_Chr16g0758431	1.91675	7.2344	39.5434	1.0266e-06	0.000455462
gene:HanXRQr2_Chr03g0131031	1.06745	4.56892	39.3408	1.07055e-06	0.000469623
gene:HanXRQr2_Chr14g0639891	3.24456	4.06211	39.1885	1.10491e-06	0.000479311
gene:HanXRQr2_Chr17g0781031	1.37722	6.4627	39.1321	1.11795e-06	0.000479635
gene:HanXRQr2_Chr10g0466021	-1.43757	3.37541	38.8586	1.18348e-06	0.0004972
gene:HanXRQr2_Chr15g0694961	1.35717	4.57049	38.8551	1.18436e-06	0.0004972
gene:HanXRQr2_Chr10g0445071	1.45746	6.65309	38.7495	1.21078e-06	0.000502884
gene:HanXRQr2_Chr03g0104311	1.29955	7.81041	38.589	1.25218e-06	0.000510393
gene:HanXRQr2_Chr15g0718331	-1.22738	4.0788	38.5782	1.255e-06	0.000510393
gene:HanXRQr2_Chr07g0287421	-1.15889	4.01013	38.4453	1.29051e-06	0.000519424
gene:HanXRQr2_Chr13g0601381	8.34692	1.24602	39.9785	1.33368e-06	0.000526577
gene:HanXRQr2_Chr05g0197771	2.3132	8.60316	38.2833	1.33526e-06	0.000526577
gene:HanXRQr2_Chr08g0339031	1.10537	3.05543	38.232	1.34977e-06	0.000526977
gene:HanXRQr2_Chr15g0676971	1.1093	4.77206	38.0751	1.39525e-06	0.000539342
gene:HanXRQr2_Chr02g0081981	2.61307	5.61915	37.7872	1.48302e-06	0.000553012
gene:HanXRQr2_Chr15g0700811	-1.11442	5.14409	37.7404	1.49781e-06	0.000553012
gene:HanXRQr2_Chr04g0148841	3.71854	4.51683	37.7356	1.49934e-06	0.000553012
gene:HanXRQr2_Chr11g0508961	-1.57678	3.93846	37.7061	1.50878e-06	0.000553012
gene:HanXRQr2_Chr13g0594771	1.27097	10.1669	37.695	1.51234e-06	0.000553012
gene:HanXRQr2_Chr14g0650721	-1.68036	3.91158	37.6849	1.51561e-06	0.000553012
gene:HanXRQr2_Chr04g0160941	-1.74987	3.90099	37.564	1.55512e-06	0.000562174
gene:HanXRQr2_Chr17g0780341	-1.2599	5.18996	37.4979	1.57719e-06	0.000564778
gene:HanXRQr2_Chr09g0412441	1.38033	4.80047	37.4564	1.59125e-06	0.000564778
gene:HanXRQr2_Chr07g0315711	2.32842	4.10855	37.1561	1.69686e-06	0.000591098
gene:HanXRQr2_Chr09g0380441	-1.35897	3.43477	37.0976	1.71831e-06	0.000591098
gene:HanXRQr2_Chr14g0622211	-1.32823	3.55384	37.0776	1.7257e-06	0.000591098
gene:HanXRQr2_Chr11g0519941	1.50396	6.14605	37.0769	1.72596e-06	0.000591098
gene:HanXRQr2_Chr15g0718751	-1.96339	2.9067	36.9521	1.77292e-06	0.0006019
gene:HanXRQr2_Chr09g0416851	-2.11152	2.64458	36.7218	1.86318e-06	0.000627089
gene:HanXRQr2_Chr06g0276831	1.47728	4.67132	36.4027	1.99655e-06	0.000666232
gene:HanXRQr2_Chr15g0690001	-2.53571	6.36901	36.0611	2.15078e-06	0.000711618
gene:HanXRQr2_Chr01g0022401	-0.940753	3.96393	35.8821	2.23666e-06	0.000733813
gene:HanXRQr2_Chr01g0044441	2.39372	5.2756	35.8086	2.27302e-06	0.000739528
gene:HanXRQr2_Chr14g0637291	1.67885	6.3447	35.5833	2.38839e-06	0.000770641
gene:HanXRQr2_Chr08g0346081	-1.19641	4.72417	35.5205	2.42165e-06	0.000774967
gene:HanXRQr2_Chr02g0071221	1.33337	7.59092	35.2166	2.58986e-06	0.000820224
gene:HanXRQr2_Chr06g0261911	0.955022	5.1296	35.1901	2.60509e-06	0.000820224
gene:HanXRQr2_Chr14g0628951	1.1602	8.3774	35.0947	2.66082e-06	0.000821277
gene:HanXRQr2_Chr09g0397101	4.16903	4.36542	35.0902	2.6635e-06	0.000821277
gene:HanXRQr2_Chr15g0711691	2.73131	4.56804	35.0766	2.67154e-06	0.000821277
gene:HanXRQr2_Chr15g0679911	3.85972	7.30243	34.9739	2.73318e-06	0.000833663
gene:HanXRQr2_Chr04g0184601	1.61856	5.98389	34.8272	2.82397e-06	0.000854677
gene:HanXRQr2_Chr13g0597861	2.52317	4.91452	34.7334	2.88372e-06	0.000866047
gene:HanXRQr2_Chr09g0412081	1.22159	7.48835	34.6243	2.95494e-06	0.000880662
gene:HanXRQr2_Chr11g0487571	-0.946385	4.92112	34.5461	3.00712e-06	0.000889425
gene:HanXRQr2_Chr02g0049331	1.68933	5.21742	34.4575	3.06745e-06	0.000900446
gene:HanXRQr2_Chr17g0796501	-1.01103	5.67789	34.2854	3.18843e-06	0.00092762
gene:HanXRQr2_Chr08g0345741	-2.30494	4.92065	34.2588	3.20754e-06	0.00092762
gene:HanXRQr2_Chr12g0547401	0.851227	6.45581	33.8624	3.50808e-06	0.00100708
gene:HanXRQr2_Chr02g0078421	2.45644	3.10577	33.8277	3.5358e-06	0.00100762
gene:HanXRQr2_Chr10g0426151	3.45211	3.43162	33.7597	3.59076e-06	0.00101587
gene:HanXRQr2_Chr03g0126541	3.37007	4.05541	33.5576	3.75968e-06	0.00105601
gene:HanXRQr2_Chr12g0536021	-1.02671	5.84133	33.2199	4.06144e-06	0.00113262
gene:HanXRQr2_Chr15g0674541	1.59433	2.74205	33.1608	4.11687e-06	0.00113994
gene:HanXRQr2_Chr06g0276351	1.32284	5.99382	32.9827	4.28883e-06	0.00117919
gene:HanXRQr2_Chr04g0188341	0.881245	4.62578	32.93	4.34122e-06	0.00118491
gene:HanXRQr2_Chr00c184g0834171	1.21309	5.41576	32.8805	4.39098e-06	0.00118491
gene:HanXRQr2_Chr17g0819711	-1.04803	3.32052	32.8651	4.4066e-06	0.00118491
gene:HanXRQr2_Chr11g0475221	3.02163	2.67444	32.8412	4.43103e-06	0.00118491
gene:HanXRQr2_Chr05g0213511	3.00308	4.13234	32.7719	4.50248e-06	0.00119582
gene:HanXRQr2_Chr06g0250051	1.16754	3.74501	32.655	4.62581e-06	0.00121383
gene:HanXRQr2_Chr01g0003521	-1.92458	4.59016	32.6488	4.63245e-06	0.00121383
gene:HanXRQr2_Chr14g0668651	1.732	4.86785	32.1817	5.16389e-06	0.00134406
gene:HanXRQr2_Chr04g0151661	1.10319	5.72776	32.141	5.21318e-06	0.0013479
gene:HanXRQr2_Chr12g0526651	-0.973164	5.97097	32.1017	5.26131e-06	0.00135031
gene:HanXRQr2_Chr02g0054391	-1.84521	2.93858	32.0771	5.29167e-06	0.00135031
gene:HanXRQr2_Chr16g0742711	1.62643	3.24973	32.018	5.36531e-06	0.00136021
gene:HanXRQr2_Chr11g0471671	1.07464	5.41311	31.9535	5.44705e-06	0.00137202
gene:HanXRQr2_Chr14g0634161	1.73741	6.57877	31.8383	5.59625e-06	0.00140057
gene:HanXRQr2_Chr03g0106421	2.74564	6.26925	31.7938	5.65518e-06	0.0014063
gene:HanXRQr2_Chr07g0311171	1.98208	3.4109	31.7621	5.69742e-06	0.00140784
gene:HanXRQr2_Chr06g0268771	2.02881	4.99455	31.7251	5.74721e-06	0.00141121
gene:HanXRQr2_Chr06g0260291	-1.02912	3.76009	31.6206	5.89043e-06	0.00143734
gene:HanXRQr2_Chr17g0786071	-1.1232	3.7142	31.4999	6.06074e-06	0.00146509
gene:HanXRQr2_Chr15g0700981	1.73592	4.90083	31.4787	6.09123e-06	0.00146509
gene:HanXRQr2_Chr10g0442531	-3.79525	1.02961	31.461	6.11673e-06	0.00146509
gene:HanXRQr2_Chr09g0417271	2.28904	4.60104	31.3828	6.2309e-06	0.00148333
gene:HanXRQr2_Chr14g0670101	1.56949	4.61683	31.34	6.29444e-06	0.00148938
gene:HanXRQr2_Chr12g0538881	-1.21328	3.92491	31.2383	6.4482e-06	0.00151657
gene:HanXRQr2_Chr15g0706011	2.08229	5.86416	31.1898	6.52284e-06	0.00152494
gene:HanXRQr2_Chr06g0256191	1.80821	7.30037	30.9511	6.90441e-06	0.00160454
gene:HanXRQr2_Chr09g0410541	2.41764	7.41345	30.8934	7.00023e-06	0.0016111
gene:HanXRQr2_Chr01g0023581	1.27107	4.95871	30.8844	7.0152e-06	0.0016111
gene:HanXRQr2_Chr10g0428491	-1.0873	7.72807	30.6994	7.33295e-06	0.00167423
gene:HanXRQr2_Chr09g0375761	1.18246	7.69984	30.575	7.55517e-06	0.00171494
gene:HanXRQr2_Chr14g0629891	1.40293	3.215	30.5076	7.67864e-06	0.00173289
gene:HanXRQr2_Chr10g0440971	-2.63227	1.16125	30.4637	7.76028e-06	0.00174125
gene:HanXRQr2_Chr08g0333621	-3.59595	1.44357	30.4171	7.84781e-06	0.00174367
gene:HanXRQr2_Chr05g0192791	1.61438	2.74277	30.4104	7.86039e-06	0.00174367
gene:HanXRQr2_Chr03g0102911	1.0775	6.87239	30.3356	8.00359e-06	0.0017654
gene:HanXRQr2_Chr01g0003061	-0.808452	6.39682	30.2928	8.08674e-06	0.00177372
gene:HanXRQr2_Chr09g0367901	1.36936	3.49866	30.2588	8.1534e-06	0.00177526
gene:HanXRQr2_Chr04g0157151	-1.28835	3.85206	30.1881	8.29413e-06	0.00177526
gene:HanXRQr2_Chr04g0146221	1.81214	4.94335	30.1834	8.30355e-06	0.00177526
gene:HanXRQr2_Chr07g0316871	-0.980504	4.48369	30.1549	8.36104e-06	0.00177526
gene:HanXRQr2_Chr08g0334891	-2.10038	4.74803	30.1538	8.36317e-06	0.00177526
gene:HanXRQr2_Chr17g0784161	-0.981445	4.92974	30.1521	8.36657e-06	0.00177526
gene:HanXRQr2_Chr02g0055041	-1.09387	3.0501	30.1269	8.41798e-06	0.00177651
gene:HanXRQr2_Chr02g0075501	-1.44717	3.98305	30.0215	8.63593e-06	0.00180463
gene:HanXRQr2_Chr17g0802881	-1.49029	4.06333	30.0178	8.64364e-06	0.00180463
gene:HanXRQr2_Chr01g0010711	1.21738	4.92702	29.9002	8.89414e-06	0.00184705
gene:HanXRQr2_Chr09g0411291	2.74888	5.2993	29.8408	9.02381e-06	0.00186406
gene:HanXRQr2_Chr04g0152701	-2.55056	1.74659	29.7046	9.3286e-06	0.00191688
gene:HanXRQr2_Chr15g0683911	-1.38559	2.79945	29.6776	9.39037e-06	0.00191947
gene:HanXRQr2_Chr02g0071101	1.8238	2.54963	29.5444	9.70132e-06	0.0019727
gene:HanXRQr2_Chr14g0635141	1.18444	6.16234	29.4924	9.82579e-06	0.00198766
gene:HanXRQr2_Chr13g0597221	-1.56201	3.47663	29.4238	9.99249e-06	0.00201096
gene:HanXRQr2_Chr02g0086221	-1.99461	6.2752	29.2741	1.03672e-05	0.00207567
gene:HanXRQr2_Chr15g0710021	1.4737	4.76709	29.21	1.0532e-05	0.00209765
gene:HanXRQr2_Chr14g0653301	-1.73998	4.90562	29.1766	1.06192e-05	0.00209765
gene:HanXRQr2_Chr09g0379461	1.27492	6.04499	29.1585	1.06668e-05	0.00209765
gene:HanXRQr2_Chr12g0541891	-1.6594	3.8114	29.1489	1.06919e-05	0.00209765
gene:HanXRQr2_Chr13g0576681	0.926592	5.38333	29.1168	1.07771e-05	0.00210379
gene:HanXRQr2_Chr08g0323851	1.73938	4.80837	29.0779	1.08811e-05	0.00210605
gene:HanXRQr2_Chr04g0189061	-1.01764	5.41328	29.0686	1.09061e-05	0.00210605
gene:HanXRQr2_Chr14g0621391	1.02931	4.89786	29.0522	1.09505e-05	0.00210605
gene:HanXRQr2_Chr05g0213501	-0.8711	4.8726	28.9922	1.11142e-05	0.00212043
gene:HanXRQr2_Chr09g0396421	0.927123	5.91461	28.985	1.11339e-05	0.00212043
gene:HanXRQr2_Chr08g0340571	4.24131	3.32463	28.808	1.16335e-05	0.00220483
gene:HanXRQr2_Chr16g0767661	3.7961	1.94396	28.6829	1.20012e-05	0.00225755
gene:HanXRQr2_Chr09g0389151	-1.2909	3.73512	28.6741	1.20273e-05	0.00225755
gene:HanXRQr2_Chr02g0059541	2.17994	2.64122	28.5167	1.2509e-05	0.00233672
gene:HanXRQr2_Chr02g0068091	0.728973	6.04431	28.3167	1.31508e-05	0.00244491
gene:HanXRQr2_Chr11g0486071	1.03769	4.84722	28.2553	1.33547e-05	0.00247106
gene:HanXRQr2_Chr03g0137791	2.36192	1.932	28.1954	1.35572e-05	0.0024967
gene:HanXRQr2_Chr01g0025561	4.25043	4.569	28.1402	1.37468e-05	0.00251084
gene:HanXRQr2_Chr13g0585911	1.31777	3.87121	28.1356	1.37626e-05	0.00251084
gene:HanXRQr2_Chr01g0010211	0.757875	4.52488	28.0869	1.39323e-05	0.00252997
gene:HanXRQr2_Chr13g0592481	1.00894	4.90656	28.0373	1.41077e-05	0.00254996
gene:HanXRQr2_Chr15g0718681	-1.12336	3.31458	27.9584	1.43912e-05	0.00258854
gene:HanXRQr2_Chr08g0329301	1.4583	3.3938	27.9412	1.44537e-05	0.00258854
gene:HanXRQr2_Chr07g0288821	1.13649	5.68589	27.8847	1.46614e-05	0.00261374
gene:HanXRQr2_Chr02g0051561	2.31956	4.48045	27.853	1.47796e-05	0.00262285
gene:HanXRQr2_Chr11g0483651	-2.30255	4.08311	27.8146	1.49239e-05	0.00263647
gene:HanXRQr2_Chr12g0530791	2.20918	5.13666	27.7828	1.50445e-05	0.00263796
gene:HanXRQr2_Chr13g0591491	1.30147	3.80389	27.7768	1.50675e-05	0.00263796
gene:HanXRQr2_Chr04g0147651	-1.53063	2.69224	27.6911	1.53984e-05	0.00268386
gene:HanXRQr2_Chr09g0372081	-2.288	1.84935	27.5874	1.58093e-05	0.00274323
gene:HanXRQr2_Chr00c014g0832861	5.00247	0.390445	27.4344	1.64374e-05	0.0028396
gene:HanXRQr2_Chr12g0547061	-2.47389	2.39119	27.4144	1.65212e-05	0.0028415
gene:HanXRQr2_Chr09g0407111	0.864195	5.98774	27.3614	1.67461e-05	0.00286755
gene:HanXRQr2_Chr14g0655521	1.28276	3.8866	27.3433	1.68238e-05	0.00286827
gene:HanXRQr2_Chr10g0421121	1.76889	2.83863	27.2449	1.72525e-05	0.00292858
gene:HanXRQr2_Chr16g0766491	-1.2748	4.29638	27.1708	1.75831e-05	0.00297177
gene:HanXRQr2_Chr16g0774081	-1.31251	3.28394	26.9747	1.84916e-05	0.00311185
gene:HanXRQr2_Chr16g0732961	-1.43482	5.41211	26.7623	1.95322e-05	0.00326106
gene:HanXRQr2_Chr03g0127801	4.10967	3.55512	26.7597	1.95453e-05	0.00326106
gene:HanXRQr2_Chr16g0733861	-1.84057	4.60141	26.7099	1.97986e-05	0.00327689
gene:HanXRQr2_Chr17g0799471	2.03314	5.33362	26.7081	1.98081e-05	0.00327689
gene:HanXRQr2_Chr02g0048341	-0.986086	5.70828	26.6681	2.00142e-05	0.00329702
gene:HanXRQr2_Chr09g0364151	1.34925	4.90276	26.578	2.04868e-05	0.0033465
gene:HanXRQr2_Chr14g0662321	1.20356	5.40387	26.5535	2.06174e-05	0.0033465
gene:HanXRQr2_Chr10g0427561	1.60082	4.12349	26.5362	2.07101e-05	0.0033465
gene:HanXRQr2_Chr16g0750101	1.48755	3.73598	26.535	2.07165e-05	0.0033465
gene:HanXRQr2_Chr17g0796781	1.73796	4.0805	26.5258	2.07661e-05	0.0033465
gene:HanXRQr2_Chr01g0012021	1.50492	5.69338	26.5142	2.08289e-05	0.0033465
gene:HanXRQr2_Chr09g0399681	0.98419	5.15482	26.4687	2.10764e-05	0.00337239
gene:HanXRQr2_Chr15g0681181	-1.17109	5.69902	26.3905	2.15096e-05	0.00342045
gene:HanXRQr2_Chr12g0550271	1.2826	3.50403	26.383	2.15519e-05	0.00342045
gene:HanXRQr2_Chr01g0005151	4.07014	3.02255	26.2768	2.21567e-05	0.00350219
gene:HanXRQr2_Chr09g0385421	1.48832	4.94529	26.2097	2.25483e-05	0.00354971
gene:HanXRQr2_Chr10g0418321	0.804286	5.13915	26.1933	2.26447e-05	0.00355058
gene:HanXRQr2_Chr15g0680331	-1.29165	6.71206	26.1422	2.29493e-05	0.00358176
gene:HanXRQr2_Chr14g0670081	1.52684	4.8664	26.0995	2.32073e-05	0.00358176
gene:HanXRQr2_Chr01g0011931	1.08619	6.89966	26.096	2.32287e-05	0.00358176
gene:HanXRQr2_Chr07g0312291	-0.983502	3.50932	26.0905	2.32624e-05	0.00358176
gene:HanXRQr2_Chr10g0439921	-2.3064	4.49718	26.0839	2.33023e-05	0.00358176
gene:HanXRQr2_Chr12g0521241	-2.17011	4.32081	25.9414	2.41897e-05	0.00370359
gene:HanXRQr2_Chr08g0335021	-1.93802	4.19889	25.8724	2.46325e-05	0.00375664
gene:HanXRQr2_Chr15g0679081	-1.62334	4.41069	25.8209	2.49686e-05	0.00376329
gene:HanXRQr2_Chr17g0785031	1.46059	4.15663	25.8143	2.5012e-05	0.00376329
gene:HanXRQr2_Chr09g0374191	0.835821	4.57694	25.7997	2.51088e-05	0.00376329
gene:HanXRQr2_Chr04g0192571	-1.73663	1.5609	25.7984	2.51169e-05	0.00376329
gene:HanXRQr2_Chr03g0093031	-1.52669	2.52667	25.7806	2.5235e-05	0.00376329
gene:HanXRQr2_Chr12g0540411	2.61346	3.72887	25.7701	2.5305e-05	0.00376329
gene:HanXRQr2_Chr11g0482671	-1.61392	5.65149	25.7633	2.53508e-05	0.00376329
gene:HanXRQr2_Chr14g0625851	1.31275	4.39807	25.7139	2.56832e-05	0.00378412
gene:HanXRQr2_Chr03g0101871	2.81648	1.61953	25.7072	2.57284e-05	0.00378412
gene:HanXRQr2_Chr02g0077161	1.58474	2.83844	25.698	2.57909e-05	0.00378412
gene:HanXRQr2_Chr08g0325261	-1.72314	2.59497	25.6851	2.58788e-05	0.00378412
gene:HanXRQr2_Chr16g0751611	0.815027	6.45982	25.5508	2.68146e-05	0.00390633
gene:HanXRQr2_Chr03g0103751	1.83225	0.816583	25.5144	2.7074e-05	0.00392946
gene:HanXRQr2_Chr12g0550251	1.04476	4.86327	25.497	2.71989e-05	0.00393297
gene:HanXRQr2_Chr03g0116911	0.995702	5.51294	25.4378	2.76293e-05	0.00397743
gene:HanXRQr2_Chr17g0781811	1.48549	4.13918	25.4205	2.77567e-05	0.00397743
gene:HanXRQr2_Chr07g0310731	1.1114	4.09024	25.413	2.78121e-05	0.00397743
gene:HanXRQr2_Chr10g0426021	1.5667	4.84634	25.3243	2.84757e-05	0.00403532
gene:HanXRQr2_Chr12g0521711	1.42542	6.18124	25.3127	2.85634e-05	0.00403532
gene:HanXRQr2_Chr07g0285731	-1.11979	5.20414	25.3117	2.85711e-05	0.00403532
gene:HanXRQr2_Chr09g0394231	-0.813754	4.25538	25.2913	2.87262e-05	0.00403532
gene:HanXRQr2_Chr03g0088091	-1.66781	5.70316	25.2904	2.87337e-05	0.00403532
gene:HanXRQr2_Chr15g0672961	1.38195	4.81573	25.2579	2.89833e-05	0.00404128
gene:HanXRQr2_Chr11g0501271	0.884128	5.82882	25.2475	2.90636e-05	0.00404128
gene:HanXRQr2_Chr16g0750971	-0.875819	4.72789	25.2392	2.91283e-05	0.00404128
gene:HanXRQr2_Chr09g0406301	1.01638	6.53356	25.2312	2.91901e-05	0.00404128
gene:HanXRQr2_Chr14g0639761	-2.20834	5.45798	25.1871	2.95352e-05	0.0040746
gene:HanXRQr2_Chr10g0433871	1.88387	7.39144	25.1607	2.97443e-05	0.004089
gene:HanXRQr2_Chr15g0690911	-1.05556	4.5853	25.1008	3.02235e-05	0.0041403
gene:HanXRQr2_Chr14g0633271	-1.03216	4.46107	25.0525	3.06162e-05	0.00417943
gene:HanXRQr2_Chr14g0621501	1.16507	5.65901	25.0104	3.09629e-05	0.00419515
gene:HanXRQr2_Chr04g0156431	-1.08834	4.48144	25.0083	3.09811e-05	0.00419515
gene:HanXRQr2_Chr05g0218071	1.85275	2.76471	24.9995	3.10537e-05	0.00419515
gene:HanXRQr2_Chr08g0357231	-0.923573	4.48326	24.9639	3.1351e-05	0.00422071
gene:HanXRQr2_Chr16g0762891	2.02541	4.63689	24.8251	3.25409e-05	0.00436585
gene:HanXRQr2_Chr17g0806911	2.35371	1.83135	24.8068	3.27016e-05	0.00437238
gene:HanXRQr2_Chr08g0317451	2.16369	4.12939	24.7509	3.31969e-05	0.0044144
gene:HanXRQr2_Chr16g0739881	1.1916	4.56622	24.7459	3.3242e-05	0.0044144
gene:HanXRQr2_Chr04g0141451	3.18647	0.774976	24.7122	3.35443e-05	0.00443382
gene:HanXRQr2_Chr15g0706051	5.18963	-0.0100306	24.7044	3.36153e-05	0.00443382
gene:HanXRQr2_Chr17g0797741	2.34132	0.486259	24.6536	3.40786e-05	0.00447979
gene:HanXRQr2_Chr10g0465301	1.32561	4.13563	24.6325	3.42732e-05	0.00449025
gene:HanXRQr2_Chr16g0749381	3.14168	2.37246	24.6085	3.44953e-05	0.00450423
gene:HanXRQr2_Chr11g0504381	1.00104	4.63502	24.5948	3.46234e-05	0.00450589
gene:HanXRQr2_Chr06g0256181	1.86602	4.24902	24.5392	3.51478e-05	0.00455894
gene:HanXRQr2_Chr10g0459531	-1.12928	5.0275	24.5157	3.53714e-05	0.00456062
gene:HanXRQr2_Chr05g0232621	-2.40526	3.72735	24.5133	3.53944e-05	0.00456062
gene:HanXRQr2_Chr06g0250071	-1.51511	3.7867	24.4865	3.56524e-05	0.0045731
gene:HanXRQr2_Chr06g0242701	1.54374	4.59947	24.4741	3.57719e-05	0.0045731
gene:HanXRQr2_Chr01g0044861	1.18594	2.53649	24.4668	3.58426e-05	0.0045731
gene:HanXRQr2_Chr03g0132471	0.950319	3.962	24.4413	3.60908e-05	0.00458976
gene:HanXRQr2_Chr10g0463281	1.49178	3.19637	24.4151	3.63481e-05	0.00460747
gene:HanXRQr2_Chr13g0605151	0.945694	5.48504	24.3195	3.73032e-05	0.00471325
gene:HanXRQr2_Chr10g0421321	1.29477	5.1158	24.2662	3.78477e-05	0.00476661
gene:HanXRQr2_Chr12g0564661	-1.08333	3.46972	24.2494	3.80205e-05	0.00477298
gene:HanXRQr2_Chr01g0002951	1.32199	4.84062	24.2272	3.82513e-05	0.00478657
gene:HanXRQr2_Chr14g0637141	1.88345	3.71156	24.1556	3.90039e-05	0.00486515
gene:HanXRQr2_Chr10g0460521	0.646816	5.50812	24.0427	4.02243e-05	0.00500139
gene:HanXRQr2_Chr10g0445461	-1.98724	5.94962	24.0165	4.05128e-05	0.00500419
gene:HanXRQr2_Chr02g0071091	2.59997	2.71976	24.0131	4.05511e-05	0.00500419
gene:HanXRQr2_Chr14g0651671	-1.38266	4.51314	24.0058	4.06313e-05	0.00500419
gene:HanXRQr2_Chr05g0193221	-0.755248	4.865	23.9507	4.12492e-05	0.00506431
gene:HanXRQr2_Chr04g0183291	-1.04716	6.36218	23.8671	4.22036e-05	0.0051549
gene:HanXRQr2_Chr16g0737071	2.8068	0.914096	31.2943	4.22511e-05	0.0051549
gene:HanXRQr2_Chr14g0648441	0.925067	6.10837	23.8289	4.26485e-05	0.00518717
gene:HanXRQr2_Chr10g0436101	0.884027	3.91882	23.8004	4.29835e-05	0.00521168
gene:HanXRQr2_Chr03g0126761	2.82366	1.33878	23.7762	4.32705e-05	0.00523024
gene:HanXRQr2_Chr15g0682871	-0.797432	5.65554	23.7445	4.36491e-05	0.00525972
gene:HanXRQr2_Chr10g0421111	1.03048	4.59768	23.6827	4.43967e-05	0.00532549
gene:HanXRQr2_Chr15g0673271	2.77774	6.98979	23.6769	4.44677e-05	0.00532549
gene:HanXRQr2_Chr13g0581711	-1.55009	4.97477	23.6379	4.49482e-05	0.00533469
gene:HanXRQr2_Chr15g0722501	2.36891	4.19095	23.6379	4.49483e-05	0.00533469
gene:HanXRQr2_Chr14g0641751	-1.27208	5.62615	23.6237	4.51238e-05	0.00533469
gene:HanXRQr2_Chr12g0527231	-1.5563	3.65622	23.6185	4.51889e-05	0.00533469
gene:HanXRQr2_Chr03g0132971	-1.86218	4.3686	23.6154	4.52278e-05	0.00533469
gene:HanXRQr2_Chr14g0658381	1.64086	3.47668	23.5585	4.59433e-05	0.00540277
gene:HanXRQr2_Chr16g0778131	1.33761	6.92306	23.5056	4.66187e-05	0.00545276
gene:HanXRQr2_Chr17g0830461	-1.61387	7.15488	23.5034	4.66477e-05	0.00545276
gene:HanXRQr2_Chr07g0312421	0.853013	4.86789	23.4852	4.68831e-05	0.00546391
gene:HanXRQr2_Chr04g0167851	1.80507	3.83406	23.4578	4.72385e-05	0.00548894
gene:HanXRQr2_Chr17g0793121	1.00177	3.86004	23.4298	4.76068e-05	0.00551356
gene:HanXRQr2_Chr02g0086101	1.56182	5.27315	23.4162	4.77856e-05	0.00551356
gene:HanXRQr2_Chr12g0527921	-2.04792	2.43438	23.4095	4.7874e-05	0.00551356
gene:HanXRQr2_Chr04g0161971	0.890929	3.92077	23.3393	4.88144e-05	0.00560533
gene:HanXRQr2_Chr04g0192581	2.39232	4.75963	23.2835	4.95762e-05	0.00566486
gene:HanXRQr2_Chr04g0183801	1.23203	4.17193	23.2801	4.9623e-05	0.00566486
gene:HanXRQr2_Chr10g0451931	-2.80464	1.94493	23.256	4.99559e-05	0.00568623
gene:HanXRQr2_Chr15g0678821	3.01971	3.43541	23.2404	5.01732e-05	0.00569437
gene:HanXRQr2_Chr08g0357871	-0.844735	4.19658	23.1813	5.10045e-05	0.00577193
gene:HanXRQr2_Chr04g0157931	0.985198	5.43791	23.1556	5.137e-05	0.0057965
gene:HanXRQr2_Chr17g0782461	0.915096	5.61539	23.1292	5.17495e-05	0.00582249
gene:HanXRQr2_Chr15g0674561	2.51109	1.21375	23.0672	5.26514e-05	0.0058839
gene:HanXRQr2_Chr11g0487501	0.872083	4.31638	23.0651	5.26825e-05	0.0058839
gene:HanXRQr2_Chr12g0525211	1.68993	6.9952	23.0607	5.27474e-05	0.0058839
gene:HanXRQr2_Chr09g0377401	-1.67839	3.3645	23.043	5.30077e-05	0.00589438
gene:HanXRQr2_Chr08g0348531	1.26022	4.88363	23.0339	5.31433e-05	0.00589438
gene:HanXRQr2_Chr11g0505651	-0.852881	5.33746	22.9176	5.48977e-05	0.00605235
gene:HanXRQr2_Chr10g0437871	2.42353	5.3832	22.9027	5.5127e-05	0.00605235
gene:HanXRQr2_Chr16g0762751	1.10209	5.20685	22.9002	5.51661e-05	0.00605235
gene:HanXRQr2_Chr11g0480551	-0.765119	5.25573	22.8988	5.51877e-05	0.00605235
gene:HanXRQr2_Chr17g0781451	1.19323	6.8457	22.7223	5.79875e-05	0.00632992
gene:HanXRQr2_Chr05g0214681	-0.975779	5.89774	22.7159	5.80929e-05	0.00632992
gene:HanXRQr2_Chr17g0814751	1.60682	5.18049	22.7073	5.82336e-05	0.00632992
gene:HanXRQr2_Chr15g0721241	-2.28051	3.36694	22.6898	5.85204e-05	0.00632992
gene:HanXRQr2_Chr16g0772091	1.56961	5.59743	22.6834	5.86259e-05	0.00632992
gene:HanXRQr2_Chr10g0464431	-2.4736	0.0235665	27.174	5.86914e-05	0.00632992
gene:HanXRQr2_Chr02g0050341	-0.986317	3.02203	22.656	5.9079e-05	0.00633657
gene:HanXRQr2_Chr11g0511781	1.79612	5.22075	22.6522	5.91419e-05	0.00633657
gene:HanXRQr2_Chr15g0706641	-1.12606	2.53532	22.6463	5.924e-05	0.00633657
gene:HanXRQr2_Chr04g0171051	1.64187	6.56038	22.6261	5.95776e-05	0.00635527
gene:HanXRQr2_Chr11g0513461	-1.34699	3.55809	22.6038	5.99534e-05	0.00637793
gene:HanXRQr2_Chr11g0507091	1.48399	4.26726	22.507	6.16129e-05	0.00653636
gene:HanXRQr2_Chr01g0011041	1.282	7.80298	22.4975	6.17775e-05	0.00653636
gene:HanXRQr2_Chr10g0451011	-5.52695	2.93962	23.1457	6.21919e-05	0.00656242
gene:HanXRQr2_Chr06g0263461	-0.852424	6.07222	22.4632	6.23796e-05	0.00656449
gene:HanXRQr2_Chr11g0469111	2.16964	6.57534	22.4329	6.29164e-05	0.00660318
gene:HanXRQr2_Chr08g0351091	1.69302	2.56892	22.3993	6.35169e-05	0.00662425
gene:HanXRQr2_Chr10g0450551	-1.28344	5.57563	22.3955	6.35851e-05	0.00662425
gene:HanXRQr2_Chr11g0470921	-1.38926	2.71772	22.3932	6.36262e-05	0.00662425
gene:HanXRQr2_Chr12g0554021	0.884527	6.36026	22.3672	6.40971e-05	0.00665114
gene:HanXRQr2_Chr10g0450341	1.10233	7.4472	22.3453	6.4495e-05	0.00665114
gene:HanXRQr2_Chr04g0177581	0.744957	4.7793	22.3437	6.45237e-05	0.00665114
gene:HanXRQr2_Chr16g0744451	1.77482	4.15285	22.3414	6.45659e-05	0.00665114
gene:HanXRQr2_Chr01g0019751	-1.69179	5.25353	22.3132	6.50843e-05	0.0066869
gene:HanXRQr2_Chr14g0641771	0.843194	2.46799	22.3007	6.5315e-05	0.00669299
gene:HanXRQr2_Chr09g0381151	1.39487	8.04862	22.2862	6.55847e-05	0.00670304
gene:HanXRQr2_Chr08g0356711	0.772922	4.90989	22.2536	6.61937e-05	0.00674761
gene:HanXRQr2_Chr01g0018261	0.88838	3.95641	22.2291	6.66571e-05	0.00677715
gene:HanXRQr2_Chr03g0100661	-0.87369	3.99375	22.1805	6.75826e-05	0.0068534
gene:HanXRQr2_Chr03g0113161	0.985176	6.41908	22.1394	6.83782e-05	0.00691612
gene:HanXRQr2_Chr06g0247911	8.78646	-0.225609	24.0217	6.85743e-05	0.00691803
gene:HanXRQr2_Chr08g0323841	0.948911	3.88474	22.1083	6.89852e-05	0.00692643
gene:HanXRQr2_Chr15g0686511	0.843039	5.62288	22.107	6.90123e-05	0.00692643
gene:HanXRQr2_Chr06g0268781	2.48215	4.7801	22.0785	6.95733e-05	0.00696483
gene:HanXRQr2_Chr09g0407681	-0.995485	4.48992	22.0567	7.00087e-05	0.00699048
gene:HanXRQr2_Chr07g0314811	5.00961	0.764801	22.0443	7.02555e-05	0.00699724
gene:HanXRQr2_Chr12g0543621	1.39192	5.48698	21.9775	7.1607e-05	0.00711369
gene:HanXRQr2_Chr15g0706031	2.0635	4.1642	21.8684	7.3877e-05	0.00732057
gene:HanXRQr2_Chr11g0516051	1.0839	6.10429	21.7908	7.55377e-05	0.00745754
gene:HanXRQr2_Chr09g0384901	1.92152	8.05629	21.7821	7.57273e-05	0.00745754
gene:HanXRQr2_Chr16g0759091	0.854648	4.61527	21.7762	7.58554e-05	0.00745754
gene:HanXRQr2_Chr14g0659181	-0.801534	5.36037	21.7685	7.60232e-05	0.00745754
gene:HanXRQr2_Chr12g0535951	1.50669	2.44338	21.7577	7.62595e-05	0.00746196
gene:HanXRQr2_Chr03g0094351	-2.52932	1.00046	21.7375	7.67016e-05	0.00748646
gene:HanXRQr2_Chr17g0820681	9.49771	0.0550115	22.6974	7.71701e-05	0.0075134
gene:HanXRQr2_Chr16g0771951	0.953169	5.05905	21.6878	7.78046e-05	0.00755634
gene:HanXRQr2_Chr12g0521161	-2.86849	1.59493	21.6062	7.96524e-05	0.00771659
gene:HanXRQr2_Chr04g0179961	3.4515	4.80043	21.5876	8.00809e-05	0.00772351
gene:HanXRQr2_Chr03g0129081	-1.71337	4.41749	21.5859	8.01194e-05	0.00772351
gene:HanXRQr2_Chr03g0087191	0.909153	2.77586	21.5754	8.03623e-05	0.00772784
gene:HanXRQr2_Chr03g0103321	1.14428	5.2479	21.5526	8.08939e-05	0.00775985
gene:HanXRQr2_Chr05g0224611	-0.942034	3.63201	21.539	8.121e-05	0.00777108
gene:HanXRQr2_Chr15g0687351	1.05941	3.47866	21.5275	8.14807e-05	0.00777792
gene:HanXRQr2_Chr08g0353331	0.689565	4.14318	21.4746	8.27354e-05	0.00787843
gene:HanXRQr2_Chr13g0609861	-7.65366	0.623725	22.813	8.30625e-05	0.00789033
gene:HanXRQr2_Chr09g0379711	1.96476	4.97119	21.4468	8.34011e-05	0.00790327
gene:HanXRQr2_Chr04g0138751	0.928821	5.79675	21.3878	8.48367e-05	0.00799756
gene:HanXRQr2_Chr13g0590461	-1.01737	5.6399	21.3825	8.49672e-05	0.00799756
gene:HanXRQr2_Chr04g0160921	-1.61587	5.54993	21.3715	8.52369e-05	0.00799756
gene:HanXRQr2_Chr15g0720851	-0.603765	6.44808	21.3664	8.5364e-05	0.00799756
gene:HanXRQr2_Chr05g0199271	-1.63954	6.87509	21.3641	8.54204e-05	0.00799756
gene:HanXRQr2_Chr12g0527251	0.973712	3.69708	21.3039	8.69229e-05	0.00811877
gene:HanXRQr2_Chr07g0309761	0.92104	6.48981	21.2798	8.75334e-05	0.00815628
gene:HanXRQr2_Chr15g0672121	1.68746	5.90471	21.2505	8.82809e-05	0.00820634
gene:HanXRQr2_Chr17g0820121	-0.825304	6.12452	21.2338	8.87085e-05	0.0082265
gene:HanXRQr2_Chr14g0625771	2.9584	2.23614	21.2074	8.93936e-05	0.00824839
gene:HanXRQr2_Chr10g0452321	5.50656	1.33326	22.1417	8.95328e-05	0.00824839
gene:HanXRQr2_Chr09g0408921	1.0844	4.90181	21.2002	8.95783e-05	0.00824839
gene:HanXRQr2_Chr09g0404931	1.15451	3.43262	21.1763	9.02045e-05	0.0082865
gene:HanXRQr2_Chr14g0666721	-1.62046	4.13631	21.158	9.06864e-05	0.00829121
gene:HanXRQr2_Chr07g0299851	1.21711	3.99695	21.1573	9.07039e-05	0.00829121
gene:HanXRQr2_Chr01g0031391	-1.12416	4.72918	21.1456	9.10131e-05	0.00829121
gene:HanXRQr2_Chr07g0287911	0.957357	4.52623	21.1421	9.11052e-05	0.00829121
gene:HanXRQr2_Chr06g0251831	-0.885941	3.71922	21.1322	9.13687e-05	0.00829585
gene:HanXRQr2_Chr09g0412491	0.859518	6.01043	21.0956	9.23476e-05	0.00836528
gene:HanXRQr2_Chr14g0648091	-0.800208	5.14488	21.0838	9.26653e-05	0.00837462
gene:HanXRQr2_Chr01g0013381	1.01097	3.32321	21.0447	9.37288e-05	0.00845118
gene:HanXRQr2_Chr12g0546371	-1.30858	1.99552	21.027	9.42115e-05	0.00847513
gene:HanXRQr2_Chr04g0141891	-2.97318	2.41166	20.9956	9.50801e-05	0.0085336
gene:HanXRQr2_Chr11g0514991	-0.884815	4.21092	20.9811	9.54848e-05	0.00855027
gene:HanXRQr2_Chr14g0659531	-1.05808	3.28531	20.9651	9.59299e-05	0.00857047
gene:HanXRQr2_Chr15g0671231	2.37626	5.2217	20.9286	9.69601e-05	0.00864274
gene:HanXRQr2_Chr13g0584721	2.1409	7.19192	20.8806	9.83305e-05	0.00874492
gene:HanXRQr2_Chr15g0685971	-1.26908	6.2552	20.8423	9.94403e-05	0.00882352
gene:HanXRQr2_Chr12g0548851	-1.6789	5.67145	20.7628	0.000101786	0.0089755
gene:HanXRQr2_Chr14g0631031	-0.984692	2.74042	20.7617	0.000101819	0.0089755
gene:HanXRQr2_Chr11g0479731	2.5513	2.87537	20.7609	0.000101843	0.0089755
gene:HanXRQr2_Chr13g0592391	0.811789	5.71393	20.7398	0.000102475	0.00901087
gene:HanXRQr2_Chr16g0763181	2.30263	6.13529	20.724	0.000102951	0.00903236
gene:HanXRQr2_Chr17g0791911	-3.52962	1.72399	20.7072	0.00010346	0.00904746
gene:HanXRQr2_Chr09g0389291	1.06394	4.67088	20.7031	0.000103586	0.00904746
gene:HanXRQr2_Chr14g0637551	7.39502	0.569078	21.9241	0.000104857	0.00913258
gene:HanXRQr2_Chr04g0167501	0.868975	4.4166	20.652	0.000105154	0.00913258
gene:HanXRQr2_Chr13g0597521	1.09338	3.16084	20.6485	0.000105263	0.00913258
gene:HanXRQr2_Chr06g0270871	1.18858	2.3962	20.6179	0.000106216	0.00919486
gene:HanXRQr2_Chr17g0782851	-5.53035	3.51235	26.1822	0.000107579	0.00927527
gene:HanXRQr2_Chr10g0418221	1.3246	4.97717	20.5733	0.00010762	0.00927527
gene:HanXRQr2_Chr06g0249271	2.5849	2.37351	20.551	0.000108329	0.00931582
gene:HanXRQr2_Chr06g0271961	0.921301	6.02314	20.5267	0.000109109	0.0093623
gene:HanXRQr2_Chr01g0020761	-1.74635	4.07708	20.4981	0.000110033	0.00938787
gene:HanXRQr2_Chr15g0688241	0.869978	4.97196	20.4937	0.000110177	0.00938787
gene:HanXRQr2_Chr15g0703461	1.45502	5.40847	20.4905	0.000110279	0.00938787
gene:HanXRQr2_Chr17g0800101	-0.847855	3.39791	20.4878	0.000110369	0.00938787
gene:HanXRQr2_Chr05g0223011	0.74034	6.05075	20.4719	0.000110889	0.00941155
gene:HanXRQr2_Chr07g0309311	5.04682	0.21301	20.4501	0.000111605	0.00945184
gene:HanXRQr2_Chr08g0351201	1.15335	3.24839	20.439	0.000111972	0.00946233
gene:HanXRQr2_Chr04g0169551	-1.41381	3.43762	20.4117	0.000112879	0.00951838
gene:HanXRQr2_Chr16g0724391	-1.17406	3.63439	20.3876	0.000113688	0.00956595
gene:HanXRQr2_Chr05g0208541	-0.999442	3.01303	20.3592	0.000114649	0.00962607
gene:HanXRQr2_Chr15g0676751	1.232	6.55502	20.3053	0.000116493	0.00975989
gene:HanXRQr2_Chr04g0178021	-0.754464	6.36471	20.2976	0.00011676	0.00976134
gene:HanXRQr2_Chr17g0796371	0.93794	4.67038	20.2858	0.000117171	0.00977475
gene:HanXRQr2_Chr01g0016521	2.46242	3.95028	20.2424	0.000118688	0.00988023
gene:HanXRQr2_Chr06g0260891	-0.958649	4.7286	20.2334	0.000119008	0.00988574
gene:HanXRQr2_Chr11g0509091	0.720847	5.32986	20.2212	0.00011944	0.0099006
gene:HanXRQr2_Chr01g0039731	-1.10365	2.75548	20.2132	0.000119725	0.00990199
gene:HanXRQr2_Chr16g0765251	-1.50234	4.069	20.2011	0.000120156	0.00990199
gene:HanXRQr2_Chr01g0013571	-1.15743	5.30858	20.1985	0.000120247	0.00990199
gene:HanXRQr2_Chr01g0010581	-1.53984	3.031	20.1923	0.000120471	0.00990199
gene:HanXRQr2_Chr06g0261341	1.62519	3.41676	20.1762	0.000121049	0.00992856
gene:HanXRQr2_Chr09g0365201	4.56766	1.0984	20.1678	0.000121352	0.00993253
gene:HanXRQr2_Chr09g0384591	0.955682	4.67202	20.1472	0.000122097	0.00995727
gene:HanXRQr2_Chr11g0482381	1.22681	5.31394	20.1454	0.000122164	0.00995727
gene:HanXRQr2_Chr11g0499571	-1.21284	4.35462	20.1336	0.000122594	0.0099715
gene:HanXRQr2_Chr10g0459401	-2.17317	8.05145	20.1067	0.000123578	0.0100306
gene:HanXRQr2_Chr11g0507401	0.840599	3.22384	20.0445	0.000125892	0.0101898
gene:HanXRQr2_Chr16g0756071	1.20602	4.71961	20.04	0.000126061	0.0101898
gene:HanXRQr2_Chr13g0600791	2.50833	1.21374	20.0262	0.00012658	0.0102106
gene:HanXRQr2_Chr10g0451531	2.199	3.81731	20.5516	0.000127009	0.0102144
gene:HanXRQr2_Chr02g0062971	-1.10726	3.1299	20.0112	0.00012715	0.0102144
gene:HanXRQr2_Chr05g0214511	-1.7838	6.37895	19.9945	0.000127787	0.0102315
gene:HanXRQr2_Chr15g0698321	-1.30189	2.07218	19.9919	0.000127887	0.0102315
gene:HanXRQr2_Chr15g0717981	-1.13315	3.61856	19.9834	0.00012821	0.0102363
gene:HanXRQr2_Chr17g0781711	2.00173	5.81276	19.9709	0.000128691	0.0102537
gene:HanXRQr2_Chr16g0769761	-2.22919	4.09751	22.4324	0.000129544	0.0102963
gene:HanXRQr2_Chr01g0016991	-1.21558	4.22175	19.9434	0.000129752	0.0102963
gene:HanXRQr2_Chr12g0539771	0.80754	4.04642	19.9333	0.000130146	0.0103066
gene:HanXRQr2_Chr00c014g0832841	2.11207	3.71677	19.8966	0.000131585	0.0103582
gene:HanXRQr2_Chr04g0168941	1.59414	4.70115	19.895	0.000131647	0.0103582
gene:HanXRQr2_Chr07g0302881	1.19377	5.66472	19.8908	0.000131811	0.0103582
gene:HanXRQr2_Chr17g0781801	1.22631	3.49393	19.8896	0.000131858	0.0103582
gene:HanXRQr2_Chr05g0214871	1.34378	3.04939	19.8207	0.000134612	0.0105356
gene:HanXRQr2_Chr02g0080291	-1.14963	5.98705	19.8142	0.000134873	0.0105356
gene:HanXRQr2_Chr02g0069031	-1.1184	7.52733	19.8064	0.00013519	0.0105356
gene:HanXRQr2_Chr15g0688641	6.58569	0.831966	19.8014	0.000135393	0.0105356
gene:HanXRQr2_Chr14g0665681	1.52039	5.42485	19.7996	0.000135466	0.0105356
gene:HanXRQr2_Chr07g0311191	2.08737	2.33176	19.7775	0.000136367	0.0105742
gene:HanXRQr2_Chr16g0772851	0.934259	8.19318	19.7592	0.000137117	0.0105742
gene:HanXRQr2_Chr08g0341771	-1.3411	4.16563	19.7573	0.000137198	0.0105742
gene:HanXRQr2_Chr03g0126491	4.18349	0.997644	19.7569	0.000137215	0.0105742
gene:HanXRQr2_Chr17g0795311	2.4167	6.0997	19.7544	0.000137317	0.0105742
gene:HanXRQr2_Chr10g0424731	1.09162	4.44931	19.7435	0.000137767	0.010588
gene:HanXRQr2_Chr17g0800051	-1.05126	3.21466	19.7301	0.000138325	0.0106075
gene:HanXRQr2_Chr06g0260241	-1.93104	2.10164	19.7166	0.000138885	0.0106075
gene:HanXRQr2_Chr14g0669681	1.87946	3.50217	19.7148	0.000138961	0.0106075
gene:HanXRQr2_Chr09g0415661	0.889805	5.19588	19.7113	0.000139108	0.0106075
gene:HanXRQr2_Chr06g0268791	4.19837	0.384897	19.7007	0.000139553	0.0106207
gene:HanXRQr2_Chr12g0530201	1.31256	4.3771	19.6906	0.000139974	0.0106321
gene:HanXRQr2_Chr08g0329271	1.43653	3.94683	19.6761	0.000140589	0.0106513
gene:HanXRQr2_Chr05g0218161	-1.01161	5.72964	19.6717	0.000140774	0.0106513
gene:HanXRQr2_Chr08g0322211	-1.35362	3.5371	19.6411	0.000142076	0.0107291
gene:HanXRQr2_Chr04g0180081	2.53822	2.8981	19.6246	0.000142784	0.0107618
gene:HanXRQr2_Chr17g0829741	1.01743	4.15524	19.6155	0.000143176	0.0107705
gene:HanXRQr2_Chr02g0066681	2.19497	6.85925	19.5998	0.000143856	0.0108008
gene:HanXRQr2_Chr15g0716591	-2.30709	0.871527	19.5568	0.000145734	0.0108976
gene:HanXRQr2_Chr04g0169731	1.25883	5.36379	19.5456	0.000146228	0.0108976
gene:HanXRQr2_Chr11g0480061	-1.17614	6.43861	19.5456	0.000146228	0.0108976
gene:HanXRQr2_Chr04g0167611	0.729975	6.1024	19.5448	0.000146261	0.0108976
gene:HanXRQr2_Chr01g0044451	0.865432	5.99554	19.4944	0.000148508	0.0110348
gene:HanXRQr2_Chr08g0340531	2.13096	2.78936	19.4908	0.000148669	0.0110348
gene:HanXRQr2_Chr09g0402431	2.38684	2.4041	20.2695	0.000149882	0.0110527
gene:HanXRQr2_Chr17g0787971	1.24524	5.49926	19.4616	0.000149987	0.0110527
gene:HanXRQr2_Chr02g0066721	2.74375	2.61288	19.461	0.000150015	0.0110527
gene:HanXRQr2_Chr01g0033721	-1.55242	2.98345	19.4604	0.000150042	0.0110527
gene:HanXRQr2_Chr03g0101311	-0.793525	6.1364	19.425	0.000151657	0.0111507
gene:HanXRQr2_Chr03g0094121	-1.08135	5.1874	19.3949	0.000153048	0.0112318
gene:HanXRQr2_Chr05g0235551	1.11202	6.64131	19.3678	0.00015431	0.0112671
gene:HanXRQr2_Chr06g0265861	1.09495	5.08143	19.3674	0.000154328	0.0112671
gene:HanXRQr2_Chr09g0394081	0.759953	4.76027	19.366	0.000154396	0.0112671
gene:HanXRQr2_Chr14g0658871	-1.30218	5.93931	19.3327	0.000155962	0.0113602
gene:HanXRQr2_Chr15g0690401	0.938511	5.8719	19.32	0.000156564	0.0113638
gene:HanXRQr2_Chr10g0435061	-2.9427	0.619911	20.7979	0.000156594	0.0113638
gene:HanXRQr2_Chr08g0342301	0.802506	5.17651	19.2954	0.000157735	0.0114068
gene:HanXRQr2_Chr04g0178931	1.0939	5.06513	19.2947	0.000157771	0.0114068
gene:HanXRQr2_Chr05g0226461	1.7358	2.29704	19.2884	0.000158072	0.0114075
gene:HanXRQr2_Chr10g0430071	0.858558	4.48342	19.2616	0.000159366	0.0114684
gene:HanXRQr2_Chr03g0108181	2.38844	4.43397	19.2567	0.000159604	0.0114684
gene:HanXRQr2_Chr11g0489361	-1.28643	3.79453	19.2454	0.00016015	0.0114684
gene:HanXRQr2_Chr03g0115671	1.18815	3.76325	19.2447	0.000160185	0.0114684
gene:HanXRQr2_Chr03g0102771	0.978728	5.088	19.2406	0.000160385	0.0114684
gene:HanXRQr2_Chr17g0794791	0.926509	5.54266	19.2164	0.000161573	0.0115322
gene:HanXRQr2_Chr13g0598061	-1.41379	6.02328	19.1906	0.000162846	0.0116019
gene:HanXRQr2_Chr16g0766591	1.18696	4.74784	19.1747	0.000163636	0.0116369
gene:HanXRQr2_Chr05g0234981	-1.96441	3.11079	19.1408	0.000165335	0.0117364
gene:HanXRQr2_Chr10g0465811	-0.678093	5.38963	19.1335	0.0001657	0.011741
gene:HanXRQr2_Chr12g0521741	-2.10165	6.17134	19.1201	0.00016638	0.0117678
gene:HanXRQr2_Chr12g0534151	1.12534	5.24095	19.1075	0.00016702	0.0117885
gene:HanXRQr2_Chr15g0706021	2.68655	3.1006	19.1025	0.000167277	0.0117885
gene:HanXRQr2_Chr09g0387751	-1.6013	5.4219	19.0903	0.000167902	0.0118112
gene:HanXRQr2_Chr04g0191951	-3.35222	0.897395	20.1572	0.000169163	0.0118785
gene:HanXRQr2_Chr17g0823051	1.44099	2.95012	19.0122	0.000171954	0.0120312
gene:HanXRQr2_Chr05g0232401	-0.69518	4.28999	19.0106	0.000172037	0.0120312
gene:HanXRQr2_Chr03g0127411	-1.39702	5.62167	19.0064	0.000172261	0.0120312
gene:HanXRQr2_Chr10g0443821	-0.814558	4.53427	18.9508	0.000175213	0.0122084
gene:HanXRQr2_Chr15g0710141	1.05117	4.59145	18.9469	0.000175425	0.0122084
gene:HanXRQr2_Chr13g0588531	1.40092	5.44746	18.9378	0.000175913	0.0122119
gene:HanXRQr2_Chr10g0418371	-1.87677	2.11052	18.9343	0.000176101	0.0122119
gene:HanXRQr2_Chr02g0071051	0.899537	7.05929	18.8888	0.000178575	0.0123056
gene:HanXRQr2_Chr15g0701971	1.12096	7.27924	18.8829	0.000178901	0.0123056
gene:HanXRQr2_Chr02g0080271	-1.90772	5.65868	18.8829	0.000178902	0.0123056
gene:HanXRQr2_Chr03g0131961	2.31992	2.43533	18.8817	0.000178965	0.0123056
gene:HanXRQr2_Chr13g0609641	1.10135	6.27313	18.8806	0.000179027	0.0123056
gene:HanXRQr2_Chr12g0543581	2.38274	4.54052	18.8691	0.000179659	0.0123273
gene:HanXRQr2_Chr11g0485311	-1.08588	8.59611	18.8547	0.000180451	0.0123599
gene:HanXRQr2_Chr12g0564561	-0.758831	5.38057	18.8462	0.000180924	0.0123625
gene:HanXRQr2_Chr10g0464721	-1.52433	6.34656	18.8427	0.000181121	0.0123625
gene:HanXRQr2_Chr14g0650221	0.653116	5.79833	18.8053	0.00018321	0.012462
gene:HanXRQr2_Chr17g0789431	-1.12246	4.89552	18.7987	0.000183586	0.012462
gene:HanXRQr2_Chr06g0242711	1.62984	4.90687	18.7949	0.000183801	0.012462
gene:HanXRQr2_Chr02g0059781	-1.06089	4.92592	18.7939	0.000183856	0.012462
gene:HanXRQr2_Chr10g0438241	-0.838481	3.40097	18.7107	0.000188619	0.0127566
gene:HanXRQr2_Chr11g0469851	-1.50917	2.49786	18.7067	0.000188856	0.0127566
gene:HanXRQr2_Chr17g0814511	-1.53099	5.90017	18.6945	0.000189566	0.0127824
gene:HanXRQr2_Chr12g0556931	0.803661	5.97513	18.6006	0.000195136	0.0131353
gene:HanXRQr2_Chr07g0305751	1.2242	5.3099	18.5947	0.000195495	0.0131368
gene:HanXRQr2_Chr09g0406971	-1.34549	2.85279	18.5738	0.000196756	0.0131989
gene:HanXRQr2_Chr16g0739621	1.51327	4.63409	18.545	0.000198516	0.0132941
gene:HanXRQr2_Chr15g0681701	-1.07906	3.59802	18.5205	0.000200029	0.0133725
gene:HanXRQr2_Chr14g0643971	1.47322	3.68995	18.5061	0.000200921	0.0134092
gene:HanXRQr2_Chr01g0026131	-1.17214	4.73413	18.4833	0.000202343	0.013481
gene:HanXRQr2_Chr16g0771851	5.3982	2.08534	19.1836	0.000204313	0.0135891
gene:HanXRQr2_Chr17g0827501	-2.43122	3.30262	18.4084	0.000207097	0.0137508
gene:HanXRQr2_Chr03g0126641	3.30332	2.43408	18.3912	0.000208204	0.0137746
gene:HanXRQr2_Chr06g0244051	1.13085	3.59876	18.3838	0.000208683	0.0137746
gene:HanXRQr2_Chr08g0325131	0.927548	9.99031	18.3819	0.000208807	0.0137746
gene:HanXRQr2_Chr15g0690231	1.83905	4.54273	18.381	0.000208866	0.0137746
gene:HanXRQr2_Chr02g0085741	0.789171	5.01037	18.3476	0.000211042	0.0138946
gene:HanXRQr2_Chr01g0030461	2.13344	3.17648	18.3325	0.000212036	0.0139365
gene:HanXRQr2_Chr05g0223701	0.947791	4.03545	18.318	0.000212998	0.0139668
gene:HanXRQr2_Chr07g0285971	-1.63485	2.1064	18.3147	0.000213212	0.0139668
gene:HanXRQr2_Chr16g0726381	0.7456	5.04545	18.3033	0.000213974	0.0139932
gene:HanXRQr2_Chr01g0015191	0.801843	4.07656	18.23	0.000218909	0.0142731
gene:HanXRQr2_Chr16g0738661	-0.658032	6.72483	18.2213	0.000219503	0.0142731
gene:HanXRQr2_Chr13g0591451	-0.789145	5.99672	18.2189	0.000219666	0.0142731
gene:HanXRQr2_Chr01g0026961	2.74182	6.63628	18.2182	0.000219715	0.0142731
gene:HanXRQr2_Chr01g0009251	2.12914	5.13295	18.2056	0.000220583	0.0142914
gene:HanXRQr2_Chr02g0077381	1.32187	3.18163	18.1927	0.00022147	0.0142914
gene:HanXRQr2_Chr10g0464901	-1.91492	1.79697	18.1912	0.000221572	0.0142914
gene:HanXRQr2_Chr07g0287091	1.50455	5.9747	18.1882	0.000221779	0.0142914
gene:HanXRQr2_Chr14g0660751	0.993058	3.37321	18.1875	0.000221827	0.0142914
gene:HanXRQr2_Chr07g0317121	-0.848408	4.53862	18.1498	0.000224453	0.0144274
gene:HanXRQr2_Chr14g0660411	-0.59251	5.42133	18.1466	0.000224678	0.0144274
gene:HanXRQr2_Chr01g0012171	-0.858659	8.07375	18.1199	0.000226557	0.0145011
gene:HanXRQr2_Chr16g0731201	-1.7169	2.95965	18.115	0.000226905	0.0145011
gene:HanXRQr2_Chr06g0265981	1.16647	7.49935	18.1146	0.00022694	0.0145011
gene:HanXRQr2_Chr14g0670121	1.25868	4.53863	18.107	0.000227473	0.0145114
gene:HanXRQr2_Chr15g0714011	1.25537	3.89895	18.0865	0.000228941	0.0145812
gene:HanXRQr2_Chr02g0050801	-1.1877	4.06079	18.0701	0.000230117	0.0146323
gene:HanXRQr2_Chr14g0660831	-1.49805	2.46849	18.0633	0.000230606	0.0146396
gene:HanXRQr2_Chr15g0690951	-0.884005	3.63315	18.0463	0.000231839	0.0146939
gene:HanXRQr2_Chr10g0462151	1.88491	4.20848	18.0347	0.00023268	0.0147233
gene:HanXRQr2_Chr01g0011751	1.66618	3.66223	18.0097	0.00023451	0.0148151
gene:HanXRQr2_Chr15g0680311	-1.74114	3.87624	17.9927	0.00023576	0.01487
gene:HanXRQr2_Chr14g0625751	2.58333	0.735138	17.9803	0.000236682	0.0149041
gene:HanXRQr2_Chr11g0469771	-0.908375	5.08514	17.9479	0.000239097	0.0150319
gene:HanXRQr2_Chr10g0421161	2.52173	3.80285	17.9285	0.000240558	0.0150808
gene:HanXRQr2_Chr09g0402221	-1.11154	3.86289	17.9146	0.000241612	0.0150808
gene:HanXRQr2_Chr14g0634251	0.685319	4.98388	17.9125	0.000241771	0.0150808
gene:HanXRQr2_Chr09g0391161	2.19821	2.13008	17.9099	0.00024197	0.0150808
gene:HanXRQr2_Chr05g0224441	2.92012	2.54537	17.909	0.000242038	0.0150808
gene:HanXRQr2_Chr14g0625741	2.799	0.622265	17.9069	0.000242191	0.0150808
gene:HanXRQr2_Chr14g0652821	1.24677	3.38643	17.8687	0.000245118	0.0152387
gene:HanXRQr2_Chr17g0786501	0.933994	5.05582	17.8402	0.000247325	0.0153514
gene:HanXRQr2_Chr03g0113991	2.36063	1.21614	17.8304	0.000248086	0.0153743
gene:HanXRQr2_Chr14g0629761	-0.936756	5.82596	17.8123	0.000249508	0.0154378
gene:HanXRQr2_Chr07g0311301	2.05114	1.63912	17.7982	0.000250618	0.0154612
gene:HanXRQr2_Chr08g0337901	-0.941017	6.09856	17.7974	0.000250677	0.0154612
gene:HanXRQr2_Chr13g0589431	1.3476	2.56151	17.7867	0.000251525	0.015489
gene:HanXRQr2_Chr06g0254811	-1.42661	2.3173	17.777	0.000252294	0.0155119
gene:HanXRQr2_Chr02g0054301	2.75123	3.04512	17.974	0.000253047	0.0155337
gene:HanXRQr2_Chr09g0410221	2.11326	5.45839	17.7565	0.000253936	0.0155434
gene:HanXRQr2_Chr03g0126811	2.44814	3.37725	17.7556	0.000254001	0.0155434
gene:HanXRQr2_Chr04g0141711	0.912513	4.46301	17.7413	0.000255153	0.0155691
gene:HanXRQr2_Chr16g0769771	3.31485	0.951601	18.1673	0.000255615	0.0155691
gene:HanXRQr2_Chr08g0349141	-4.22839	0.405812	17.7355	0.000255617	0.0155691
gene:HanXRQr2_Chr09g0374811	-0.935342	2.81629	17.6924	0.000259117	0.0157577
gene:HanXRQr2_Chr07g0289891	4.91004	0.21275	17.68	0.000260135	0.015795
gene:HanXRQr2_Chr13g0568161	-0.755757	6.07518	17.6627	0.000261561	0.0158548
gene:HanXRQr2_Chr05g0217931	1.26486	3.23984	17.6582	0.000261932	0.0158548
gene:HanXRQr2_Chr13g0590911	-0.715382	6.05818	17.602	0.000266629	0.0161142
gene:HanXRQr2_Chr05g0207261	1.98444	0.720067	17.5889	0.000267744	0.0161565
gene:HanXRQr2_Chr04g0146451	0.954967	3.96148	17.5776	0.000268696	0.0161585
gene:HanXRQr2_Chr05g0221501	2.84433	2.08811	17.5719	0.000269187	0.0161585
gene:HanXRQr2_Chr07g0281571	-1.91712	2.19379	17.5704	0.000269315	0.0161585
gene:HanXRQr2_Chr06g0265151	-1.66866	2.6413	17.569	0.000269433	0.0161585
gene:HanXRQr2_Chr08g0335331	1.81184	7.1533	17.5468	0.000271337	0.0162253
gene:HanXRQr2_Chr12g0530931	-1.08479	4.14116	17.5463	0.000271378	0.0162253
gene:HanXRQr2_Chr08g0346921	1.14135	6.18937	17.525	0.000273219	0.0163104
gene:HanXRQr2_Chr10g0465481	-2.36643	7.32749	17.4758	0.000277513	0.0165414
gene:HanXRQr2_Chr09g0404601	-2.39005	1.3571	17.4501	0.000279787	0.016635
gene:HanXRQr2_Chr08g0345001	0.702606	3.8387	17.4485	0.000279935	0.016635
gene:HanXRQr2_Chr10g0438261	-0.919722	6.53383	17.4249	0.000282035	0.0167185
gene:HanXRQr2_Chr06g0256951	-0.77244	3.443	17.4232	0.000282195	0.0167185
gene:HanXRQr2_Chr14g0643681	-1.0424	5.26044	17.413	0.000283107	0.0167325
gene:HanXRQr2_Chr04g0181211	-2.56795	0.701306	17.4108	0.000283303	0.0167325
gene:HanXRQr2_Chr12g0543911	0.841213	4.71259	17.406	0.000283737	0.0167325
gene:HanXRQr2_Chr09g0401081	-0.679349	5.24787	17.4015	0.000284146	0.0167325
gene:HanXRQr2_Chr13g0603921	1.43663	7.60443	17.3914	0.000285059	0.016761
gene:HanXRQr2_Chr06g0270671	-1.03179	3.78856	17.3542	0.000288451	0.0169048
gene:HanXRQr2_Chr12g0548111	2.6639	5.40487	17.3528	0.000288585	0.0169048
gene:HanXRQr2_Chr06g0243941	-0.732842	6.4125	17.3504	0.000288804	0.0169048
gene:HanXRQr2_Chr10g0424531	6.66126	1.24192	19.2599	0.000289654	0.0169292
gene:HanXRQr2_Chr13g0584731	1.7897	7.17133	17.332	0.000290504	0.0169535
gene:HanXRQr2_Chr13g0592791	-5.27376	-0.850244	17.7516	0.000292268	0.017031
gene:HanXRQr2_Chr04g0186461	-1.89836	8.12867	17.3075	0.000292778	0.017035
gene:HanXRQr2_Chr03g0123721	0.713925	5.77842	17.3029	0.00029321	0.017035
gene:HanXRQr2_Chr17g0814301	-1.31215	1.50156	17.2749	0.00029584	0.0171354
gene:HanXRQr2_Chr15g0675921	-0.919521	6.05372	17.2716	0.000296153	0.0171354
gene:HanXRQr2_Chr03g0126771	3.63536	0.539353	17.2646	0.000296816	0.0171354
gene:HanXRQr2_Chr15g0705171	0.879952	5.15802	17.2627	0.000296991	0.0171354
gene:HanXRQr2_Chr09g0417301	1.46212	3.81402	17.2591	0.000297332	0.0171354
gene:HanXRQr2_Chr01g0036111	1.51785	5.30082	17.2504	0.000298163	0.0171354
gene:HanXRQr2_Chr15g0698371	1.75785	5.60677	17.2493	0.000298271	0.0171354
gene:HanXRQr2_Chr11g0474611	-0.81542	5.62114	17.2474	0.000298449	0.0171354
gene:HanXRQr2_Chr16g0739311	-0.672363	6.65217	17.2137	0.000301679	0.0172802
gene:HanXRQr2_Chr10g0464501	-2.57933	4.12189	17.2119	0.000301857	0.0172802
gene:HanXRQr2_Chr02g0068931	-1.00426	4.11924	17.1863	0.000304328	0.0173962
gene:HanXRQr2_Chr14g0654911	-0.905141	3.227	17.1639	0.00030652	0.0174958
gene:HanXRQr2_Chr07g0316191	-2.56673	4.03865	17.1564	0.000307262	0.0175126
gene:HanXRQr2_Chr17g0822541	0.813818	6.12969	17.1498	0.000307903	0.0175235
gene:HanXRQr2_Chr14g0645121	-0.915735	3.32579	17.144	0.00030848	0.0175308
gene:HanXRQr2_Chr05g0215601	1.11326	4.19757	17.1371	0.000309164	0.0175442
gene:HanXRQr2_Chr12g0542861	-2.02998	3.9612	17.128	0.000310067	0.0175502
gene:HanXRQr2_Chr08g0320121	2.01246	5.67076	17.1269	0.00031017	0.0175502
gene:HanXRQr2_Chr11g0487651	1.13707	5.04579	17.1157	0.000311291	0.017586
gene:HanXRQr2_Chr11g0485181	0.515611	5.76346	17.1115	0.000311703	0.017586
gene:HanXRQr2_Chr06g0256911	-1.77656	2.31848	17.1009	0.00031277	0.0176207
gene:HanXRQr2_Chr03g0116241	1.81056	3.39972	17.0804	0.000314826	0.017711
gene:HanXRQr2_Chr12g0557711	-1.21682	3.32906	17.0708	0.000315797	0.0177401
gene:HanXRQr2_Chr04g0141651	-1.23552	3.43437	17.0133	0.000321679	0.0180445
gene:HanXRQr2_Chr09g0395981	1.90022	1.82636	16.9982	0.000323247	0.0181065
gene:HanXRQr2_Chr12g0561591	-1.24029	2.04568	16.9921	0.000323878	0.0181158
gene:HanXRQr2_Chr10g0454191	1.95098	4.01403	16.9797	0.000325174	0.0181623
gene:HanXRQr2_Chr03g0135051	-0.751518	4.7677	16.9695	0.000326247	0.0181962
gene:HanXRQr2_Chr10g0430821	0.700931	5.04532	16.9608	0.000327156	0.0181991
gene:HanXRQr2_Chr03g0123221	0.841054	5.27974	16.9601	0.000327231	0.0181991
gene:HanXRQr2_Chr07g0299821	0.830371	4.99919	16.9527	0.000328016	0.0182168
gene:HanXRQr2_Chr09g0396761	-0.670222	4.77407	16.9456	0.000328767	0.0182326
gene:HanXRQr2_Chr04g0156241	1.02849	3.94151	16.9324	0.000330157	0.0182837
gene:HanXRQr2_Chr02g0086081	2.89476	4.03054	17.3172	0.000331418	0.0183237
gene:HanXRQr2_Chr04g0174811	-1.14817	2.87768	16.9168	0.000331819	0.0183237
gene:HanXRQr2_Chr08g0359291	5.64625	1.77225	16.9057	0.000333016	0.0183638
gene:HanXRQr2_Chr09g0412581	-0.902419	4.43817	16.8889	0.000334822	0.0184374
gene:HanXRQr2_Chr10g0430781	-1.17603	3.05579	16.8767	0.000336139	0.0184839
gene:HanXRQr2_Chr09g0395801	1.9667	6.38841	16.8704	0.000336821	0.0184953
gene:HanXRQr2_Chr05g0201651	0.881673	6.76291	16.8378	0.000340386	0.0186648
gene:HanXRQr2_Chr15g0721741	-1.25661	7.57003	16.7934	0.000345301	0.0188662
gene:HanXRQr2_Chr03g0126751	2.90403	3.04967	16.7918	0.000345472	0.0188662
gene:HanXRQr2_Chr10g0432621	0.868354	5.78455	16.7873	0.000345978	0.0188662
gene:HanXRQr2_Chr05g0214591	1.48154	2.6344	16.7872	0.000345991	0.0188662
gene:HanXRQr2_Chr15g0698501	1.88116	3.33037	16.7808	0.000346709	0.0188789
gene:HanXRQr2_Chr03g0126521	3.56569	0.847704	16.7731	0.000347565	0.0188992
gene:HanXRQr2_Chr17g0817541	0.897882	5.68321	16.7423	0.000351043	0.0190618
gene:HanXRQr2_Chr13g0593601	-1.6682	1.69598	16.72	0.00035359	0.0191734
gene:HanXRQr2_Chr01g0038741	-5.54493	-0.430769	17.0857	0.000356061	0.0192806
gene:HanXRQr2_Chr01g0002901	1.02706	5.65173	16.6858	0.000357524	0.019333
gene:HanXRQr2_Chr06g0254841	-1.38377	5.27384	16.6789	0.000358322	0.0193494
gene:HanXRQr2_Chr02g0083471	1.14977	2.85237	16.6722	0.000359103	0.0193648
gene:HanXRQr2_Chr02g0047271	4.15781	-0.398447	16.6582	0.000360738	0.0194261
gene:HanXRQr2_Chr05g0224651	-1.09564	5.88843	16.653	0.00036135	0.0194323
gene:HanXRQr2_Chr14g0658341	-1.59794	4.26186	16.6384	0.000363065	0.0194976
gene:HanXRQr2_Chr12g0556521	1.09506	6.46633	16.5797	0.000370042	0.0198159
gene:HanXRQr2_Chr06g0255571	2.49153	4.55461	16.5793	0.000370093	0.0198159
gene:HanXRQr2_Chr12g0552561	1.8549	5.74087	16.5758	0.000370514	0.0198159
gene:HanXRQr2_Chr02g0086301	-1.16548	4.87481	16.5457	0.000374155	0.0199833
gene:HanXRQr2_Chr01g0031691	1.49638	6.93503	16.5389	0.000374983	0.0199865
gene:HanXRQr2_Chr06g0276951	-1.13357	3.35856	16.535	0.000375459	0.0199865
gene:HanXRQr2_Chr14g0668491	-1.64973	4.63824	16.5326	0.000375751	0.0199865
gene:HanXRQr2_Chr16g0769301	0.77633	7.52887	16.5207	0.000377207	0.0200366
gene:HanXRQr2_Chr05g0233621	2.45316	3.44876	16.5064	0.000378969	0.0201029
gene:HanXRQr2_Chr13g0611821	1.2668	2.20982	16.4671	0.000383849	0.0203341
gene:HanXRQr2_Chr08g0351031	0.681338	4.93395	16.4369	0.00038764	0.0205071
gene:HanXRQr2_Chr07g0298091	-1.16825	3.58234	16.428	0.000388776	0.0205393
gene:HanXRQr2_Chr09g0389601	1.17882	4.43341	16.4224	0.000389483	0.0205489
gene:HanXRQr2_Chr03g0109731	7.98313	-0.238701	16.7923	0.000390201	0.020559
gene:HanXRQr2_Chr13g0577761	1.38376	6.7001	16.4099	0.000391066	0.0205768
gene:HanXRQr2_Chr11g0484381	2.38581	1.06146	16.4012	0.000392183	0.020596
gene:HanXRQr2_Chr04g0182741	1.5082	5.87816	16.3988	0.000392486	0.020596
gene:HanXRQr2_Chr03g0109981	-3.74759	1.80515	16.3893	0.000393713	0.0206327
gene:HanXRQr2_Chr17g0802301	0.624917	4.72279	16.3581	0.000397741	0.0207995
gene:HanXRQr2_Chr16g0775681	-1.47836	5.72414	16.3564	0.000397962	0.0207995
gene:HanXRQr2_Chr16g0772131	1.59851	3.30958	16.3229	0.000402338	0.0210001
gene:HanXRQr2_Chr07g0285041	-3.46188	2.12859	18.0273	0.000403632	0.0210395
gene:HanXRQr2_Chr16g0724331	0.853225	4.13035	16.286	0.000407236	0.0211991
gene:HanXRQr2_Chr09g0367691	-3.11527	3.0061	16.2771	0.000408413	0.0212187
gene:HanXRQr2_Chr15g0688971	1.71497	1.66707	16.2733	0.000408923	0.0212187
gene:HanXRQr2_Chr16g0759571	1.75353	5.99287	16.2709	0.000409244	0.0212187
gene:HanXRQr2_Chr13g0611921	0.892734	6.26322	16.2544	0.000411459	0.0213053
gene:HanXRQr2_Chr07g0301041	2.95651	-0.0544894	18.7539	0.000412345	0.0213229
gene:HanXRQr2_Chr12g0561671	-1.83484	5.1569	16.2375	0.000413754	0.0213344
gene:HanXRQr2_Chr16g0765871	2.61988	1.57168	16.2298	0.00041479	0.0213344
gene:HanXRQr2_Chr05g0236951	1.19682	3.92596	16.2211	0.000415977	0.0213344
gene:HanXRQr2_Chr16g0751631	0.655253	6.71922	16.2177	0.000416443	0.0213344
gene:HanXRQr2_Chr01g0033431	1.48049	5.07352	16.2143	0.000416905	0.0213344
gene:HanXRQr2_Chr11g0512571	-3.35194	1.48075	16.2128	0.000417117	0.0213344
gene:HanXRQr2_Chr05g0194421	0.965002	3.93154	16.2119	0.000417233	0.0213344
gene:HanXRQr2_Chr03g0126591	2.25704	1.80841	16.2106	0.000417419	0.0213344
gene:HanXRQr2_Chr12g0544121	2.03016	5.08523	16.2101	0.000417486	0.0213344
gene:HanXRQr2_Chr06g0259031	1.59918	3.27779	16.1795	0.000421694	0.0215213
gene:HanXRQr2_Chr08g0324531	-0.883885	4.11138	16.1691	0.000423136	0.0215568
gene:HanXRQr2_Chr11g0492991	-3.25557	4.19324	16.1665	0.000423494	0.0215568
gene:HanXRQr2_Chr11g0489251	-0.861271	4.7306	16.156	0.00042496	0.0216032
gene:HanXRQr2_Chr12g0559841	-4.06459	3.63085	16.1492	0.000425917	0.0216237
gene:HanXRQr2_Chr17g0806621	1.16696	3.29156	16.1352	0.000427871	0.0216947
gene:HanXRQr2_Chr17g0807081	0.629212	6.49823	16.1237	0.000429487	0.0217056
gene:HanXRQr2_Chr15g0708621	0.905498	5.66709	16.1225	0.000429666	0.0217056
gene:HanXRQr2_Chr02g0056871	1.36133	4.87496	16.1183	0.000430258	0.0217056
gene:HanXRQr2_Chr15g0697981	-1.32791	1.47676	16.1155	0.000430658	0.0217056
gene:HanXRQr2_Chr07g0282481	-1.17829	4.20867	16.114	0.000430865	0.0217056
gene:HanXRQr2_Chr17g0799661	-0.78835	4.23884	16.0805	0.00043564	0.0219179
gene:HanXRQr2_Chr11g0481751	-0.912321	4.6469	16.0733	0.000436669	0.0219414
gene:HanXRQr2_Chr11g0502361	0.763805	7.23746	16.0626	0.000438217	0.0219908
gene:HanXRQr2_Chr08g0336171	-0.58516	4.67818	16.0548	0.000439338	0.0220044
gene:HanXRQr2_Chr17g0828461	1.15082	6.03195	16.0519	0.000439757	0.0220044
gene:HanXRQr2_Chr04g0171151	-2.40026	0.39205	16.049	0.000440178	0.0220044
gene:HanXRQr2_Chr09g0396741	-0.640431	5.00467	16.04	0.000441486	0.0220415
gene:HanXRQr2_Chr16g0749831	0.998195	4.53621	16.0278	0.000443262	0.0220886
gene:HanXRQr2_Chr13g0596061	1.06563	3.15525	16.0258	0.00044356	0.0220886
gene:HanXRQr2_Chr04g0165961	0.815704	3.33114	16.0097	0.000445913	0.0221775
gene:HanXRQr2_Chr04g0177191	0.841862	3.49989	16.0035	0.000446825	0.0221946
gene:HanXRQr2_Chr14g0669001	-1.18345	4.25838	15.9934	0.000448322	0.0222407
gene:HanXRQr2_Chr07g0280191	5.05843	2.16398	15.9676	0.000452154	0.0223795
gene:HanXRQr2_Chr05g0207091	-1.34204	2.03874	15.9668	0.000452268	0.0223795
gene:HanXRQr2_Chr15g0712321	-0.619109	4.81075	15.9562	0.00045385	0.0224294
gene:HanXRQr2_Chr08g0328591	0.97405	4.95433	15.9385	0.000456511	0.0224491
gene:HanXRQr2_Chr10g0437111	-1.00155	3.31537	15.9383	0.00045655	0.0224491
gene:HanXRQr2_Chr05g0196581	1.85941	0.606095	15.9358	0.000456929	0.0224491
gene:HanXRQr2_Chr09g0417231	0.820024	5.67636	15.9314	0.000457587	0.0224491
gene:HanXRQr2_Chr03g0094581	1.70655	3.39144	15.9282	0.000458077	0.0224491
gene:HanXRQr2_Chr17g0806631	1.01619	3.01305	15.922	0.000459017	0.0224491
gene:HanXRQr2_Chr02g0050381	0.710926	5.46991	15.9185	0.00045954	0.0224491
gene:HanXRQr2_Chr15g0679831	0.747578	4.52654	15.917	0.000459771	0.0224491
gene:HanXRQr2_Chr16g0746131	-1.35118	2.89811	15.9164	0.000459855	0.0224491
gene:HanXRQr2_Chr15g0692761	1.83544	5.59533	15.9155	0.000459998	0.0224491
gene:HanXRQr2_Chr16g0737461	-1.73505	5.10619	15.901	0.000462209	0.0225288
gene:HanXRQr2_Chr04g0163761	-1.34136	4.50106	15.8938	0.000463306	0.0225345
gene:HanXRQr2_Chr08g0351131	2.0021	1.24137	15.8903	0.000463846	0.0225345
gene:HanXRQr2_Chr08g0342871	0.836596	4.31313	15.8889	0.000464057	0.0225345
gene:HanXRQr2_Chr14g0654971	-1.44174	1.40821	15.8793	0.000465531	0.022578
gene:HanXRQr2_Chr11g0512671	-1.15883	4.35167	15.8532	0.000469579	0.0227461
gene:HanXRQr2_Chr12g0521891	-0.96932	3.78609	15.8481	0.000470363	0.0227558
gene:HanXRQr2_Chr14g0651871	3.25074	4.41727	15.8437	0.000471048	0.0227591
gene:HanXRQr2_Chr08g0323031	1.47328	5.08813	15.8402	0.000471598	0.0227591
gene:HanXRQr2_Chr12g0533061	1.0798	2.91168	15.8308	0.000473069	0.0228019
gene:HanXRQr2_Chr13g0614231	-0.661957	4.6207	15.8207	0.000474659	0.0228504
gene:HanXRQr2_Chr16g0774011	1.15132	5.60014	15.8004	0.000477866	0.0229764
gene:HanXRQr2_Chr12g0521971	1.03087	4.703	15.7953	0.000478674	0.0229869
gene:HanXRQr2_Chr13g0571331	1.84198	1.87729	15.782	0.000480787	0.02306
gene:HanXRQr2_Chr06g0252591	-0.768156	4.57402	15.774	0.000482067	0.0230743
gene:HanXRQr2_Chr05g0215051	-1.46051	2.22111	15.7727	0.000482265	0.0230743
gene:HanXRQr2_Chr09g0399101	0.950857	6.7669	15.7463	0.00048652	0.0232494
gene:HanXRQr2_Chr14g0642981	1.03416	3.52118	15.7375	0.000487937	0.0232638
gene:HanXRQr2_Chr03g0129911	-1.11578	3.1361	15.737	0.000488014	0.0232638
gene:HanXRQr2_Chr01g0037901	-0.902996	5.51373	15.7321	0.000488805	0.0232716
gene:HanXRQr2_Chr02g0077691	1.49221	3.46253	15.7287	0.000489371	0.0232716
gene:HanXRQr2_Chr07g0316761	1.57367	4.3907	15.7213	0.000490562	0.0232792
gene:HanXRQr2_Chr17g0819091	-1.40987	3.49982	15.7204	0.000490723	0.0232792
gene:HanXRQr2_Chr06g0239311	0.901106	4.24034	15.7109	0.000492263	0.023324
gene:HanXRQr2_Chr12g0537341	-0.713388	3.04202	15.6805	0.00049726	0.0235321
gene:HanXRQr2_Chr15g0707431	-0.841242	4.07372	15.6557	0.000501385	0.0236986
gene:HanXRQr2_Chr06g0240121	1.38536	2.11954	15.6404	0.000503942	0.0237907
gene:HanXRQr2_Chr09g0389661	0.891159	4.60774	15.6336	0.000505084	0.0238068
gene:HanXRQr2_Chr15g0693381	-1.25167	4.54825	15.6311	0.000505504	0.0238068
gene:HanXRQr2_Chr14g0652981	-0.778557	5.81733	15.6172	0.000507845	0.0238723
gene:HanXRQr2_Chr17g0814811	0.621588	5.19268	15.6156	0.000508116	0.0238723
gene:HanXRQr2_Chr04g0188361	0.945492	6.51453	15.6099	0.000509082	0.0238889
gene:HanXRQr2_Chr03g0120391	-1.06068	3.65779	15.6025	0.000510347	0.0239023
gene:HanXRQr2_Chr12g0530991	-2.31285	0.175905	15.6011	0.000510591	0.0239023
gene:HanXRQr2_Chr07g0304521	-0.863468	5.08407	15.5925	0.000512056	0.0239313
gene:HanXRQr2_Chr06g0241901	-1.19015	4.13313	15.5902	0.000512436	0.0239313
gene:HanXRQr2_Chr10g0438091	2.25126	4.72482	15.5804	0.000514118	0.0239531
gene:HanXRQr2_Chr11g0486021	-1.17974	3.68533	15.5782	0.000514489	0.0239531
gene:HanXRQr2_Chr03g0113631	0.662413	4.96091	15.5768	0.000514745	0.0239531
gene:HanXRQr2_Chr01g0005621	0.781609	7.04412	15.5717	0.000515621	0.0239653
gene:HanXRQr2_Chr16g0741871	2.57677	1.56743	15.5549	0.000518516	0.024049
gene:HanXRQr2_Chr10g0422151	1.53641	3.72349	15.5541	0.000518653	0.024049
gene:HanXRQr2_Chr05g0229541	-1.42744	4.13737	15.5454	0.000520149	0.0240761
gene:HanXRQr2_Chr13g0572691	-1.39939	3.72718	15.5436	0.000520471	0.0240761
gene:HanXRQr2_Chr08g0327641	-1.689	2.71413	15.5349	0.00052198	0.0241173
gene:HanXRQr2_Chr05g0198161	2.78087	1.95079	15.527	0.000523361	0.0241525
gene:HanXRQr2_Chr03g0126501	3.11726	2.02668	15.5101	0.000526316	0.0242603
gene:HanXRQr2_Chr17g0804831	0.920094	4.30014	15.5014	0.000527864	0.0243029
gene:HanXRQr2_Chr17g0815931	2.10797	2.29009	15.4954	0.000528918	0.0243228
gene:HanXRQr2_Chr02g0052441	-1.13937	4.88533	15.483	0.000531114	0.0243869
gene:HanXRQr2_Chr04g0179461	0.91323	4.66908	15.4805	0.000531563	0.0243869
gene:HanXRQr2_Chr14g0632171	0.946769	2.8705	15.4733	0.000532837	0.024406
gene:HanXRQr2_Chr04g0186601	-0.606093	4.87525	15.4711	0.00053323	0.024406
gene:HanXRQr2_Chr01g0001121	8.07775	-0.670176	16.2139	0.000533854	0.024406
gene:HanXRQr2_Chr17g0830921	4.10522	2.05872	15.4545	0.0005362	0.0244724
gene:HanXRQr2_Chr16g0752081	1.10118	7.15505	15.4496	0.000537086	0.0244724
gene:HanXRQr2_Chr04g0183491	0.899549	3.10617	15.449	0.000537187	0.0244724
gene:HanXRQr2_Chr09g0368321	1.82886	3.88304	15.4437	0.00053814	0.0244821
gene:HanXRQr2_Chr02g0077211	-0.807159	5.26544	15.4408	0.000538653	0.0244821
gene:HanXRQr2_Chr13g0599591	0.633585	5.11373	15.4355	0.000539623	0.0244976
gene:HanXRQr2_Chr09g0392801	0.837997	5.91905	15.428	0.000540976	0.0245305
gene:HanXRQr2_Chr05g0203461	1.66863	4.26078	15.4173	0.000542923	0.0245903
gene:HanXRQr2_Chr11g0472821	-2.24089	3.37977	15.4014	0.000545821	0.0246929
gene:HanXRQr2_Chr03g0132891	-1.0303	4.71438	15.3974	0.000546543	0.0246969
gene:HanXRQr2_Chr04g0191971	-1.1233	2.92686	15.3928	0.000547387	0.0247064
gene:HanXRQr2_Chr15g0714111	-1.59279	2.21072	15.3771	0.000550275	0.0248081
gene:HanXRQr2_Chr13g0587851	1.78644	2.00625	15.3691	0.000551749	0.0248394
gene:HanXRQr2_Chr17g0813371	1.25999	5.29798	15.3665	0.00055224	0.0248394
gene:HanXRQr2_Chr06g0275221	-1.79276	4.03142	15.3569	0.000554011	0.0248903
gene:HanXRQr2_Chr08g0322971	-1.62601	7.46542	15.3489	0.000555507	0.0249289
gene:HanXRQr2_Chr01g0044721	-0.892836	4.77839	15.3448	0.000556267	0.0249343
gene:HanXRQr2_Chr15g0687261	-1.22836	6.71884	15.3241	0.000560153	0.0250797
gene:HanXRQr2_Chr08g0338301	1.17462	4.96142	15.3118	0.000562475	0.0251548
gene:HanXRQr2_Chr16g0761731	2.29118	7.03331	15.3054	0.000563677	0.0251797
gene:HanXRQr2_Chr10g0421771	1.24646	2.77625	15.2987	0.00056495	0.0251946
gene:HanXRQr2_Chr13g0616731	-0.623572	4.25563	15.2968	0.000565301	0.0251946
gene:HanXRQr2_Chr04g0143341	-1.2644	5.93275	15.2932	0.000565991	0.0251966
gene:HanXRQr2_Chr14g0629731	2.42715	4.62183	15.2719	0.000570059	0.0253162
gene:HanXRQr2_Chr15g0708231	1.1924	4.22846	15.2693	0.000570555	0.0253162
gene:HanXRQr2_Chr17g0820871	1.28032	2.93943	15.2654	0.000571298	0.0253162
gene:HanXRQr2_Chr17g0796361	1.11553	4.28301	15.2652	0.000571345	0.0253162
gene:HanXRQr2_Chr16g0768131	2.39518	2.88245	15.2622	0.000571919	0.0253162
gene:HanXRQr2_Chr13g0595701	1.20254	3.1343	15.2479	0.00057468	0.0254096
gene:HanXRQr2_Chr11g0481711	0.818091	3.80424	15.2395	0.000576309	0.0254159
gene:HanXRQr2_Chr16g0763131	1.01578	6.20765	15.2392	0.000576359	0.0254159
gene:HanXRQr2_Chr17g0807041	0.675687	6.84179	15.2371	0.000576776	0.0254159
gene:HanXRQr2_Chr07g0313071	1.03734	3.12408	15.2317	0.000577819	0.0254265
gene:HanXRQr2_Chr16g0724461	0.810276	3.49486	15.2291	0.000578319	0.0254265
gene:HanXRQr2_Chr16g0755211	-1.18351	3.59732	15.2241	0.0005793	0.0254397
gene:HanXRQr2_Chr09g0396661	2.23102	6.12625	15.2209	0.000579922	0.0254397
gene:HanXRQr2_Chr15g0722181	1.38746	3.86011	15.2119	0.000581677	0.025488
gene:HanXRQr2_Chr14g0650591	-3.93219	1.30473	15.1889	0.000586213	0.025658
gene:HanXRQr2_Chr17g0820901	0.67678	6.05977	15.1581	0.000592328	0.0258966
gene:HanXRQr2_Chr05g0203811	-1.71509	5.83355	15.1432	0.000595305	0.0259977
gene:HanXRQr2_Chr15g0699121	-0.546525	5.75657	15.1242	0.000599145	0.0261361
gene:HanXRQr2_Chr10g0455211	0.962882	2.89625	15.1062	0.000602798	0.0262371
gene:HanXRQr2_Chr03g0108871	-0.63398	6.48862	15.1061	0.000602805	0.0262371
gene:HanXRQr2_Chr06g0238351	1.05123	3.77703	15.0962	0.000604826	0.026249
gene:HanXRQr2_Chr17g0781441	0.861512	3.58464	15.0961	0.000604853	0.026249
gene:HanXRQr2_Chr13g0570081	-0.991242	3.35023	15.0949	0.000605095	0.026249
gene:HanXRQr2_Chr16g0769931	-3.23858	1.57353	16.5677	0.000607272	0.0262966
gene:HanXRQr2_Chr15g0675581	-1.14968	2.30154	15.0816	0.00060782	0.0262966
gene:HanXRQr2_Chr07g0303781	-0.814874	3.18808	15.0797	0.000608213	0.0262966
gene:HanXRQr2_Chr11g0476281	-3.28968	4.20539	15.0699	0.000610234	0.0263548
gene:HanXRQr2_Chr09g0387831	1.30494	7.52674	15.0648	0.000611277	0.0263707
gene:HanXRQr2_Chr06g0269311	0.972087	4.70367	15.0557	0.000613159	0.0264227
gene:HanXRQr2_Chr09g0405771	-2.1803	4.61162	15.0338	0.000617733	0.0265905
gene:HanXRQr2_Chr13g0569621	1.07571	2.31276	15.0291	0.000618704	0.0266029
gene:HanXRQr2_Chr04g0191601	3.51143	-0.150434	15.022	0.000620189	0.0266104
gene:HanXRQr2_Chr09g0413881	-0.900349	6.51037	15.0218	0.00062024	0.0266104
gene:HanXRQr2_Chr05g0209661	1.3807	2.46957	15.0179	0.000621067	0.0266166
gene:HanXRQr2_Chr11g0468291	0.904349	4.91142	15.0119	0.000622331	0.0266294
gene:HanXRQr2_Chr14g0645311	-3.67834	3.17976	15.01	0.00062273	0.0266294
gene:HanXRQr2_Chr15g0699261	-0.701068	5.36384	14.9988	0.000625087	0.0267009
gene:HanXRQr2_Chr15g0689921	0.870211	5.47539	14.9867	0.000627646	0.0267809
gene:HanXRQr2_Chr15g0708201	-0.7419	4.37945	14.9782	0.000629456	0.0268288
gene:HanXRQr2_Chr06g0253681	1.09212	2.62129	14.9708	0.000631051	0.0268445
gene:HanXRQr2_Chr13g0571441	-1.03849	4.41652	14.9701	0.000631199	0.0268445
gene:HanXRQr2_Chr11g0474131	-2.47662	1.39368	14.9429	0.000637049	0.0270415
gene:HanXRQr2_Chr13g0571521	-0.965211	4.41098	14.9421	0.000637216	0.0270415
gene:HanXRQr2_Chr09g0381181	-1.11274	5.02117	14.9384	0.000638011	0.0270458
gene:HanXRQr2_Chr05g0221781	-0.999728	6.0131	14.932	0.000639412	0.0270758
gene:HanXRQr2_Chr15g0687531	-0.78391	3.84631	14.9231	0.000641338	0.027128
gene:HanXRQr2_Chr01g0000541	-0.824695	4.35581	14.9084	0.000644553	0.0272103
gene:HanXRQr2_Chr16g0772861	0.768257	4.19044	14.9078	0.000644679	0.0272103
gene:HanXRQr2_Chr12g0530181	1.24999	3.48074	14.8958	0.000647313	0.027292
gene:HanXRQr2_Chr12g0525381	1.13767	8.14792	14.8854	0.000649594	0.0273084
gene:HanXRQr2_Chr09g0397701	-1.31412	3.84631	14.8848	0.000649743	0.0273084
gene:HanXRQr2_Chr17g0823661	0.922315	4.08396	14.8845	0.000649801	0.0273084
gene:HanXRQr2_Chr12g0545931	1.41168	6.27698	14.8751	0.000651872	0.027366
gene:HanXRQr2_Chr11g0516211	1.49414	3.2512	14.8642	0.000654306	0.0274155
gene:HanXRQr2_Chr04g0149091	1.52276	5.75951	14.8607	0.00065507	0.0274155
gene:HanXRQr2_Chr11g0516381	1.50765	3.69021	14.8599	0.00065526	0.0274155
gene:HanXRQr2_Chr06g0254771	0.619061	4.7269	14.856	0.000656135	0.0274155
gene:HanXRQr2_Chr01g0012541	0.799883	4.56699	14.854	0.000656561	0.0274155
gene:HanXRQr2_Chr06g0246281	1.04195	5.71749	14.8451	0.000658562	0.0274696
gene:HanXRQr2_Chr12g0522801	1.66669	5.5433	14.8366	0.000660467	0.0275197
gene:HanXRQr2_Chr05g0210001	0.93493	5.14279	14.8219	0.000663775	0.0275802
gene:HanXRQr2_Chr14g0658171	-4.81285	0.335117	14.8218	0.000663809	0.0275802
gene:HanXRQr2_Chr15g0674361	0.959908	3.75677	14.8208	0.000664039	0.0275802
gene:HanXRQr2_Chr04g0161471	-2.04576	2.17062	14.8073	0.000667089	0.0276775
gene:HanXRQr2_Chr03g0086811	-1.04058	4.0879	14.7967	0.000669496	0.0277478
gene:HanXRQr2_Chr14g0635271	2.97055	4.46782	14.7918	0.000670619	0.0277649
gene:HanXRQr2_Chr02g0059181	-0.904133	4.16826	14.7882	0.000671442	0.0277695
gene:HanXRQr2_Chr02g0081011	1.50091	5.3967	14.7739	0.00067471	0.0278752
gene:HanXRQr2_Chr06g0264371	-0.897019	4.55302	14.7684	0.000675987	0.0278984
gene:HanXRQr2_Chr07g0278871	-1.22646	3.92787	14.7483	0.000680629	0.0280356
gene:HanXRQr2_Chr03g0123751	1.03744	2.67148	14.7478	0.000680749	0.0280356
gene:HanXRQr2_Chr04g0192201	2.2611	2.72448	14.744	0.000681627	0.0280422
gene:HanXRQr2_Chr04g0179841	1.12408	5.53132	14.7326	0.000684296	0.0281032
gene:HanXRQr2_Chr02g0084761	0.891636	6.99309	14.7315	0.000684549	0.0281032
gene:HanXRQr2_Chr17g0795701	-1.1764	3.58815	14.7087	0.000689886	0.0282926
gene:HanXRQr2_Chr03g0128401	-6.85985	0.164553	15.3804	0.000691883	0.0283051
gene:HanXRQr2_Chr14g0653211	-1.0914	2.22394	14.6999	0.000691974	0.0283051
gene:HanXRQr2_Chr17g0795151	2.04544	4.50677	14.6975	0.000692534	0.0283051
gene:HanXRQr2_Chr04g0178011	0.86494	5.22004	14.6926	0.000693687	0.0283051
gene:HanXRQr2_Chr05g0211071	0.939728	5.63034	14.6903	0.000694238	0.0283051
gene:HanXRQr2_Chr04g0171291	-1.20179	6.09429	14.689	0.000694541	0.0283051
gene:HanXRQr2_Chr17g0812141	2.43697	6.87935	14.6828	0.000696023	0.0283359
gene:HanXRQr2_Chr01g0015861	-1.33243	4.18352	14.6783	0.000697093	0.0283499
gene:HanXRQr2_Chr13g0574791	0.730108	6.17122	14.6743	0.000698045	0.0283591
gene:HanXRQr2_Chr05g0207331	1.28433	3.90128	14.6698	0.000699112	0.0283627
gene:HanXRQr2_Chr01g0036931	-0.65487	6.78323	14.6651	0.000700239	0.0283627
gene:HanXRQr2_Chr15g0716571	-1.50655	2.42042	14.663	0.000700753	0.0283627
gene:HanXRQr2_Chr13g0589311	-1.35446	5.05051	14.6618	0.00070104	0.0283627
gene:HanXRQr2_Chr02g0075451	1.38641	2.07989	14.6529	0.000703168	0.0284193
gene:HanXRQr2_Chr04g0192091	1.63528	2.738	14.6273	0.000709344	0.0286393
gene:HanXRQr2_Chr17g0831141	2.6272	2.51191	14.611	0.000713323	0.0287702
gene:HanXRQr2_Chr09g0417401	-0.903346	5.92624	14.5968	0.000716807	0.0288638
gene:HanXRQr2_Chr15g0685261	1.44303	4.29028	14.5882	0.000718913	0.0288638
gene:HanXRQr2_Chr12g0546991	0.805434	4.53366	14.585	0.000719706	0.0288638
gene:HanXRQr2_Chr12g0563701	-2.89252	2.38015	14.5849	0.000719719	0.0288638
gene:HanXRQr2_Chr16g0734201	-0.727296	4.44804	14.5843	0.000719877	0.0288638
gene:HanXRQr2_Chr08g0333221	1.0411	3.81118	14.5823	0.000720372	0.0288638
gene:HanXRQr2_Chr08g0321581	-1.00491	5.32713	14.5805	0.000720818	0.0288638
gene:HanXRQr2_Chr12g0531891	2.03138	0.744678	14.5717	0.000722991	0.0289211
gene:HanXRQr2_Chr11g0497881	-0.553429	5.47535	14.56	0.00072589	0.0290027
gene:HanXRQr2_Chr08g0361171	1.1696	3.38704	14.5575	0.000726516	0.0290027
gene:HanXRQr2_Chr01g0025091	0.86444	3.72046	14.5428	0.000730189	0.0290904
gene:HanXRQr2_Chr14g0632441	0.84061	7.1122	14.5427	0.000730204	0.0290904
gene:HanXRQr2_Chr10g0459301	0.646871	4.31981	14.5307	0.000733214	0.0291611
gene:HanXRQr2_Chr03g0136771	1.9414	3.01569	14.5297	0.000733473	0.0291611
gene:HanXRQr2_Chr09g0386871	-0.607355	4.49025	14.5226	0.000735274	0.0291998
gene:HanXRQr2_Chr17g0814261	-2.9606	1.77943	14.5199	0.00073594	0.0291998
gene:HanXRQr2_Chr13g0581561	1.52298	5.284	14.5135	0.000737563	0.0292344
gene:HanXRQr2_Chr09g0406081	0.985915	4.24729	14.4929	0.000742801	0.0294026
gene:HanXRQr2_Chr17g0783731	1.29627	5.5316	14.4872	0.000744265	0.0294026
gene:HanXRQr2_Chr06g0240521	0.490584	5.73361	14.4861	0.000744525	0.0294026
gene:HanXRQr2_Chr09g0387581	0.723018	5.85018	14.485	0.000744819	0.0294026
gene:HanXRQr2_Chr01g0006591	-2.48041	3.248	14.4783	0.000746533	0.0294405
gene:HanXRQr2_Chr11g0509101	5.53418	2.20193	14.7735	0.000747524	0.0294499
gene:HanXRQr2_Chr14g0656421	0.977542	5.53415	14.4582	0.000751699	0.0295845
gene:HanXRQr2_Chr08g0360191	-0.956933	6.18456	14.4494	0.000753977	0.0296443
gene:HanXRQr2_Chr17g0812451	1.31361	1.86558	14.4373	0.000757119	0.0297346
gene:HanXRQr2_Chr16g0753561	-0.847093	3.44412	14.4347	0.000757798	0.0297346
gene:HanXRQr2_Chr11g0500201	1.09591	4.11602	14.4294	0.000759197	0.0297596
gene:HanXRQr2_Chr03g0106601	1.38154	2.82798	14.4241	0.000760569	0.0297835
gene:HanXRQr2_Chr02g0082191	-1.64237	0.994327	14.419	0.000761911	0.0297853
gene:HanXRQr2_Chr04g0173111	1.59785	3.25764	14.7129	0.000762686	0.0297853
gene:HanXRQr2_Chr13g0582551	-0.626896	3.94864	14.4152	0.000762904	0.0297853
gene:HanXRQr2_Chr12g0549221	2.12933	0.947114	14.4104	0.000764157	0.0298044
gene:HanXRQr2_Chr07g0295441	3.3928	0.867396	16.3843	0.00077021	0.029995
gene:HanXRQr2_Chr04g0175141	-1.45133	5.69323	14.3846	0.000770991	0.029995
gene:HanXRQr2_Chr01g0001731	-1.02683	3.07307	14.3832	0.000771349	0.029995
gene:HanXRQr2_Chr04g0141591	1.21965	4.48478	14.371	0.000774598	0.0300699
gene:HanXRQr2_Chr14g0622361	-0.655587	4.07761	14.3702	0.000774815	0.0300699
gene:HanXRQr2_Chr07g0295381	-0.528814	6.11049	14.3474	0.000780935	0.0302619
gene:HanXRQr2_Chr07g0281221	-1.81361	1.33929	14.3447	0.000781666	0.0302619
gene:HanXRQr2_Chr08g0320821	-1.90817	6.05816	14.3431	0.000782086	0.0302619
gene:HanXRQr2_Chr05g0218821	0.784129	4.55757	14.3353	0.000784205	0.0303138
gene:HanXRQr2_Chr10g0442001	1.45435	4.549	14.325	0.000786983	0.0303711
gene:HanXRQr2_Chr09g0415911	-1.28672	7.61651	14.3241	0.000787243	0.0303711
gene:HanXRQr2_Chr07g0290231	2.38237	3.3246	14.3184	0.00078879	0.0304007
gene:HanXRQr2_Chr09g0394731	1.05523	6.04653	14.295	0.000795176	0.0306166
gene:HanXRQr2_Chr17g0813121	0.660799	6.12151	14.283	0.000798485	0.0307138
gene:HanXRQr2_Chr08g0350021	-0.623508	4.86746	14.2749	0.000800736	0.03077
gene:HanXRQr2_Chr10g0419711	1.17399	5.81563	14.2687	0.000802438	0.0308051
gene:HanXRQr2_Chr17g0818761	-1.00238	3.01068	14.245	0.000809053	0.0310285
gene:HanXRQr2_Chr04g0171671	-0.987269	2.76647	14.2254	0.000814548	0.0312086
gene:HanXRQr2_Chr11g0480951	-1.53202	2.85195	14.2053	0.00082023	0.0313684
gene:HanXRQr2_Chr13g0601521	-0.855704	2.80302	14.205	0.000820325	0.0313684
gene:HanXRQr2_Chr10g0447781	-0.861736	3.1263	14.1925	0.000823876	0.0314734
gene:HanXRQr2_Chr10g0429121	-2.0003	6.05053	14.1881	0.000825142	0.0314909
gene:HanXRQr2_Chr13g0597351	0.929893	3.97033	14.1781	0.000828007	0.0315556
gene:HanXRQr2_Chr03g0098731	1.31752	4.79643	14.1765	0.000828453	0.0315556
gene:HanXRQr2_Chr01g0028661	-0.938035	4.00341	14.1726	0.000829571	0.0315674
gene:HanXRQr2_Chr08g0334281	-0.524456	4.355	14.1654	0.000831645	0.0316028
gene:HanXRQr2_Chr15g0673491	-0.642196	3.57346	14.1637	0.000832122	0.0316028
gene:HanXRQr2_Chr15g0675721	-1.28873	3.42782	14.1609	0.00083295	0.0316035
gene:HanXRQr2_Chr06g0249651	0.573804	5.4054	14.1368	0.000839942	0.0318379
gene:HanXRQr2_Chr05g0233501	0.789253	5.57786	14.1277	0.00084259	0.0319073
gene:HanXRQr2_Chr11g0498241	-1.03058	4.34161	14.1247	0.000843459	0.0319092
gene:HanXRQr2_Chr04g0188561	0.830995	6.04223	14.1207	0.000844648	0.0319233
gene:HanXRQr2_Chr10g0427331	-1.15281	3.10733	14.1069	0.000848701	0.0320454
gene:HanXRQr2_Chr11g0481781	0.769689	4.39496	14.1029	0.000849881	0.032059
gene:HanXRQr2_Chr08g0351411	-0.852288	4.2222	14.0988	0.000851082	0.0320733
gene:HanXRQr2_Chr15g0714251	0.747829	4.772	14.0892	0.000853911	0.0321489
gene:HanXRQr2_Chr08g0318801	0.645366	5.40782	14.0848	0.000855218	0.0321671
gene:HanXRQr2_Chr06g0272661	1.57182	4.40937	14.0705	0.000859483	0.0322964
gene:HanXRQr2_Chr17g0788351	1.0836	4.61693	14.0623	0.000861932	0.0323344
gene:HanXRQr2_Chr15g0710441	-0.868553	4.54868	14.0565	0.000863696	0.0323344
gene:HanXRQr2_Chr13g0575081	0.604819	6.88227	14.0556	0.000863965	0.0323344
gene:HanXRQr2_Chr17g0786111	1.89333	6.42229	14.0536	0.000864541	0.0323344
gene:HanXRQr2_Chr02g0083351	-5.51909	0.0629208	14.3356	0.000864968	0.0323344
gene:HanXRQr2_Chr07g0289201	0.670564	4.15456	14.0506	0.000865463	0.0323344
gene:HanXRQr2_Chr14g0647381	-2.1817	0.30873	14.7372	0.000868701	0.0324243
gene:HanXRQr2_Chr17g0779251	1.26643	3.64372	14.0348	0.000870216	0.0324498
gene:HanXRQr2_Chr16g0773061	-5.98101	1.23615	14.307	0.000873307	0.0325276
gene:HanXRQr2_Chr15g0685461	-1.11512	3.53253	14.0225	0.000873968	0.0325276
gene:HanXRQr2_Chr17g0784191	-1.46791	3.61492	14.0155	0.000876094	0.0325598
gene:HanXRQr2_Chr01g0027061	-1.62037	2.34972	14.0121	0.000877115	0.0325598
gene:HanXRQr2_Chr02g0075071	0.827774	2.59036	14.0114	0.000877334	0.0325598
gene:HanXRQr2_Chr17g0778711	1.585	5.32174	14.0038	0.000879675	0.0326156
gene:HanXRQr2_Chr11g0488341	1.14919	3.80114	13.9988	0.000881181	0.0326266
gene:HanXRQr2_Chr08g0355961	-0.998967	4.75017	13.9974	0.000881641	0.0326266
gene:HanXRQr2_Chr08g0328411	-5.90395	0.282207	14.2723	0.000883544	0.03265
gene:HanXRQr2_Chr06g0271681	1.19979	3.61567	13.9898	0.000883948	0.03265
gene:HanXRQr2_Chr16g0758561	-0.650344	4.41223	13.9608	0.000892933	0.0328609
gene:HanXRQr2_Chr07g0282561	1.95013	3.06875	14.2379	0.000893838	0.0328609
gene:HanXRQr2_Chr08g0346771	1.46141	2.66055	13.9566	0.00089426	0.0328609
gene:HanXRQr2_Chr08g0340751	-0.970142	2.5825	13.9558	0.000894483	0.0328609
gene:HanXRQr2_Chr10g0433631	0.876663	6.12717	13.9555	0.000894602	0.0328609
gene:HanXRQr2_Chr02g0063951	-0.705282	5.63188	13.9551	0.000894707	0.0328609
gene:HanXRQr2_Chr11g0471091	0.922226	3.5271	13.9417	0.000898912	0.0329279
gene:HanXRQr2_Chr03g0126741	3.18342	1.87319	13.9397	0.000899517	0.0329279
gene:HanXRQr2_Chr12g0545841	-1.52642	4.59252	13.9392	0.000899679	0.0329279
gene:HanXRQr2_Chr15g0692471	1.42332	5.05925	13.9385	0.000899905	0.0329279
gene:HanXRQr2_Chr07g0292481	-1.17264	7.65656	13.9302	0.000902519	0.0329926
gene:HanXRQr2_Chr17g0829441	-0.739688	6.45785	13.9161	0.000906983	0.0331248
gene:HanXRQr2_Chr02g0066101	0.603888	4.53608	13.9108	0.000908655	0.033149
gene:HanXRQr2_Chr08g0340561	3.26164	2.2451	13.9086	0.000909344	0.033149
gene:HanXRQr2_Chr06g0271351	-1.22349	6.34697	13.8987	0.000912484	0.0332075
gene:HanXRQr2_Chr03g0107031	-0.860985	4.39181	13.8982	0.00091265	0.0332075
gene:HanXRQr2_Chr15g0694141	1.34778	3.17578	13.8891	0.00091555	0.033282
gene:HanXRQr2_Chr09g0417101	1.10729	5.40798	13.8854	0.000916733	0.033294
gene:HanXRQr2_Chr05g0209431	0.636995	5.41342	13.8591	0.000925213	0.0335708
gene:HanXRQr2_Chr11g0508121	1.60532	5.60649	13.8493	0.000928382	0.0336361
gene:HanXRQr2_Chr04g0161571	-0.850238	3.38264	13.8482	0.000928737	0.0336361
gene:HanXRQr2_Chr09g0409581	1.61487	5.97489	13.8405	0.000931238	0.0336955
gene:HanXRQr2_Chr05g0227491	1.19098	4.01349	13.8334	0.000933575	0.0337487
gene:HanXRQr2_Chr17g0827041	-5.02418	0.0146438	13.9603	0.000935028	0.03377
gene:HanXRQr2_Chr06g0248321	1.67869	1.65628	13.8263	0.000935898	0.0337702
gene:HanXRQr2_Chr12g0550231	-2.34492	0.00377403	13.8188	0.000938351	0.0337828
gene:HanXRQr2_Chr13g0603631	-1.08886	2.60601	13.8148	0.000939643	0.0337828
gene:HanXRQr2_Chr04g0173591	3.46091	0.586936	13.8125	0.000940416	0.0337828
gene:HanXRQr2_Chr02g0071601	1.29475	4.31222	13.8111	0.000940878	0.0337828
gene:HanXRQr2_Chr14g0667561	0.948509	7.37697	13.8108	0.000940976	0.0337828
gene:HanXRQr2_Chr03g0131641	-1.62729	2.65974	13.8094	0.000941441	0.0337828
gene:HanXRQr2_Chr07g0302391	0.887463	3.3039	13.8029	0.000943579	0.0338285
gene:HanXRQr2_Chr01g0008411	1.16838	7.14487	13.7767	0.000952284	0.0340793
gene:HanXRQr2_Chr05g0237461	-3.12721	2.06989	13.7766	0.000952321	0.0340793
gene:HanXRQr2_Chr12g0542361	-1.401	0.953802	13.7609	0.000957562	0.0342182
gene:HanXRQr2_Chr17g0808041	-1.06651	4.75196	13.7597	0.000957955	0.0342182
gene:HanXRQr2_Chr06g0247621	-1.43898	4.81433	13.7344	0.000966519	0.0344658
gene:HanXRQr2_Chr10g0451951	-1.89773	0.743677	13.734	0.000966653	0.0344658
gene:HanXRQr2_Chr17g0817891	0.719916	3.75701	13.7291	0.000968299	0.034493
gene:HanXRQr2_Chr12g0523661	0.903717	3.96836	13.7239	0.000970073	0.034519
gene:HanXRQr2_Chr17g0779941	0.697543	5.69012	13.7218	0.000970796	0.034519
gene:HanXRQr2_Chr04g0143421	-0.778085	2.98666	13.7153	0.000973011	0.0345638
gene:HanXRQr2_Chr10g0424111	0.818657	4.36261	13.7129	0.000973829	0.0345638
gene:HanXRQr2_Chr07g0297091	-0.944725	2.8405	13.7009	0.000977948	0.0346402
gene:HanXRQr2_Chr10g0419251	1.31896	2.06039	13.7002	0.000978176	0.0346402
gene:HanXRQr2_Chr12g0559391	2.21577	2.3672	13.6988	0.000978642	0.0346402
gene:HanXRQr2_Chr05g0234071	-0.653866	4.67521	13.6914	0.000981192	0.034699
gene:HanXRQr2_Chr14g0645721	-0.996326	2.94839	13.6857	0.000983158	0.0347371
gene:HanXRQr2_Chr03g0099251	0.671019	6.53391	13.6673	0.000989544	0.0349302
gene:HanXRQr2_Chr08g0357041	-1.94768	1.81597	13.6648	0.000990414	0.0349302
gene:HanXRQr2_Chr13g0585741	-1.16521	3.58463	13.6581	0.000992755	0.0349812
gene:HanXRQr2_Chr14g0644761	-1.1134	3.44607	13.6529	0.000994566	0.0350134
gene:HanXRQr2_Chr16g0745611	1.21938	3.17069	13.6253	0.00100427	0.0353231
gene:HanXRQr2_Chr13g0602651	-0.575989	4.16299	13.6223	0.00100534	0.0353291
gene:HanXRQr2_Chr07g0306941	1.06044	5.35244	13.6197	0.00100626	0.0353295
gene:HanXRQr2_Chr14g0670271	1.24704	2.68665	13.6166	0.00100737	0.0353367
gene:HanXRQr2_Chr09g0383631	1.92435	3.37602	13.6073	0.00101067	0.0354208
gene:HanXRQr2_Chr12g0528511	0.668181	4.86432	13.6038	0.00101191	0.0354324
gene:HanXRQr2_Chr14g0641131	0.803246	5.38344	13.6006	0.00101305	0.0354405
gene:HanXRQr2_Chr16g0764041	-1.9456	3.93837	13.5899	0.00101688	0.0355424
gene:HanXRQr2_Chr09g0362901	0.822816	3.82335	13.5693	0.00102426	0.0357456
gene:HanXRQr2_Chr10g0458571	1.11262	6.52566	13.5686	0.00102452	0.0357456
gene:HanXRQr2_Chr04g0161101	-1.74536	4.65516	13.5571	0.00102868	0.0358588
gene:HanXRQr2_Chr06g0255601	0.768324	4.62554	13.549	0.00103165	0.0359276
gene:HanXRQr2_Chr13g0592991	1.69072	3.39001	13.5466	0.0010325	0.0359276
gene:HanXRQr2_Chr05g0236911	0.595447	5.73454	13.5435	0.00103364	0.0359352
gene:HanXRQr2_Chr14g0669551	1.65213	2.65174	13.5388	0.00103535	0.0359432
gene:HanXRQr2_Chr17g0794631	1.46857	0.859337	13.5378	0.00103571	0.0359432
gene:HanXRQr2_Chr05g0210611	0.859931	5.22685	13.5235	0.00104094	0.0360929
gene:HanXRQr2_Chr12g0523811	0.934778	4.72736	13.5156	0.00104386	0.0361504
gene:HanXRQr2_Chr05g0229831	1.08854	5.48623	13.514	0.00104446	0.0361504
gene:HanXRQr2_Chr10g0439001	-1.24528	3.99454	13.5063	0.0010473	0.0362167
gene:HanXRQr2_Chr01g0018761	-0.983894	2.08636	13.4925	0.00105242	0.0363362
gene:HanXRQr2_Chr08g0348501	-0.998695	2.39994	13.492	0.00105262	0.0363362
gene:HanXRQr2_Chr09g0384361	2.18249	2.95689	13.7485	0.00105503	0.0363874
gene:HanXRQr2_Chr02g0059481	1.5489	2.82927	13.4585	0.00106512	0.0367031
gene:HanXRQr2_Chr09g0385981	-1.27918	1.58491	13.4524	0.00106746	0.036751
gene:HanXRQr2_Chr08g0354441	-1.29616	5.44903	13.4416	0.00107152	0.0368514
gene:HanXRQr2_Chr10g0447571	0.749842	6.41223	13.4397	0.00107226	0.0368514
gene:HanXRQr2_Chr14g0666101	-0.839086	4.05519	13.4262	0.00107737	0.0369944
gene:HanXRQr2_Chr15g0704071	6.73348	-0.518043	13.6835	0.00107872	0.0370083
gene:HanXRQr2_Chr17g0803181	-0.981533	3.91197	13.4107	0.00108331	0.0371331
gene:HanXRQr2_Chr09g0406661	-0.972224	4.54597	13.4052	0.00108543	0.0371661
gene:HanXRQr2_Chr16g0759951	2.71602	1.93743	13.4032	0.00108618	0.0371661
gene:HanXRQr2_Chr14g0648641	0.63499	4.78137	13.394	0.00108972	0.0372545
gene:HanXRQr2_Chr03g0106481	0.858118	2.52711	13.3902	0.0010912	0.0372726
gene:HanXRQr2_Chr13g0566581	-1.5799	4.36217	13.3826	0.00109414	0.0373405
gene:HanXRQr2_Chr08g0359951	0.907274	11.2028	13.3783	0.00109582	0.0373651
gene:HanXRQr2_Chr08g0359751	1.74575	3.20086	13.3743	0.00109739	0.0373664
gene:HanXRQr2_Chr12g0532871	0.652136	4.06512	13.3733	0.00109777	0.0373664
gene:HanXRQr2_Chr15g0692221	1.36138	8.62996	13.3629	0.00110182	0.0374716
gene:HanXRQr2_Chr13g0589161	0.692791	5.29653	13.3516	0.00110623	0.0375733
gene:HanXRQr2_Chr12g0528971	5.31977	1.3058	13.6086	0.00110674	0.0375733
gene:HanXRQr2_Chr15g0703401	0.983536	3.56586	13.3456	0.00110858	0.0376031
gene:HanXRQr2_Chr09g0365831	0.731049	5.14895	13.3415	0.0011102	0.0376127
gene:HanXRQr2_Chr04g0168471	-0.867797	3.90533	13.34	0.00111079	0.0376127
gene:HanXRQr2_Chr03g0093221	-1.07596	2.67006	13.3361	0.00111233	0.0376247
gene:HanXRQr2_Chr01g0015151	-0.954801	7.10039	13.3318	0.00111402	0.0376247
gene:HanXRQr2_Chr13g0575111	2.01566	4.21469	13.3318	0.00111403	0.0376247
gene:HanXRQr2_Chr13g0594331	-1.52282	1.19714	13.3284	0.0011154	0.0376258
gene:HanXRQr2_Chr06g0247821	-2.63474	0.846053	13.3268	0.00111599	0.0376258
gene:HanXRQr2_Chr03g0102841	0.898025	2.17181	13.3168	0.00111999	0.0377279
gene:HanXRQr2_Chr06g0270751	1.04224	4.37218	13.2983	0.00112738	0.0379257
gene:HanXRQr2_Chr01g0033731	1.18014	2.65844	13.2954	0.00112854	0.0379257
gene:HanXRQr2_Chr17g0795391	0.911994	4.89059	13.2941	0.00112905	0.0379257
gene:HanXRQr2_Chr08g0342341	0.46978	5.2178	13.2924	0.00112975	0.0379257
gene:HanXRQr2_Chr03g0101641	0.704571	5.07749	13.2798	0.00113482	0.0380632
gene:HanXRQr2_Chr10g0437011	0.612473	6.20939	13.2756	0.00113649	0.0380865
gene:HanXRQr2_Chr01g0015771	-1.21956	3.94819	13.2636	0.00114134	0.0382162
gene:HanXRQr2_Chr13g0595281	-0.888808	4.25815	13.26	0.00114283	0.0382334
gene:HanXRQr2_Chr17g0828671	-1.44238	8.90811	13.2566	0.00114421	0.0382469
gene:HanXRQr2_Chr04g0150951	-0.667301	5.37597	13.2521	0.00114604	0.0382753
gene:HanXRQr2_Chr09g0395231	-1.07143	1.55828	13.2411	0.00115053	0.0383924
gene:HanXRQr2_Chr05g0233271	0.892122	7.22639	13.231	0.00115466	0.0384974
gene:HanXRQr2_Chr09g0392541	0.605614	6.2354	13.2286	0.00115567	0.038498
gene:HanXRQr2_Chr17g0802261	-0.956532	3.54591	13.218	0.00116002	0.0385884
gene:HanXRQr2_Chr08g0352561	1.29557	5.88665	13.2169	0.00116048	0.0385884
gene:HanXRQr2_Chr08g0358881	0.746746	6.09485	13.2148	0.00116135	0.0385884
gene:HanXRQr2_Chr09g0366241	-0.629915	4.6312	13.2122	0.0011624	0.0385906
gene:HanXRQr2_Chr12g0520991	0.835755	3.66269	13.2029	0.00116628	0.0386866
gene:HanXRQr2_Chr07g0278791	1.12373	6.06656	13.1996	0.00116767	0.0386949
gene:HanXRQr2_Chr09g0413451	-0.94725	3.1257	13.1975	0.00116852	0.0386949
gene:HanXRQr2_Chr01g0022321	-1.64782	0.143888	13.1906	0.00117141	0.0387348
gene:HanXRQr2_Chr05g0207731	-1.81897	3.85112	13.1888	0.00117213	0.0387348
gene:HanXRQr2_Chr13g0611371	0.844327	5.91336	13.184	0.00117416	0.0387348
gene:HanXRQr2_Chr03g0100041	0.574729	6.13337	13.1839	0.00117422	0.0387348
gene:HanXRQr2_Chr03g0137281	-0.606534	5.70285	13.1828	0.00117468	0.0387348
gene:HanXRQr2_Chr11g0467301	2.81862	0.182207	13.1686	0.00118061	0.0388975
gene:HanXRQr2_Chr11g0492011	0.785193	3.20757	13.1628	0.00118305	0.0389449
gene:HanXRQr2_Chr15g0675291	-0.980656	3.68229	13.1573	0.00118538	0.0389886
gene:HanXRQr2_Chr13g0592801	-1.9341	0.785022	13.1499	0.00118851	0.0390588
gene:HanXRQr2_Chr07g0316361	-2.31604	1.13112	13.1431	0.00119142	0.0391215
gene:HanXRQr2_Chr09g0395901	5.46575	1.57192	13.6947	0.00119256	0.0391261
gene:HanXRQr2_Chr15g0700881	-1.09582	4.15824	13.1365	0.00119422	0.0391335
gene:HanXRQr2_Chr12g0547951	0.972689	3.41299	13.1312	0.0011965	0.0391335
gene:HanXRQr2_Chr03g0096211	-1.21067	2.30674	13.1309	0.00119661	0.0391335
gene:HanXRQr2_Chr10g0437211	0.853788	3.07287	13.1305	0.0011968	0.0391335
gene:HanXRQr2_Chr10g0450851	1.62763	2.7443	13.1029	0.00120865	0.0394878
gene:HanXRQr2_Chr12g0543841	0.951281	4.3604	13.0931	0.00121288	0.0395599
gene:HanXRQr2_Chr17g0795681	-1.1507	4.26211	13.0925	0.00121315	0.0395599
gene:HanXRQr2_Chr12g0536031	1.10423	4.87886	13.0906	0.00121397	0.0395599
gene:HanXRQr2_Chr01g0044111	-1.0008	4.28086	13.0884	0.00121491	0.0395599
gene:HanXRQr2_Chr08g0359001	1.01991	3.87047	13.0792	0.00121892	0.0396576
gene:HanXRQr2_Chr11g0511511	-2.4006	0.657621	13.0689	0.00122341	0.0397704
gene:HanXRQr2_Chr10g0463581	-0.740546	4.42389	13.0659	0.00122474	0.0397808
gene:HanXRQr2_Chr16g0737301	2.06252	2.75899	13.0454	0.00123374	0.0400204
gene:HanXRQr2_Chr02g0052731	1.82828	3.31632	13.0441	0.00123433	0.0400204
gene:HanXRQr2_Chr08g0331651	0.767719	3.45852	13.0421	0.0012352	0.0400204
gene:HanXRQr2_Chr09g0390061	-1.87533	0.435184	13.029	0.00124208	0.0402101
gene:HanXRQr2_Chr14g0631581	-1.0804	4.54689	13.0212	0.00124446	0.0402538
gene:HanXRQr2_Chr07g0304511	-0.863016	5.92726	13.0101	0.00124945	0.040338
gene:HanXRQr2_Chr10g0425771	0.650311	6.61375	13.0099	0.00124955	0.040338
gene:HanXRQr2_Chr10g0457931	-1.51857	3.65685	13.0085	0.00125016	0.040338
gene:HanXRQr2_Chr01g0038801	1.897	4.91412	12.9985	0.00125464	0.040449
gene:HanXRQr2_Chr10g0419561	0.817497	4.2966	12.9892	0.00125884	0.0405507
gene:HanXRQr2_Chr10g0450741	1.26311	7.79895	12.9647	0.00126995	0.0408752
gene:HanXRQr2_Chr09g0377391	-1.49731	1.86885	12.9559	0.00127395	0.0409425
gene:HanXRQr2_Chr13g0570091	-1.14277	2.77557	12.9548	0.00127445	0.0409425
gene:HanXRQr2_Chr16g0778161	0.755946	3.72838	12.9532	0.00127519	0.0409425
gene:HanXRQr2_Chr05g0196071	-1.7558	5.64796	12.9504	0.00127646	0.0409494
gene:HanXRQr2_Chr17g0819401	-1.7247	2.16065	12.9473	0.00127788	0.0409614
gene:HanXRQr2_Chr16g0729831	-5.0442	3.32626	12.9405	0.00128101	0.0410282
gene:HanXRQr2_Chr13g0586571	0.653557	4.97242	12.9331	0.00128444	0.0411041
gene:HanXRQr2_Chr11g0484731	-0.660511	6.236	12.9277	0.00128692	0.0411499
gene:HanXRQr2_Chr11g0470081	3.05019	5.05306	12.9232	0.001289	0.0411825
gene:HanXRQr2_Chr06g0251731	-0.581125	3.51858	12.9201	0.00129041	0.041194
gene:HanXRQr2_Chr12g0538301	-1.00526	5.27604	12.9174	0.0012917	0.0412014
gene:HanXRQr2_Chr15g0709301	-2.40989	3.65596	13.1574	0.00129317	0.0412145
gene:HanXRQr2_Chr08g0341371	0.891816	3.48196	12.9115	0.00129443	0.0412212
gene:HanXRQr2_Chr10g0459311	0.507367	4.64762	12.8984	0.00130053	0.0413696
gene:HanXRQr2_Chr10g0436211	-0.673266	8.23231	12.897	0.00130121	0.0413696
gene:HanXRQr2_Chr08g0356191	1.39863	1.87987	12.8802	0.00130907	0.0415556
gene:HanXRQr2_Chr15g0681151	-2.59668	3.482	12.88	0.00130919	0.0415556
gene:HanXRQr2_Chr12g0538171	-1.10753	4.68473	12.87	0.00131386	0.0416701
gene:HanXRQr2_Chr15g0709181	1.57169	6.78127	12.8625	0.00131744	0.041694
gene:HanXRQr2_Chr01g0025401	-0.975798	2.48148	12.8623	0.00131753	0.041694
gene:HanXRQr2_Chr07g0286851	0.531249	6.44038	12.8614	0.00131796	0.041694
gene:HanXRQr2_Chr01g0013141	-1.12843	1.62053	12.8594	0.00131889	0.041694
gene:HanXRQr2_Chr13g0590191	1.20947	3.7296	12.8517	0.00132255	0.0417371
gene:HanXRQr2_Chr15g0691251	0.972392	3.04664	12.8505	0.00132312	0.0417371
gene:HanXRQr2_Chr03g0126441	0.886857	3.94608	12.8498	0.00132346	0.0417371
gene:HanXRQr2_Chr10g0427421	0.778858	8.00675	12.8412	0.00132758	0.0418333
[truncated: 37,803 more rows]

## Sheet: DDR_DEGs
	logFC	logCPM	F	PValue	FDR
[truncated: 39,042 more rows]

## Sheet: PL_DEGs
	logFC	logCPM	F	PValue	FDR
[truncated: 39,042 more rows]

[truncated: 5 more sheets: PR_DEGs, SL_DEGs, SR_DEGs, NL_DEGs, NR_DEGs]
