# Supplementary material for: Phenotypic and transcriptomic responses of cultivated sunflower seedlings (Helianthus annuus L.) to four abiotic stresses
Source: PLoS One. 2022 Sep 30;17(9):e0275462. doi: 10.1371/journal.pone.0275462 (PMC9524668; doi:10.1371/journal.pone.0275462)
Supplement: S2 Table — Each tab contains a list of gene identifiers and the co-expression network module that gene belongs to. Tabs are named using one letter abbreviations to denote each stress (D = dry-down, P = PEG, S = salt, N = low-nutrient) with multiple stresses in combination denoted using more than one abbreviation followed by an underscore and the tissue type (“_Leaf” or “_Root”). (XLSX) [file pone.0275462.s005.xlsx]

## Sheet: P_Leaf
gene:HanXRQr2_CPg0836221	royalblue
gene:HanXRQr2_CPg0836961	green
gene:HanXRQr2_Chr00c009g0832731	white
gene:HanXRQr2_Chr00c010g0832771	turquoise
gene:HanXRQr2_Chr00c030g0833131	turquoise
gene:HanXRQr2_Chr00c039g0833271	turquoise
gene:HanXRQr2_Chr00c064g0833591	brown
gene:HanXRQr2_Chr00c072g0833661	red
gene:HanXRQr2_Chr00c169g0834151	blue
gene:HanXRQr2_Chr01g0000001	turquoise
gene:HanXRQr2_Chr01g0000661	green
gene:HanXRQr2_Chr01g0000691	blue
gene:HanXRQr2_Chr01g0000871	turquoise
gene:HanXRQr2_Chr01g0000891	brown
gene:HanXRQr2_Chr01g0001251	turquoise
gene:HanXRQr2_Chr01g0001321	turquoise
gene:HanXRQr2_Chr01g0001481	turquoise
gene:HanXRQr2_Chr01g0001591	turquoise
gene:HanXRQr2_Chr01g0001901	turquoise
gene:HanXRQr2_Chr01g0003221	turquoise
gene:HanXRQr2_Chr01g0003451	blue
gene:HanXRQr2_Chr01g0003671	turquoise
gene:HanXRQr2_Chr01g0003691	turquoise
gene:HanXRQr2_Chr01g0003721	turquoise
gene:HanXRQr2_Chr01g0004011	brown
gene:HanXRQr2_Chr01g0004741	turquoise
gene:HanXRQr2_Chr01g0005211	turquoise
gene:HanXRQr2_Chr01g0005321	turquoise
gene:HanXRQr2_Chr01g0005761	blue
gene:HanXRQr2_Chr01g0005851	turquoise
gene:HanXRQr2_Chr01g0006711	turquoise
gene:HanXRQr2_Chr01g0006721	blue
gene:HanXRQr2_Chr01g0006921	blue
gene:HanXRQr2_Chr01g0008151	turquoise
gene:HanXRQr2_Chr01g0008171	turquoise
gene:HanXRQr2_Chr01g0008911	red
gene:HanXRQr2_Chr01g0008981	red
gene:HanXRQr2_Chr01g0008991	red
gene:HanXRQr2_Chr01g0009941	turquoise
gene:HanXRQr2_Chr01g0011581	brown
gene:HanXRQr2_Chr01g0011851	blue
gene:HanXRQr2_Chr01g0012891	turquoise
gene:HanXRQr2_Chr01g0012911	turquoise
gene:HanXRQr2_Chr01g0013071	turquoise
gene:HanXRQr2_Chr01g0013981	turquoise
gene:HanXRQr2_Chr01g0014401	green
gene:HanXRQr2_Chr01g0014471	turquoise
gene:HanXRQr2_Chr01g0014741	yellow
gene:HanXRQr2_Chr01g0014781	red
gene:HanXRQr2_Chr01g0015521	turquoise
gene:HanXRQr2_Chr01g0016181	turquoise
gene:HanXRQr2_Chr01g0016191	red
gene:HanXRQr2_Chr01g0016341	yellow
gene:HanXRQr2_Chr01g0016621	brown
gene:HanXRQr2_Chr01g0016631	red
gene:HanXRQr2_Chr01g0017111	blue
gene:HanXRQr2_Chr01g0018251	turquoise
gene:HanXRQr2_Chr01g0019701	yellow
gene:HanXRQr2_Chr01g0020441	brown
gene:HanXRQr2_Chr01g0020781	brown
gene:HanXRQr2_Chr01g0020941	brown
gene:HanXRQr2_Chr01g0021831	red
gene:HanXRQr2_Chr01g0022611	turquoise
gene:HanXRQr2_Chr01g0022921	blue
gene:HanXRQr2_Chr01g0023251	turquoise
gene:HanXRQr2_Chr01g0023451	blue
gene:HanXRQr2_Chr01g0023771	turquoise
gene:HanXRQr2_Chr01g0023831	turquoise
gene:HanXRQr2_Chr01g0024181	red
gene:HanXRQr2_Chr01g0024381	red
gene:HanXRQr2_Chr01g0024971	turquoise
gene:HanXRQr2_Chr01g0025251	yellow
gene:HanXRQr2_Chr01g0025551	turquoise
gene:HanXRQr2_Chr01g0025721	blue
gene:HanXRQr2_Chr01g0026251	turquoise
gene:HanXRQr2_Chr01g0026291	yellow
gene:HanXRQr2_Chr01g0027641	red
gene:HanXRQr2_Chr01g0027771	blue
gene:HanXRQr2_Chr01g0027921	cyan
gene:HanXRQr2_Chr01g0028561	red
gene:HanXRQr2_Chr01g0028651	turquoise
gene:HanXRQr2_Chr01g0028741	cyan
gene:HanXRQr2_Chr01g0029331	red
gene:HanXRQr2_Chr01g0030201	green
gene:HanXRQr2_Chr01g0030431	turquoise
gene:HanXRQr2_Chr01g0030701	purple
gene:HanXRQr2_Chr01g0031031	blue
gene:HanXRQr2_Chr01g0031451	blue
gene:HanXRQr2_Chr01g0032351	turquoise
gene:HanXRQr2_Chr01g0032541	turquoise
gene:HanXRQr2_Chr01g0032731	turquoise
gene:HanXRQr2_Chr01g0032961	turquoise
gene:HanXRQr2_Chr01g0033161	red
gene:HanXRQr2_Chr01g0033201	brown
gene:HanXRQr2_Chr01g0033491	red
gene:HanXRQr2_Chr01g0033671	blue
gene:HanXRQr2_Chr01g0033691	turquoise
gene:HanXRQr2_Chr01g0033761	turquoise
gene:HanXRQr2_Chr01g0034731	blue
gene:HanXRQr2_Chr01g0034871	blue
gene:HanXRQr2_Chr01g0035101	brown
gene:HanXRQr2_Chr01g0035241	turquoise
gene:HanXRQr2_Chr01g0035671	magenta
gene:HanXRQr2_Chr01g0035711	turquoise
gene:HanXRQr2_Chr01g0036131	turquoise
gene:HanXRQr2_Chr01g0037941	turquoise
gene:HanXRQr2_Chr01g0038071	turquoise
gene:HanXRQr2_Chr01g0038571	turquoise
gene:HanXRQr2_Chr01g0038851	blue
gene:HanXRQr2_Chr01g0039651	turquoise
gene:HanXRQr2_Chr01g0039701	blue
gene:HanXRQr2_Chr01g0040101	brown
gene:HanXRQr2_Chr01g0040271	turquoise
gene:HanXRQr2_Chr01g0040611	turquoise
gene:HanXRQr2_Chr01g0041251	turquoise
gene:HanXRQr2_Chr01g0041301	turquoise
gene:HanXRQr2_Chr01g0041821	turquoise
gene:HanXRQr2_Chr01g0041851	greenyellow
gene:HanXRQr2_Chr01g0042521	turquoise
gene:HanXRQr2_Chr01g0043241	turquoise
gene:HanXRQr2_Chr01g0044211	yellow
gene:HanXRQr2_Chr01g0044691	turquoise
gene:HanXRQr2_Chr01g0044761	turquoise
gene:HanXRQr2_Chr01g0045241	purple
gene:HanXRQr2_Chr01g0045611	turquoise
gene:HanXRQr2_Chr02g0046361	turquoise
gene:HanXRQr2_Chr02g0046561	turquoise
gene:HanXRQr2_Chr02g0047301	yellow
gene:HanXRQr2_Chr02g0047321	turquoise
gene:HanXRQr2_Chr02g0048191	red
gene:HanXRQr2_Chr02g0048201	red
gene:HanXRQr2_Chr02g0048231	turquoise
gene:HanXRQr2_Chr02g0048281	blue
gene:HanXRQr2_Chr02g0048471	turquoise
gene:HanXRQr2_Chr02g0048561	turquoise
gene:HanXRQr2_Chr02g0048711	blue
gene:HanXRQr2_Chr02g0048741	blue
gene:HanXRQr2_Chr02g0049621	turquoise
gene:HanXRQr2_Chr02g0049861	turquoise
gene:HanXRQr2_Chr02g0049951	red
gene:HanXRQr2_Chr02g0050331	turquoise
gene:HanXRQr2_Chr02g0050661	turquoise
gene:HanXRQr2_Chr02g0051721	magenta
gene:HanXRQr2_Chr02g0052751	turquoise
gene:HanXRQr2_Chr02g0052791	turquoise
gene:HanXRQr2_Chr02g0053561	turquoise
gene:HanXRQr2_Chr02g0053641	turquoise
gene:HanXRQr2_Chr02g0054281	turquoise
gene:HanXRQr2_Chr02g0054461	black
gene:HanXRQr2_Chr02g0054631	turquoise
gene:HanXRQr2_Chr02g0054671	blue
gene:HanXRQr2_Chr02g0055881	yellow
gene:HanXRQr2_Chr02g0057211	turquoise
gene:HanXRQr2_Chr02g0057391	green
gene:HanXRQr2_Chr02g0057801	turquoise
gene:HanXRQr2_Chr02g0058701	red
gene:HanXRQr2_Chr02g0058821	red
gene:HanXRQr2_Chr02g0059281	blue
gene:HanXRQr2_Chr02g0060131	turquoise
gene:HanXRQr2_Chr02g0060571	turquoise
gene:HanXRQr2_Chr02g0060681	turquoise
gene:HanXRQr2_Chr02g0061041	blue
gene:HanXRQr2_Chr02g0061881	turquoise
gene:HanXRQr2_Chr02g0062001	turquoise
gene:HanXRQr2_Chr02g0062191	turquoise
gene:HanXRQr2_Chr02g0062611	turquoise
gene:HanXRQr2_Chr02g0062931	turquoise
gene:HanXRQr2_Chr02g0062991	red
gene:HanXRQr2_Chr02g0064511	turquoise
gene:HanXRQr2_Chr02g0065521	turquoise
gene:HanXRQr2_Chr02g0066861	blue
gene:HanXRQr2_Chr02g0067251	blue
gene:HanXRQr2_Chr02g0068241	blue
gene:HanXRQr2_Chr02g0069601	turquoise
gene:HanXRQr2_Chr02g0069671	turquoise
gene:HanXRQr2_Chr02g0069741	turquoise
gene:HanXRQr2_Chr02g0070101	blue
gene:HanXRQr2_Chr02g0071611	green
gene:HanXRQr2_Chr02g0071641	blue
gene:HanXRQr2_Chr02g0071831	brown
gene:HanXRQr2_Chr02g0072041	turquoise
gene:HanXRQr2_Chr02g0072171	turquoise
gene:HanXRQr2_Chr02g0072611	yellow
gene:HanXRQr2_Chr02g0073861	turquoise
gene:HanXRQr2_Chr02g0074171	turquoise
gene:HanXRQr2_Chr02g0074211	turquoise
gene:HanXRQr2_Chr02g0074221	turquoise
gene:HanXRQr2_Chr02g0074271	turquoise
gene:HanXRQr2_Chr02g0074831	red
gene:HanXRQr2_Chr02g0075031	turquoise
gene:HanXRQr2_Chr02g0076421	blue
gene:HanXRQr2_Chr02g0076431	turquoise
gene:HanXRQr2_Chr02g0076921	turquoise
gene:HanXRQr2_Chr02g0076961	red
gene:HanXRQr2_Chr02g0077301	turquoise
gene:HanXRQr2_Chr02g0077331	turquoise
gene:HanXRQr2_Chr02g0077511	blue
gene:HanXRQr2_Chr02g0077761	red
gene:HanXRQr2_Chr02g0078191	greenyellow
gene:HanXRQr2_Chr02g0078341	turquoise
gene:HanXRQr2_Chr02g0079221	blue
gene:HanXRQr2_Chr02g0080411	blue
gene:HanXRQr2_Chr02g0080431	turquoise
gene:HanXRQr2_Chr02g0080531	yellow
gene:HanXRQr2_Chr02g0080941	yellow
gene:HanXRQr2_Chr02g0081121	turquoise
gene:HanXRQr2_Chr02g0081351	turquoise
gene:HanXRQr2_Chr02g0081361	turquoise
gene:HanXRQr2_Chr02g0081781	green
gene:HanXRQr2_Chr02g0081821	green
gene:HanXRQr2_Chr02g0082371	turquoise
gene:HanXRQr2_Chr02g0082581	green
gene:HanXRQr2_Chr02g0082671	turquoise
gene:HanXRQr2_Chr02g0083041	turquoise
gene:HanXRQr2_Chr02g0083091	turquoise
gene:HanXRQr2_Chr02g0083201	green
gene:HanXRQr2_Chr02g0083221	blue
gene:HanXRQr2_Chr02g0083491	turquoise
gene:HanXRQr2_Chr02g0083551	red
gene:HanXRQr2_Chr02g0084041	turquoise
gene:HanXRQr2_Chr02g0084071	turquoise
gene:HanXRQr2_Chr02g0084151	turquoise
gene:HanXRQr2_Chr02g0085421	turquoise
gene:HanXRQr2_Chr02g0085451	turquoise
gene:HanXRQr2_Chr02g0085881	brown
gene:HanXRQr2_Chr02g0085941	turquoise
gene:HanXRQr2_Chr02g0086261	turquoise
gene:HanXRQr2_Chr03g0086691	blue
gene:HanXRQr2_Chr03g0086731	red
gene:HanXRQr2_Chr03g0086851	turquoise
gene:HanXRQr2_Chr03g0087281	blue
gene:HanXRQr2_Chr03g0088041	turquoise
gene:HanXRQr2_Chr03g0088061	grey
gene:HanXRQr2_Chr03g0088951	turquoise
gene:HanXRQr2_Chr03g0089781	turquoise
gene:HanXRQr2_Chr03g0090561	turquoise
gene:HanXRQr2_Chr03g0090601	blue
gene:HanXRQr2_Chr03g0090861	blue
gene:HanXRQr2_Chr03g0091031	yellow
gene:HanXRQr2_Chr03g0091191	turquoise
gene:HanXRQr2_Chr03g0091521	blue
gene:HanXRQr2_Chr03g0092411	yellow
gene:HanXRQr2_Chr03g0092721	turquoise
gene:HanXRQr2_Chr03g0092781	turquoise
gene:HanXRQr2_Chr03g0093231	turquoise
gene:HanXRQr2_Chr03g0093441	turquoise
gene:HanXRQr2_Chr03g0094781	blue
gene:HanXRQr2_Chr03g0096011	turquoise
gene:HanXRQr2_Chr03g0097071	turquoise
gene:HanXRQr2_Chr03g0097491	turquoise
gene:HanXRQr2_Chr03g0097721	turquoise
gene:HanXRQr2_Chr03g0098531	turquoise
gene:HanXRQr2_Chr03g0099141	magenta
gene:HanXRQr2_Chr03g0099311	turquoise
gene:HanXRQr2_Chr03g0100231	turquoise
gene:HanXRQr2_Chr03g0100291	turquoise
gene:HanXRQr2_Chr03g0100341	turquoise
gene:HanXRQr2_Chr03g0101341	blue
gene:HanXRQr2_Chr03g0101621	turquoise
gene:HanXRQr2_Chr03g0101941	turquoise
gene:HanXRQr2_Chr03g0102151	turquoise
gene:HanXRQr2_Chr03g0102811	turquoise
gene:HanXRQr2_Chr03g0103331	turquoise
gene:HanXRQr2_Chr03g0103561	turquoise
gene:HanXRQr2_Chr03g0104421	green
gene:HanXRQr2_Chr03g0104551	brown
gene:HanXRQr2_Chr03g0105591	red
gene:HanXRQr2_Chr03g0105671	brown
gene:HanXRQr2_Chr03g0106241	green
gene:HanXRQr2_Chr03g0106891	red
gene:HanXRQr2_Chr03g0106951	turquoise
gene:HanXRQr2_Chr03g0107151	turquoise
gene:HanXRQr2_Chr03g0107701	turquoise
gene:HanXRQr2_Chr03g0108531	brown
gene:HanXRQr2_Chr03g0109301	blue
gene:HanXRQr2_Chr03g0110651	yellow
gene:HanXRQr2_Chr03g0110871	blue
gene:HanXRQr2_Chr03g0111051	brown
gene:HanXRQr2_Chr03g0111141	turquoise
gene:HanXRQr2_Chr03g0111551	yellow
gene:HanXRQr2_Chr03g0111731	turquoise
gene:HanXRQr2_Chr03g0111751	blue
gene:HanXRQr2_Chr03g0112711	turquoise
gene:HanXRQr2_Chr03g0112861	turquoise
gene:HanXRQr2_Chr03g0113371	brown
gene:HanXRQr2_Chr03g0113931	red
gene:HanXRQr2_Chr03g0113961	turquoise
gene:HanXRQr2_Chr03g0114621	turquoise
gene:HanXRQr2_Chr03g0115161	darkred
gene:HanXRQr2_Chr03g0115331	blue
gene:HanXRQr2_Chr03g0116761	blue
gene:HanXRQr2_Chr03g0116771	turquoise
gene:HanXRQr2_Chr03g0116851	turquoise
gene:HanXRQr2_Chr03g0117521	turquoise
gene:HanXRQr2_Chr03g0118391	red
gene:HanXRQr2_Chr03g0118471	turquoise
gene:HanXRQr2_Chr03g0118741	red
gene:HanXRQr2_Chr03g0120531	yellow
gene:HanXRQr2_Chr03g0120711	turquoise
gene:HanXRQr2_Chr03g0120831	turquoise
gene:HanXRQr2_Chr03g0121271	turquoise
gene:HanXRQr2_Chr03g0121551	blue
gene:HanXRQr2_Chr03g0121621	turquoise
gene:HanXRQr2_Chr03g0122001	turquoise
gene:HanXRQr2_Chr03g0122691	turquoise
gene:HanXRQr2_Chr03g0122841	brown
gene:HanXRQr2_Chr03g0122941	blue
gene:HanXRQr2_Chr03g0123011	turquoise
gene:HanXRQr2_Chr03g0123961	turquoise
gene:HanXRQr2_Chr03g0124271	turquoise
gene:HanXRQr2_Chr03g0125811	green
gene:HanXRQr2_Chr03g0126481	red
gene:HanXRQr2_Chr03g0126781	green
gene:HanXRQr2_Chr03g0126911	red
gene:HanXRQr2_Chr03g0127031	turquoise
gene:HanXRQr2_Chr03g0127591	red
gene:HanXRQr2_Chr03g0127681	blue
gene:HanXRQr2_Chr03g0127931	blue
gene:HanXRQr2_Chr03g0128051	brown
gene:HanXRQr2_Chr03g0128531	turquoise
gene:HanXRQr2_Chr03g0128581	turquoise
gene:HanXRQr2_Chr03g0129131	yellow
gene:HanXRQr2_Chr03g0129291	turquoise
gene:HanXRQr2_Chr03g0130441	turquoise
gene:HanXRQr2_Chr03g0130451	blue
gene:HanXRQr2_Chr03g0130951	turquoise
gene:HanXRQr2_Chr03g0131091	turquoise
gene:HanXRQr2_Chr03g0131291	royalblue
gene:HanXRQr2_Chr03g0132181	turquoise
gene:HanXRQr2_Chr03g0132331	yellow
gene:HanXRQr2_Chr03g0132591	turquoise
gene:HanXRQr2_Chr03g0132831	purple
gene:HanXRQr2_Chr03g0132871	brown
gene:HanXRQr2_Chr03g0134061	turquoise
gene:HanXRQr2_Chr03g0135091	red
gene:HanXRQr2_Chr03g0135241	turquoise
gene:HanXRQr2_Chr03g0135381	turquoise
gene:HanXRQr2_Chr03g0135481	green
gene:HanXRQr2_Chr03g0136621	grey
gene:HanXRQr2_Chr03g0136731	brown
gene:HanXRQr2_Chr03g0137771	green
gene:HanXRQr2_Chr03g0137951	turquoise
gene:HanXRQr2_Chr03g0138261	brown
gene:HanXRQr2_Chr04g0139021	orange
gene:HanXRQr2_Chr04g0139271	blue
gene:HanXRQr2_Chr04g0139451	red
gene:HanXRQr2_Chr04g0139681	yellow
gene:HanXRQr2_Chr04g0140301	turquoise
gene:HanXRQr2_Chr04g0141661	brown
gene:HanXRQr2_Chr04g0142131	black
gene:HanXRQr2_Chr04g0142191	red
gene:HanXRQr2_Chr04g0142411	turquoise
gene:HanXRQr2_Chr04g0143371	turquoise
gene:HanXRQr2_Chr04g0145041	turquoise
gene:HanXRQr2_Chr04g0145221	turquoise
gene:HanXRQr2_Chr04g0145381	brown
gene:HanXRQr2_Chr04g0146771	yellow
gene:HanXRQr2_Chr04g0147011	red
gene:HanXRQr2_Chr04g0147631	grey60
gene:HanXRQr2_Chr04g0147841	turquoise
gene:HanXRQr2_Chr04g0149221	red
gene:HanXRQr2_Chr04g0149321	turquoise
gene:HanXRQr2_Chr04g0149471	turquoise
gene:HanXRQr2_Chr04g0150351	blue
gene:HanXRQr2_Chr04g0150701	turquoise
gene:HanXRQr2_Chr04g0151481	blue
gene:HanXRQr2_Chr04g0151611	turquoise
gene:HanXRQr2_Chr04g0153941	turquoise
gene:HanXRQr2_Chr04g0154361	red
gene:HanXRQr2_Chr04g0154541	turquoise
gene:HanXRQr2_Chr04g0154761	turquoise
gene:HanXRQr2_Chr04g0155781	turquoise
gene:HanXRQr2_Chr04g0156171	turquoise
gene:HanXRQr2_Chr04g0156411	turquoise
gene:HanXRQr2_Chr04g0156941	turquoise
gene:HanXRQr2_Chr04g0157391	red
gene:HanXRQr2_Chr04g0157851	turquoise
gene:HanXRQr2_Chr04g0158291	yellow
gene:HanXRQr2_Chr04g0158311	turquoise
gene:HanXRQr2_Chr04g0158421	green
gene:HanXRQr2_Chr04g0158781	turquoise
gene:HanXRQr2_Chr04g0158821	turquoise
gene:HanXRQr2_Chr04g0159111	brown
gene:HanXRQr2_Chr04g0159131	green
gene:HanXRQr2_Chr04g0159481	turquoise
gene:HanXRQr2_Chr04g0160221	red
gene:HanXRQr2_Chr04g0160301	red
gene:HanXRQr2_Chr04g0160971	turquoise
gene:HanXRQr2_Chr04g0161391	red
gene:HanXRQr2_Chr04g0161491	blue
gene:HanXRQr2_Chr04g0161811	turquoise
gene:HanXRQr2_Chr04g0161841	red
gene:HanXRQr2_Chr04g0161911	turquoise
gene:HanXRQr2_Chr04g0161951	turquoise
gene:HanXRQr2_Chr04g0162301	brown
gene:HanXRQr2_Chr04g0163141	blue
gene:HanXRQr2_Chr04g0163741	brown
gene:HanXRQr2_Chr04g0164131	yellow
gene:HanXRQr2_Chr04g0164151	yellow
gene:HanXRQr2_Chr04g0165851	turquoise
gene:HanXRQr2_Chr04g0166011	red
gene:HanXRQr2_Chr04g0166021	black
gene:HanXRQr2_Chr04g0166791	brown
gene:HanXRQr2_Chr04g0168581	turquoise
gene:HanXRQr2_Chr04g0169541	blue
gene:HanXRQr2_Chr04g0171331	pink
gene:HanXRQr2_Chr04g0171651	turquoise
gene:HanXRQr2_Chr04g0171701	red
gene:HanXRQr2_Chr04g0172441	turquoise
gene:HanXRQr2_Chr04g0173611	blue
gene:HanXRQr2_Chr04g0174511	blue
gene:HanXRQr2_Chr04g0175571	turquoise
gene:HanXRQr2_Chr04g0175731	turquoise
gene:HanXRQr2_Chr04g0175821	blue
gene:HanXRQr2_Chr04g0175851	turquoise
gene:HanXRQr2_Chr04g0176341	turquoise
gene:HanXRQr2_Chr04g0176641	turquoise
gene:HanXRQr2_Chr04g0176811	turquoise
gene:HanXRQr2_Chr04g0177721	turquoise
gene:HanXRQr2_Chr04g0177891	turquoise
gene:HanXRQr2_Chr04g0178201	turquoise
gene:HanXRQr2_Chr04g0178341	brown
gene:HanXRQr2_Chr04g0178981	turquoise
gene:HanXRQr2_Chr04g0179721	turquoise
gene:HanXRQr2_Chr04g0180291	turquoise
gene:HanXRQr2_Chr04g0181321	red
gene:HanXRQr2_Chr04g0181571	pink
gene:HanXRQr2_Chr04g0182051	turquoise
gene:HanXRQr2_Chr04g0182061	turquoise
gene:HanXRQr2_Chr04g0182151	red
gene:HanXRQr2_Chr04g0183811	brown
gene:HanXRQr2_Chr04g0185041	grey
gene:HanXRQr2_Chr04g0185201	turquoise
gene:HanXRQr2_Chr04g0186321	red
gene:HanXRQr2_Chr04g0186621	blue
gene:HanXRQr2_Chr04g0187131	blue
gene:HanXRQr2_Chr04g0188511	brown
gene:HanXRQr2_Chr04g0189041	turquoise
gene:HanXRQr2_Chr04g0189121	turquoise
gene:HanXRQr2_Chr04g0189141	turquoise
gene:HanXRQr2_Chr04g0189401	turquoise
gene:HanXRQr2_Chr04g0189791	turquoise
gene:HanXRQr2_Chr04g0190351	black
gene:HanXRQr2_Chr04g0191581	tan
gene:HanXRQr2_Chr04g0191821	blue
gene:HanXRQr2_Chr04g0191851	red
gene:HanXRQr2_Chr05g0192771	turquoise
gene:HanXRQr2_Chr05g0193141	brown
gene:HanXRQr2_Chr05g0193241	tan
gene:HanXRQr2_Chr05g0193611	turquoise
gene:HanXRQr2_Chr05g0194391	turquoise
gene:HanXRQr2_Chr05g0194771	turquoise
gene:HanXRQr2_Chr05g0195131	red
gene:HanXRQr2_Chr05g0195301	green
gene:HanXRQr2_Chr05g0195541	yellow
gene:HanXRQr2_Chr05g0196711	turquoise
gene:HanXRQr2_Chr05g0197071	blue
gene:HanXRQr2_Chr05g0197191	turquoise
gene:HanXRQr2_Chr05g0197581	turquoise
gene:HanXRQr2_Chr05g0199531	turquoise
gene:HanXRQr2_Chr05g0199621	red
gene:HanXRQr2_Chr05g0200601	yellow
gene:HanXRQr2_Chr05g0200631	blue
gene:HanXRQr2_Chr05g0200671	brown
gene:HanXRQr2_Chr05g0200821	yellow
gene:HanXRQr2_Chr05g0201391	green
gene:HanXRQr2_Chr05g0201501	turquoise
gene:HanXRQr2_Chr05g0201521	turquoise
gene:HanXRQr2_Chr05g0201711	turquoise
gene:HanXRQr2_Chr05g0201931	turquoise
gene:HanXRQr2_Chr05g0202341	red
gene:HanXRQr2_Chr05g0203151	turquoise
gene:HanXRQr2_Chr05g0203721	turquoise
gene:HanXRQr2_Chr05g0204011	blue
gene:HanXRQr2_Chr05g0204161	turquoise
gene:HanXRQr2_Chr05g0204211	turquoise
gene:HanXRQr2_Chr05g0205081	brown
gene:HanXRQr2_Chr05g0205101	turquoise
gene:HanXRQr2_Chr05g0205251	turquoise
gene:HanXRQr2_Chr05g0205341	yellow
gene:HanXRQr2_Chr05g0205561	turquoise
gene:HanXRQr2_Chr05g0206131	turquoise
gene:HanXRQr2_Chr05g0206271	blue
gene:HanXRQr2_Chr05g0206471	turquoise
gene:HanXRQr2_Chr05g0207051	green
gene:HanXRQr2_Chr05g0207161	blue
gene:HanXRQr2_Chr05g0207171	turquoise
gene:HanXRQr2_Chr05g0207451	red
gene:HanXRQr2_Chr05g0207611	green
gene:HanXRQr2_Chr05g0208811	turquoise
gene:HanXRQr2_Chr05g0208831	blue
gene:HanXRQr2_Chr05g0208891	green
gene:HanXRQr2_Chr05g0209401	turquoise
gene:HanXRQr2_Chr05g0209531	blue
gene:HanXRQr2_Chr05g0210071	blue
gene:HanXRQr2_Chr05g0210311	blue
gene:HanXRQr2_Chr05g0211041	turquoise
gene:HanXRQr2_Chr05g0211131	blue
gene:HanXRQr2_Chr05g0211911	brown
gene:HanXRQr2_Chr05g0211981	yellow
gene:HanXRQr2_Chr05g0212511	turquoise
gene:HanXRQr2_Chr05g0212521	pink
gene:HanXRQr2_Chr05g0212711	green
gene:HanXRQr2_Chr05g0213441	turquoise
gene:HanXRQr2_Chr05g0213851	turquoise
gene:HanXRQr2_Chr05g0214321	blue
gene:HanXRQr2_Chr05g0214561	turquoise
gene:HanXRQr2_Chr05g0215521	turquoise
gene:HanXRQr2_Chr05g0216241	turquoise
gene:HanXRQr2_Chr05g0216591	turquoise
gene:HanXRQr2_Chr05g0216731	turquoise
gene:HanXRQr2_Chr05g0216811	turquoise
gene:HanXRQr2_Chr05g0216931	turquoise
gene:HanXRQr2_Chr05g0217761	pink
gene:HanXRQr2_Chr05g0217851	turquoise
gene:HanXRQr2_Chr05g0218621	turquoise
gene:HanXRQr2_Chr05g0218791	turquoise
gene:HanXRQr2_Chr05g0218861	blue
gene:HanXRQr2_Chr05g0218901	turquoise
gene:HanXRQr2_Chr05g0220851	turquoise
gene:HanXRQr2_Chr05g0221111	blue
gene:HanXRQr2_Chr05g0221161	turquoise
gene:HanXRQr2_Chr05g0221171	turquoise
gene:HanXRQr2_Chr05g0221611	turquoise
gene:HanXRQr2_Chr05g0221621	turquoise
gene:HanXRQr2_Chr05g0222151	red
gene:HanXRQr2_Chr05g0222181	turquoise
gene:HanXRQr2_Chr05g0222201	brown
gene:HanXRQr2_Chr05g0222771	blue
gene:HanXRQr2_Chr05g0222801	turquoise
gene:HanXRQr2_Chr05g0223421	turquoise
gene:HanXRQr2_Chr05g0224121	orange
gene:HanXRQr2_Chr05g0224451	red
gene:HanXRQr2_Chr05g0225151	turquoise
gene:HanXRQr2_Chr05g0225181	blue
gene:HanXRQr2_Chr05g0226581	brown
gene:HanXRQr2_Chr05g0226781	green
gene:HanXRQr2_Chr05g0227171	turquoise
gene:HanXRQr2_Chr05g0228791	blue
gene:HanXRQr2_Chr05g0229361	turquoise
gene:HanXRQr2_Chr05g0229531	brown
gene:HanXRQr2_Chr05g0229851	turquoise
gene:HanXRQr2_Chr05g0230381	yellow
gene:HanXRQr2_Chr05g0230391	yellow
gene:HanXRQr2_Chr05g0230441	yellow
gene:HanXRQr2_Chr05g0230891	turquoise
gene:HanXRQr2_Chr05g0230911	brown
gene:HanXRQr2_Chr05g0231281	red
gene:HanXRQr2_Chr05g0232431	turquoise
gene:HanXRQr2_Chr05g0233211	turquoise
gene:HanXRQr2_Chr05g0233361	turquoise
gene:HanXRQr2_Chr05g0233411	yellow
gene:HanXRQr2_Chr05g0233531	brown
gene:HanXRQr2_Chr05g0233571	turquoise
gene:HanXRQr2_Chr05g0234801	turquoise
gene:HanXRQr2_Chr05g0236191	turquoise
gene:HanXRQr2_Chr05g0236691	turquoise
gene:HanXRQr2_Chr05g0236891	turquoise
gene:HanXRQr2_Chr05g0237181	green
gene:HanXRQr2_Chr06g0238141	yellow
gene:HanXRQr2_Chr06g0239381	magenta
gene:HanXRQr2_Chr06g0239411	blue
gene:HanXRQr2_Chr06g0239631	turquoise
gene:HanXRQr2_Chr06g0240171	greenyellow
gene:HanXRQr2_Chr06g0240611	red
gene:HanXRQr2_Chr06g0240681	turquoise
gene:HanXRQr2_Chr06g0240781	turquoise
gene:HanXRQr2_Chr06g0240791	turquoise
gene:HanXRQr2_Chr06g0240871	red
gene:HanXRQr2_Chr06g0241321	turquoise
gene:HanXRQr2_Chr06g0241451	blue
gene:HanXRQr2_Chr06g0241581	turquoise
gene:HanXRQr2_Chr06g0242221	red
gene:HanXRQr2_Chr06g0243221	red
gene:HanXRQr2_Chr06g0243391	blue
gene:HanXRQr2_Chr06g0243421	green
gene:HanXRQr2_Chr06g0243451	brown
gene:HanXRQr2_Chr06g0243691	turquoise
gene:HanXRQr2_Chr06g0243801	turquoise
gene:HanXRQr2_Chr06g0243831	blue
gene:HanXRQr2_Chr06g0244041	blue
gene:HanXRQr2_Chr06g0244391	turquoise
gene:HanXRQr2_Chr06g0244451	blue
gene:HanXRQr2_Chr06g0244741	yellow
gene:HanXRQr2_Chr06g0245081	turquoise
gene:HanXRQr2_Chr06g0245601	turquoise
gene:HanXRQr2_Chr06g0245611	brown
gene:HanXRQr2_Chr06g0246341	blue
gene:HanXRQr2_Chr06g0247661	turquoise
gene:HanXRQr2_Chr06g0248201	turquoise
gene:HanXRQr2_Chr06g0248281	yellow
gene:HanXRQr2_Chr06g0248481	yellow
gene:HanXRQr2_Chr06g0249731	brown
gene:HanXRQr2_Chr06g0249971	brown
gene:HanXRQr2_Chr06g0250691	turquoise
gene:HanXRQr2_Chr06g0250821	red
gene:HanXRQr2_Chr06g0251451	turquoise
gene:HanXRQr2_Chr06g0251841	blue
gene:HanXRQr2_Chr06g0253241	red
gene:HanXRQr2_Chr06g0253381	turquoise
gene:HanXRQr2_Chr06g0254121	turquoise
gene:HanXRQr2_Chr06g0254491	blue
gene:HanXRQr2_Chr06g0254581	brown
gene:HanXRQr2_Chr06g0254891	turquoise
gene:HanXRQr2_Chr06g0255151	turquoise
gene:HanXRQr2_Chr06g0255271	blue
gene:HanXRQr2_Chr06g0255441	turquoise
gene:HanXRQr2_Chr06g0255511	turquoise
gene:HanXRQr2_Chr06g0256061	turquoise
gene:HanXRQr2_Chr06g0257241	blue
gene:HanXRQr2_Chr06g0257351	turquoise
gene:HanXRQr2_Chr06g0257751	blue
gene:HanXRQr2_Chr06g0257781	turquoise
gene:HanXRQr2_Chr06g0257971	turquoise
gene:HanXRQr2_Chr06g0258061	turquoise
gene:HanXRQr2_Chr06g0258431	turquoise
gene:HanXRQr2_Chr06g0258651	yellow
gene:HanXRQr2_Chr06g0258701	turquoise
gene:HanXRQr2_Chr06g0259701	turquoise
gene:HanXRQr2_Chr06g0259961	yellow
gene:HanXRQr2_Chr06g0259981	turquoise
gene:HanXRQr2_Chr06g0260061	red
gene:HanXRQr2_Chr06g0260911	turquoise
gene:HanXRQr2_Chr06g0261081	turquoise
gene:HanXRQr2_Chr06g0261261	brown
gene:HanXRQr2_Chr06g0261441	turquoise
gene:HanXRQr2_Chr06g0261571	turquoise
gene:HanXRQr2_Chr06g0261731	turquoise
gene:HanXRQr2_Chr06g0262151	turquoise
gene:HanXRQr2_Chr06g0262421	red
gene:HanXRQr2_Chr06g0262611	brown
gene:HanXRQr2_Chr06g0262851	blue
gene:HanXRQr2_Chr06g0263281	turquoise
gene:HanXRQr2_Chr06g0263301	turquoise
gene:HanXRQr2_Chr06g0263511	brown
gene:HanXRQr2_Chr06g0263921	blue
gene:HanXRQr2_Chr06g0264721	red
gene:HanXRQr2_Chr06g0264751	blue
gene:HanXRQr2_Chr06g0265601	turquoise
gene:HanXRQr2_Chr06g0266911	tan
gene:HanXRQr2_Chr06g0267121	turquoise
gene:HanXRQr2_Chr06g0267541	turquoise
gene:HanXRQr2_Chr06g0267771	blue
gene:HanXRQr2_Chr06g0268411	yellow
gene:HanXRQr2_Chr06g0268921	turquoise
gene:HanXRQr2_Chr06g0269501	turquoise
gene:HanXRQr2_Chr06g0269881	turquoise
gene:HanXRQr2_Chr06g0270761	green
gene:HanXRQr2_Chr06g0271301	turquoise
gene:HanXRQr2_Chr06g0271311	blue
gene:HanXRQr2_Chr06g0271721	turquoise
gene:HanXRQr2_Chr06g0271971	blue
gene:HanXRQr2_Chr06g0273281	turquoise
gene:HanXRQr2_Chr06g0273741	blue
gene:HanXRQr2_Chr06g0273821	blue
gene:HanXRQr2_Chr06g0273941	turquoise
gene:HanXRQr2_Chr06g0274171	brown
gene:HanXRQr2_Chr06g0274361	turquoise
gene:HanXRQr2_Chr06g0274561	turquoise
gene:HanXRQr2_Chr06g0274691	turquoise
gene:HanXRQr2_Chr06g0274851	turquoise
gene:HanXRQr2_Chr06g0275111	blue
gene:HanXRQr2_Chr06g0275151	yellow
gene:HanXRQr2_Chr06g0276491	turquoise
gene:HanXRQr2_Chr06g0276571	turquoise
gene:HanXRQr2_Chr06g0277221	turquoise
gene:HanXRQr2_Chr06g0277381	blue
gene:HanXRQr2_Chr06g0278261	green
gene:HanXRQr2_Chr07g0279801	turquoise
gene:HanXRQr2_Chr07g0280221	blue
gene:HanXRQr2_Chr07g0280671	blue
gene:HanXRQr2_Chr07g0281361	turquoise
gene:HanXRQr2_Chr07g0281531	turquoise
gene:HanXRQr2_Chr07g0281681	turquoise
gene:HanXRQr2_Chr07g0282181	turquoise
gene:HanXRQr2_Chr07g0282421	turquoise
gene:HanXRQr2_Chr07g0282881	turquoise
gene:HanXRQr2_Chr07g0283431	blue
gene:HanXRQr2_Chr07g0283621	turquoise
gene:HanXRQr2_Chr07g0284251	brown
gene:HanXRQr2_Chr07g0284291	red
gene:HanXRQr2_Chr07g0284311	turquoise
gene:HanXRQr2_Chr07g0284531	blue
gene:HanXRQr2_Chr07g0285181	turquoise
gene:HanXRQr2_Chr07g0285241	turquoise
gene:HanXRQr2_Chr07g0285301	turquoise
gene:HanXRQr2_Chr07g0285951	turquoise
gene:HanXRQr2_Chr07g0286941	turquoise
gene:HanXRQr2_Chr07g0287021	turquoise
gene:HanXRQr2_Chr07g0287371	blue
gene:HanXRQr2_Chr07g0287451	turquoise
gene:HanXRQr2_Chr07g0288601	blue
gene:HanXRQr2_Chr07g0288881	turquoise
gene:HanXRQr2_Chr07g0289111	green
gene:HanXRQr2_Chr07g0289351	turquoise
gene:HanXRQr2_Chr07g0289621	blue
gene:HanXRQr2_Chr07g0289731	blue
gene:HanXRQr2_Chr07g0289871	turquoise
gene:HanXRQr2_Chr07g0289881	turquoise
gene:HanXRQr2_Chr07g0291771	blue
gene:HanXRQr2_Chr07g0292261	brown
gene:HanXRQr2_Chr07g0292501	turquoise
gene:HanXRQr2_Chr07g0292571	turquoise
gene:HanXRQr2_Chr07g0292691	turquoise
gene:HanXRQr2_Chr07g0292991	turquoise
gene:HanXRQr2_Chr07g0293121	brown
gene:HanXRQr2_Chr07g0293481	red
gene:HanXRQr2_Chr07g0294111	turquoise
gene:HanXRQr2_Chr07g0294351	turquoise
gene:HanXRQr2_Chr07g0295011	blue
gene:HanXRQr2_Chr07g0295241	magenta
gene:HanXRQr2_Chr07g0297141	turquoise
gene:HanXRQr2_Chr07g0297211	turquoise
gene:HanXRQr2_Chr07g0297891	turquoise
gene:HanXRQr2_Chr07g0298031	turquoise
gene:HanXRQr2_Chr07g0298361	turquoise
gene:HanXRQr2_Chr07g0299751	tan
gene:HanXRQr2_Chr07g0299871	yellow
gene:HanXRQr2_Chr07g0299971	turquoise
gene:HanXRQr2_Chr07g0300551	blue
gene:HanXRQr2_Chr07g0300721	turquoise
gene:HanXRQr2_Chr07g0301411	turquoise
gene:HanXRQr2_Chr07g0301451	turquoise
gene:HanXRQr2_Chr07g0301561	turquoise
gene:HanXRQr2_Chr07g0301721	turquoise
gene:HanXRQr2_Chr07g0303191	turquoise
gene:HanXRQr2_Chr07g0303571	turquoise
gene:HanXRQr2_Chr07g0304081	turquoise
gene:HanXRQr2_Chr07g0304251	blue
gene:HanXRQr2_Chr07g0304691	red
gene:HanXRQr2_Chr07g0304841	blue
gene:HanXRQr2_Chr07g0304921	turquoise
gene:HanXRQr2_Chr07g0305481	turquoise
gene:HanXRQr2_Chr07g0305971	turquoise
gene:HanXRQr2_Chr07g0306271	turquoise
gene:HanXRQr2_Chr07g0306481	turquoise
gene:HanXRQr2_Chr07g0306501	turquoise
gene:HanXRQr2_Chr07g0307831	turquoise
gene:HanXRQr2_Chr07g0308131	blue
gene:HanXRQr2_Chr07g0308481	red
gene:HanXRQr2_Chr07g0308841	turquoise
gene:HanXRQr2_Chr07g0309491	turquoise
gene:HanXRQr2_Chr07g0309691	blue
gene:HanXRQr2_Chr07g0310111	brown
gene:HanXRQr2_Chr07g0310761	blue
gene:HanXRQr2_Chr07g0311121	turquoise
gene:HanXRQr2_Chr07g0311551	turquoise
gene:HanXRQr2_Chr07g0311741	turquoise
gene:HanXRQr2_Chr07g0312151	yellow
gene:HanXRQr2_Chr07g0312261	turquoise
gene:HanXRQr2_Chr07g0312741	turquoise
gene:HanXRQr2_Chr07g0312761	brown
gene:HanXRQr2_Chr07g0313321	turquoise
gene:HanXRQr2_Chr07g0313631	green
gene:HanXRQr2_Chr07g0314081	turquoise
gene:HanXRQr2_Chr07g0314621	green
gene:HanXRQr2_Chr07g0314731	green
gene:HanXRQr2_Chr07g0315021	brown
gene:HanXRQr2_Chr07g0315161	brown
gene:HanXRQr2_Chr07g0315171	brown
gene:HanXRQr2_Chr07g0315221	yellow
gene:HanXRQr2_Chr07g0315371	brown
gene:HanXRQr2_Chr07g0315431	brown
gene:HanXRQr2_Chr07g0315651	red
gene:HanXRQr2_Chr07g0316411	pink
gene:HanXRQr2_Chr07g0316451	brown
gene:HanXRQr2_Chr07g0316481	turquoise
gene:HanXRQr2_Chr08g0317911	blue
gene:HanXRQr2_Chr08g0318411	turquoise
gene:HanXRQr2_Chr08g0318551	black
gene:HanXRQr2_Chr08g0319301	turquoise
gene:HanXRQr2_Chr08g0319391	turquoise
gene:HanXRQr2_Chr08g0319661	turquoise
gene:HanXRQr2_Chr08g0320071	green
gene:HanXRQr2_Chr08g0320521	blue
gene:HanXRQr2_Chr08g0320721	red
gene:HanXRQr2_Chr08g0320741	brown
gene:HanXRQr2_Chr08g0320761	blue
gene:HanXRQr2_Chr08g0320901	yellow
gene:HanXRQr2_Chr08g0321331	turquoise
gene:HanXRQr2_Chr08g0322741	turquoise
gene:HanXRQr2_Chr08g0322901	darkturquoise
gene:HanXRQr2_Chr08g0323561	turquoise
gene:HanXRQr2_Chr08g0323611	turquoise
gene:HanXRQr2_Chr08g0324251	turquoise
gene:HanXRQr2_Chr08g0324391	grey
gene:HanXRQr2_Chr08g0324651	turquoise
gene:HanXRQr2_Chr08g0324921	magenta
gene:HanXRQr2_Chr08g0325381	turquoise
gene:HanXRQr2_Chr08g0325411	turquoise
gene:HanXRQr2_Chr08g0325421	turquoise
gene:HanXRQr2_Chr08g0326331	turquoise
gene:HanXRQr2_Chr08g0326471	magenta
gene:HanXRQr2_Chr08g0326851	red
gene:HanXRQr2_Chr08g0327091	turquoise
gene:HanXRQr2_Chr08g0327381	blue
gene:HanXRQr2_Chr08g0327401	turquoise
gene:HanXRQr2_Chr08g0327511	red
gene:HanXRQr2_Chr08g0328321	blue
gene:HanXRQr2_Chr08g0328511	brown
gene:HanXRQr2_Chr08g0329601	red
gene:HanXRQr2_Chr08g0330781	turquoise
gene:HanXRQr2_Chr08g0331701	green
gene:HanXRQr2_Chr08g0331941	red
gene:HanXRQr2_Chr08g0332881	blue
gene:HanXRQr2_Chr08g0333041	blue
gene:HanXRQr2_Chr08g0333411	turquoise
gene:HanXRQr2_Chr08g0333691	blue
gene:HanXRQr2_Chr08g0335001	turquoise
gene:HanXRQr2_Chr08g0335711	turquoise
gene:HanXRQr2_Chr08g0335791	blue
gene:HanXRQr2_Chr08g0336081	green
gene:HanXRQr2_Chr08g0336601	red
gene:HanXRQr2_Chr08g0336831	turquoise
gene:HanXRQr2_Chr08g0337051	brown
gene:HanXRQr2_Chr08g0337531	blue
gene:HanXRQr2_Chr08g0337581	yellow
gene:HanXRQr2_Chr08g0337871	brown
gene:HanXRQr2_Chr08g0337931	turquoise
gene:HanXRQr2_Chr08g0338201	green
gene:HanXRQr2_Chr08g0338411	magenta
gene:HanXRQr2_Chr08g0338491	yellow
gene:HanXRQr2_Chr08g0338551	blue
gene:HanXRQr2_Chr08g0338671	brown
gene:HanXRQr2_Chr08g0339091	turquoise
gene:HanXRQr2_Chr08g0339491	turquoise
gene:HanXRQr2_Chr08g0339981	turquoise
gene:HanXRQr2_Chr08g0340111	turquoise
gene:HanXRQr2_Chr08g0340431	turquoise
gene:HanXRQr2_Chr08g0341021	turquoise
gene:HanXRQr2_Chr08g0341601	turquoise
gene:HanXRQr2_Chr08g0341661	blue
gene:HanXRQr2_Chr08g0341971	grey
gene:HanXRQr2_Chr08g0342131	turquoise
gene:HanXRQr2_Chr08g0342321	yellow
gene:HanXRQr2_Chr08g0343061	turquoise
gene:HanXRQr2_Chr08g0343161	turquoise
gene:HanXRQr2_Chr08g0344131	red
gene:HanXRQr2_Chr08g0344431	turquoise
gene:HanXRQr2_Chr08g0344481	cyan
gene:HanXRQr2_Chr08g0345161	turquoise
gene:HanXRQr2_Chr08g0345621	red
gene:HanXRQr2_Chr08g0345631	red
gene:HanXRQr2_Chr08g0346311	turquoise
gene:HanXRQr2_Chr08g0346501	turquoise
gene:HanXRQr2_Chr08g0346661	blue
gene:HanXRQr2_Chr08g0347271	turquoise
gene:HanXRQr2_Chr08g0348061	turquoise
gene:HanXRQr2_Chr08g0348281	blue
gene:HanXRQr2_Chr08g0349401	turquoise
gene:HanXRQr2_Chr08g0350241	green
gene:HanXRQr2_Chr08g0350651	blue
gene:HanXRQr2_Chr08g0351061	blue
gene:HanXRQr2_Chr08g0351351	blue
gene:HanXRQr2_Chr08g0351431	turquoise
gene:HanXRQr2_Chr08g0351631	brown
gene:HanXRQr2_Chr08g0351681	blue
gene:HanXRQr2_Chr08g0352251	green
gene:HanXRQr2_Chr08g0352421	blue
gene:HanXRQr2_Chr08g0353671	red
gene:HanXRQr2_Chr08g0354601	turquoise
gene:HanXRQr2_Chr08g0354671	turquoise
gene:HanXRQr2_Chr08g0354721	blue
gene:HanXRQr2_Chr08g0355261	pink
gene:HanXRQr2_Chr08g0355811	turquoise
gene:HanXRQr2_Chr08g0357171	turquoise
gene:HanXRQr2_Chr08g0357211	turquoise
gene:HanXRQr2_Chr08g0358061	turquoise
gene:HanXRQr2_Chr08g0359041	turquoise
gene:HanXRQr2_Chr08g0359701	blue
gene:HanXRQr2_Chr08g0359911	red
gene:HanXRQr2_Chr08g0359931	turquoise
gene:HanXRQr2_Chr08g0360611	turquoise
gene:HanXRQr2_Chr08g0360701	pink
gene:HanXRQr2_Chr08g0361001	midnightblue
gene:HanXRQr2_Chr08g0361231	blue
gene:HanXRQr2_Chr08g0361391	turquoise
gene:HanXRQr2_Chr09g0361991	turquoise
gene:HanXRQr2_Chr09g0362081	brown
gene:HanXRQr2_Chr09g0362381	red
gene:HanXRQr2_Chr09g0363151	red
gene:HanXRQr2_Chr09g0363201	turquoise
gene:HanXRQr2_Chr09g0363791	turquoise
gene:HanXRQr2_Chr09g0364021	turquoise
gene:HanXRQr2_Chr09g0364611	yellow
gene:HanXRQr2_Chr09g0365091	yellow
gene:HanXRQr2_Chr09g0365441	blue
gene:HanXRQr2_Chr09g0365521	turquoise
gene:HanXRQr2_Chr09g0365941	turquoise
gene:HanXRQr2_Chr09g0366041	yellow
gene:HanXRQr2_Chr09g0366441	yellow
gene:HanXRQr2_Chr09g0367401	blue
gene:HanXRQr2_Chr09g0367501	turquoise
gene:HanXRQr2_Chr09g0367521	turquoise
gene:HanXRQr2_Chr09g0367791	midnightblue
gene:HanXRQr2_Chr09g0367871	yellow
gene:HanXRQr2_Chr09g0368461	blue
gene:HanXRQr2_Chr09g0368581	green
gene:HanXRQr2_Chr09g0368721	turquoise
gene:HanXRQr2_Chr09g0369321	turquoise
gene:HanXRQr2_Chr09g0369621	turquoise
gene:HanXRQr2_Chr09g0370621	green
gene:HanXRQr2_Chr09g0370961	blue
gene:HanXRQr2_Chr09g0372361	turquoise
gene:HanXRQr2_Chr09g0373761	green
gene:HanXRQr2_Chr09g0373781	green
gene:HanXRQr2_Chr09g0374151	brown
gene:HanXRQr2_Chr09g0374311	turquoise
gene:HanXRQr2_Chr09g0374601	blue
gene:HanXRQr2_Chr09g0375591	midnightblue
gene:HanXRQr2_Chr09g0376631	turquoise
gene:HanXRQr2_Chr09g0376971	turquoise
gene:HanXRQr2_Chr09g0377121	blue
gene:HanXRQr2_Chr09g0378241	turquoise
gene:HanXRQr2_Chr09g0378381	turquoise
gene:HanXRQr2_Chr09g0379051	turquoise
gene:HanXRQr2_Chr09g0379361	turquoise
gene:HanXRQr2_Chr09g0379481	turquoise
gene:HanXRQr2_Chr09g0379781	turquoise
gene:HanXRQr2_Chr09g0380011	grey
gene:HanXRQr2_Chr09g0380271	turquoise
gene:HanXRQr2_Chr09g0380621	blue
gene:HanXRQr2_Chr09g0380751	turquoise
gene:HanXRQr2_Chr09g0381191	brown
gene:HanXRQr2_Chr09g0381571	red
gene:HanXRQr2_Chr09g0382131	blue
gene:HanXRQr2_Chr09g0383111	blue
gene:HanXRQr2_Chr09g0383621	turquoise
gene:HanXRQr2_Chr09g0383681	green
gene:HanXRQr2_Chr09g0383761	turquoise
gene:HanXRQr2_Chr09g0383861	turquoise
gene:HanXRQr2_Chr09g0384691	brown
gene:HanXRQr2_Chr09g0385041	midnightblue
gene:HanXRQr2_Chr09g0385271	red
gene:HanXRQr2_Chr09g0385351	turquoise
gene:HanXRQr2_Chr09g0385811	turquoise
gene:HanXRQr2_Chr09g0385961	turquoise
gene:HanXRQr2_Chr09g0386921	turquoise
gene:HanXRQr2_Chr09g0387131	turquoise
gene:HanXRQr2_Chr09g0388531	brown
gene:HanXRQr2_Chr09g0388701	blue
gene:HanXRQr2_Chr09g0388721	yellow
gene:HanXRQr2_Chr09g0389501	brown
gene:HanXRQr2_Chr09g0390441	turquoise
gene:HanXRQr2_Chr09g0390971	turquoise
gene:HanXRQr2_Chr09g0391011	green
gene:HanXRQr2_Chr09g0391171	turquoise
gene:HanXRQr2_Chr09g0391261	turquoise
gene:HanXRQr2_Chr09g0391381	turquoise
gene:HanXRQr2_Chr09g0392251	brown
gene:HanXRQr2_Chr09g0392501	turquoise
gene:HanXRQr2_Chr09g0393971	turquoise
gene:HanXRQr2_Chr09g0394041	turquoise
gene:HanXRQr2_Chr09g0394531	yellow
gene:HanXRQr2_Chr09g0394821	turquoise
gene:HanXRQr2_Chr09g0394831	turquoise
gene:HanXRQr2_Chr09g0394851	lightcyan
gene:HanXRQr2_Chr09g0395711	turquoise
gene:HanXRQr2_Chr09g0395931	red
gene:HanXRQr2_Chr09g0396731	turquoise
gene:HanXRQr2_Chr09g0396781	turquoise
gene:HanXRQr2_Chr09g0396811	black
gene:HanXRQr2_Chr09g0396821	black
gene:HanXRQr2_Chr09g0396961	brown
gene:HanXRQr2_Chr09g0397841	pink
gene:HanXRQr2_Chr09g0397901	turquoise
gene:HanXRQr2_Chr09g0398421	blue
gene:HanXRQr2_Chr09g0399231	turquoise
gene:HanXRQr2_Chr09g0399391	purple
gene:HanXRQr2_Chr09g0399521	blue
gene:HanXRQr2_Chr09g0399571	yellow
gene:HanXRQr2_Chr09g0399791	red
gene:HanXRQr2_Chr09g0399951	grey
gene:HanXRQr2_Chr09g0400301	brown
gene:HanXRQr2_Chr09g0400361	magenta
gene:HanXRQr2_Chr09g0400441	pink
gene:HanXRQr2_Chr09g0400521	green
gene:HanXRQr2_Chr09g0400541	green
gene:HanXRQr2_Chr09g0400861	blue
gene:HanXRQr2_Chr09g0400871	blue
gene:HanXRQr2_Chr09g0401261	red
gene:HanXRQr2_Chr09g0401301	green
gene:HanXRQr2_Chr09g0401711	red
gene:HanXRQr2_Chr09g0402391	turquoise
gene:HanXRQr2_Chr09g0402541	turquoise
gene:HanXRQr2_Chr09g0402711	red
gene:HanXRQr2_Chr09g0402761	blue
gene:HanXRQr2_Chr09g0403081	turquoise
gene:HanXRQr2_Chr09g0403361	magenta
gene:HanXRQr2_Chr09g0403411	brown
gene:HanXRQr2_Chr09g0403431	pink
gene:HanXRQr2_Chr09g0403511	turquoise
gene:HanXRQr2_Chr09g0403521	turquoise
gene:HanXRQr2_Chr09g0403611	red
gene:HanXRQr2_Chr09g0403771	turquoise
gene:HanXRQr2_Chr09g0403841	blue
gene:HanXRQr2_Chr09g0404311	red
gene:HanXRQr2_Chr09g0404331	red
gene:HanXRQr2_Chr09g0404401	brown
gene:HanXRQr2_Chr09g0404501	red
gene:HanXRQr2_Chr09g0405151	green
gene:HanXRQr2_Chr09g0405441	blue
gene:HanXRQr2_Chr09g0406161	turquoise
gene:HanXRQr2_Chr09g0406761	red
gene:HanXRQr2_Chr09g0406791	brown
gene:HanXRQr2_Chr09g0407141	blue
gene:HanXRQr2_Chr09g0407531	turquoise
gene:HanXRQr2_Chr09g0407611	green
gene:HanXRQr2_Chr09g0408411	turquoise
gene:HanXRQr2_Chr09g0408441	grey
gene:HanXRQr2_Chr09g0409501	turquoise
gene:HanXRQr2_Chr09g0409591	turquoise
gene:HanXRQr2_Chr09g0409911	turquoise
gene:HanXRQr2_Chr09g0409921	brown
gene:HanXRQr2_Chr09g0410071	turquoise
gene:HanXRQr2_Chr09g0410141	turquoise
gene:HanXRQr2_Chr09g0410161	turquoise
gene:HanXRQr2_Chr09g0410531	turquoise
gene:HanXRQr2_Chr09g0410591	blue
gene:HanXRQr2_Chr09g0410671	turquoise
gene:HanXRQr2_Chr09g0410701	brown
gene:HanXRQr2_Chr09g0410811	turquoise
gene:HanXRQr2_Chr09g0411001	blue
gene:HanXRQr2_Chr09g0411191	green
gene:HanXRQr2_Chr09g0411331	blue
gene:HanXRQr2_Chr09g0411631	brown
gene:HanXRQr2_Chr09g0411661	brown
gene:HanXRQr2_Chr09g0412101	pink
gene:HanXRQr2_Chr09g0412301	blue
gene:HanXRQr2_Chr09g0412401	turquoise
gene:HanXRQr2_Chr09g0412421	blue
gene:HanXRQr2_Chr09g0412531	pink
gene:HanXRQr2_Chr09g0412641	blue
gene:HanXRQr2_Chr09g0413121	turquoise
gene:HanXRQr2_Chr09g0413961	turquoise
gene:HanXRQr2_Chr09g0413981	turquoise
gene:HanXRQr2_Chr09g0414041	turquoise
gene:HanXRQr2_Chr09g0414131	turquoise
gene:HanXRQr2_Chr09g0414191	yellow
gene:HanXRQr2_Chr09g0414201	turquoise
gene:HanXRQr2_Chr09g0414831	turquoise
gene:HanXRQr2_Chr09g0414961	green
gene:HanXRQr2_Chr09g0415361	turquoise
gene:HanXRQr2_Chr09g0415581	brown
gene:HanXRQr2_Chr09g0415611	turquoise
gene:HanXRQr2_Chr09g0416211	turquoise
gene:HanXRQr2_Chr09g0417221	turquoise
gene:HanXRQr2_Chr09g0417951	turquoise
gene:HanXRQr2_Chr09g0418001	turquoise
gene:HanXRQr2_Chr09g0418061	turquoise
gene:HanXRQr2_Chr10g0418631	turquoise
gene:HanXRQr2_Chr10g0419231	cyan
gene:HanXRQr2_Chr10g0419491	red
gene:HanXRQr2_Chr10g0419681	turquoise
gene:HanXRQr2_Chr10g0419691	turquoise
gene:HanXRQr2_Chr10g0419801	turquoise
gene:HanXRQr2_Chr10g0421071	turquoise
gene:HanXRQr2_Chr10g0421421	magenta
gene:HanXRQr2_Chr10g0421521	green
gene:HanXRQr2_Chr10g0421531	green
gene:HanXRQr2_Chr10g0421951	red
gene:HanXRQr2_Chr10g0422391	yellow
gene:HanXRQr2_Chr10g0422691	blue
gene:HanXRQr2_Chr10g0423001	turquoise
gene:HanXRQr2_Chr10g0423071	turquoise
gene:HanXRQr2_Chr10g0423491	blue
gene:HanXRQr2_Chr10g0423821	blue
gene:HanXRQr2_Chr10g0423901	turquoise
gene:HanXRQr2_Chr10g0424491	black
gene:HanXRQr2_Chr10g0424691	turquoise
gene:HanXRQr2_Chr10g0424951	turquoise
gene:HanXRQr2_Chr10g0424981	blue
gene:HanXRQr2_Chr10g0426551	turquoise
gene:HanXRQr2_Chr10g0426941	turquoise
gene:HanXRQr2_Chr10g0427021	yellow
gene:HanXRQr2_Chr10g0427071	turquoise
gene:HanXRQr2_Chr10g0427341	yellow
gene:HanXRQr2_Chr10g0427451	turquoise
gene:HanXRQr2_Chr10g0427651	red
gene:HanXRQr2_Chr10g0428181	turquoise
gene:HanXRQr2_Chr10g0429011	blue
gene:HanXRQr2_Chr10g0429091	turquoise
gene:HanXRQr2_Chr10g0429301	turquoise
gene:HanXRQr2_Chr10g0429571	turquoise
gene:HanXRQr2_Chr10g0429811	turquoise
gene:HanXRQr2_Chr10g0429921	turquoise
gene:HanXRQr2_Chr10g0431041	blue
gene:HanXRQr2_Chr10g0431551	blue
gene:HanXRQr2_Chr10g0431891	red
gene:HanXRQr2_Chr10g0432111	turquoise
gene:HanXRQr2_Chr10g0432991	turquoise
gene:HanXRQr2_Chr10g0433961	turquoise
gene:HanXRQr2_Chr10g0434361	red
gene:HanXRQr2_Chr10g0434721	grey
gene:HanXRQr2_Chr10g0434841	turquoise
gene:HanXRQr2_Chr10g0434911	blue
gene:HanXRQr2_Chr10g0434931	brown
gene:HanXRQr2_Chr10g0435551	blue
gene:HanXRQr2_Chr10g0436221	blue
gene:HanXRQr2_Chr10g0436661	pink
gene:HanXRQr2_Chr10g0436691	turquoise
gene:HanXRQr2_Chr10g0436791	turquoise
gene:HanXRQr2_Chr10g0437541	red
gene:HanXRQr2_Chr10g0437741	turquoise
gene:HanXRQr2_Chr10g0437771	green
gene:HanXRQr2_Chr10g0437891	turquoise
gene:HanXRQr2_Chr10g0438141	grey
gene:HanXRQr2_Chr10g0438971	turquoise
gene:HanXRQr2_Chr10g0439501	blue
gene:HanXRQr2_Chr10g0439511	red
gene:HanXRQr2_Chr10g0440411	yellow
gene:HanXRQr2_Chr10g0440471	turquoise
gene:HanXRQr2_Chr10g0440721	turquoise
gene:HanXRQr2_Chr10g0441111	turquoise
gene:HanXRQr2_Chr10g0441541	blue
gene:HanXRQr2_Chr10g0441571	red
gene:HanXRQr2_Chr10g0441621	turquoise
gene:HanXRQr2_Chr10g0441661	turquoise
gene:HanXRQr2_Chr10g0441931	turquoise
gene:HanXRQr2_Chr10g0441971	turquoise
gene:HanXRQr2_Chr10g0442121	turquoise
gene:HanXRQr2_Chr10g0442791	turquoise
gene:HanXRQr2_Chr10g0442831	turquoise
gene:HanXRQr2_Chr10g0442861	turquoise
gene:HanXRQr2_Chr10g0442881	blue
gene:HanXRQr2_Chr10g0443771	turquoise
gene:HanXRQr2_Chr10g0443851	turquoise
gene:HanXRQr2_Chr10g0444231	brown
gene:HanXRQr2_Chr10g0445541	red
gene:HanXRQr2_Chr10g0446261	turquoise
gene:HanXRQr2_Chr10g0446291	turquoise
gene:HanXRQr2_Chr10g0446381	yellow
gene:HanXRQr2_Chr10g0447161	blue
gene:HanXRQr2_Chr10g0447521	turquoise
gene:HanXRQr2_Chr10g0448301	green
gene:HanXRQr2_Chr10g0448431	turquoise
gene:HanXRQr2_Chr10g0448581	red
gene:HanXRQr2_Chr10g0448991	yellow
gene:HanXRQr2_Chr10g0449731	red
gene:HanXRQr2_Chr10g0449921	turquoise
gene:HanXRQr2_Chr10g0450691	turquoise
gene:HanXRQr2_Chr10g0450761	turquoise
gene:HanXRQr2_Chr10g0451041	turquoise
gene:HanXRQr2_Chr10g0452501	red
gene:HanXRQr2_Chr10g0452811	green
gene:HanXRQr2_Chr10g0454011	pink
gene:HanXRQr2_Chr10g0454071	turquoise
gene:HanXRQr2_Chr10g0454681	red
gene:HanXRQr2_Chr10g0454791	red
gene:HanXRQr2_Chr10g0456321	turquoise
gene:HanXRQr2_Chr10g0457291	turquoise
gene:HanXRQr2_Chr10g0457591	blue
gene:HanXRQr2_Chr10g0458671	turquoise
gene:HanXRQr2_Chr10g0459261	turquoise
gene:HanXRQr2_Chr10g0459821	blue
gene:HanXRQr2_Chr10g0459871	turquoise
gene:HanXRQr2_Chr10g0460531	green
gene:HanXRQr2_Chr10g0460811	blue
gene:HanXRQr2_Chr10g0460991	turquoise
gene:HanXRQr2_Chr10g0461021	turquoise
gene:HanXRQr2_Chr10g0461161	blue
gene:HanXRQr2_Chr10g0461281	blue
gene:HanXRQr2_Chr10g0461541	turquoise
gene:HanXRQr2_Chr10g0461881	brown
gene:HanXRQr2_Chr10g0462011	magenta
gene:HanXRQr2_Chr10g0462521	turquoise
gene:HanXRQr2_Chr10g0462531	turquoise
gene:HanXRQr2_Chr10g0462741	turquoise
gene:HanXRQr2_Chr10g0463691	blue
gene:HanXRQr2_Chr10g0463731	yellow
gene:HanXRQr2_Chr10g0464211	turquoise
gene:HanXRQr2_Chr10g0464281	blue
gene:HanXRQr2_Chr10g0464551	blue
gene:HanXRQr2_Chr10g0464601	magenta
gene:HanXRQr2_Chr10g0464921	red
gene:HanXRQr2_Chr10g0464941	turquoise
gene:HanXRQr2_Chr10g0465091	pink
gene:HanXRQr2_Chr10g0466131	red
gene:HanXRQr2_Chr11g0467051	turquoise
gene:HanXRQr2_Chr11g0467081	green
gene:HanXRQr2_Chr11g0468841	turquoise
gene:HanXRQr2_Chr11g0469401	green
gene:HanXRQr2_Chr11g0469461	red
gene:HanXRQr2_Chr11g0470511	green
gene:HanXRQr2_Chr11g0471231	blue
gene:HanXRQr2_Chr11g0471591	blue
gene:HanXRQr2_Chr11g0472511	turquoise
gene:HanXRQr2_Chr11g0472871	turquoise
gene:HanXRQr2_Chr11g0473121	turquoise
gene:HanXRQr2_Chr11g0473251	turquoise
gene:HanXRQr2_Chr11g0473571	turquoise
gene:HanXRQr2_Chr11g0474281	turquoise
gene:HanXRQr2_Chr11g0474981	turquoise
gene:HanXRQr2_Chr11g0475091	blue
gene:HanXRQr2_Chr11g0475811	yellow
gene:HanXRQr2_Chr11g0476061	blue
gene:HanXRQr2_Chr11g0477631	brown
gene:HanXRQr2_Chr11g0477731	blue
gene:HanXRQr2_Chr11g0477761	turquoise
gene:HanXRQr2_Chr11g0478311	green
gene:HanXRQr2_Chr11g0478691	blue
gene:HanXRQr2_Chr11g0478791	brown
gene:HanXRQr2_Chr11g0479081	yellow
gene:HanXRQr2_Chr11g0480601	turquoise
gene:HanXRQr2_Chr11g0480781	yellow
gene:HanXRQr2_Chr11g0480791	brown
gene:HanXRQr2_Chr11g0482551	brown
gene:HanXRQr2_Chr11g0482871	turquoise
gene:HanXRQr2_Chr11g0483441	brown
gene:HanXRQr2_Chr11g0484131	turquoise
gene:HanXRQr2_Chr11g0484171	turquoise
gene:HanXRQr2_Chr11g0484661	turquoise
gene:HanXRQr2_Chr11g0485641	brown
gene:HanXRQr2_Chr11g0485681	pink
gene:HanXRQr2_Chr11g0485811	blue
gene:HanXRQr2_Chr11g0486011	red
gene:HanXRQr2_Chr11g0486441	turquoise
gene:HanXRQr2_Chr11g0486811	green
gene:HanXRQr2_Chr11g0486831	turquoise
gene:HanXRQr2_Chr11g0487461	turquoise
gene:HanXRQr2_Chr11g0487591	turquoise
gene:HanXRQr2_Chr11g0487731	turquoise
gene:HanXRQr2_Chr11g0487791	cyan
gene:HanXRQr2_Chr11g0487921	turquoise
gene:HanXRQr2_Chr11g0488181	turquoise
gene:HanXRQr2_Chr11g0488521	turquoise
gene:HanXRQr2_Chr11g0489161	blue
gene:HanXRQr2_Chr11g0489491	turquoise
gene:HanXRQr2_Chr11g0489791	turquoise
gene:HanXRQr2_Chr11g0489911	red
gene:HanXRQr2_Chr11g0489981	red
gene:HanXRQr2_Chr11g0490041	red
gene:HanXRQr2_Chr11g0490091	red
gene:HanXRQr2_Chr11g0490101	red
gene:HanXRQr2_Chr11g0490441	turquoise
gene:HanXRQr2_Chr11g0491181	turquoise
gene:HanXRQr2_Chr11g0491791	turquoise
gene:HanXRQr2_Chr11g0492351	blue
gene:HanXRQr2_Chr11g0492371	green
gene:HanXRQr2_Chr11g0493341	turquoise
gene:HanXRQr2_Chr11g0493411	greenyellow
gene:HanXRQr2_Chr11g0494671	turquoise
gene:HanXRQr2_Chr11g0494691	blue
gene:HanXRQr2_Chr11g0495331	turquoise
gene:HanXRQr2_Chr11g0496091	green
gene:HanXRQr2_Chr11g0497161	blue
gene:HanXRQr2_Chr11g0497171	turquoise
gene:HanXRQr2_Chr11g0497601	turquoise
gene:HanXRQr2_Chr11g0498861	turquoise
gene:HanXRQr2_Chr11g0499631	turquoise
gene:HanXRQr2_Chr11g0500021	turquoise
gene:HanXRQr2_Chr11g0500181	turquoise
gene:HanXRQr2_Chr11g0500401	turquoise
gene:HanXRQr2_Chr11g0501081	blue
gene:HanXRQr2_Chr11g0501091	blue
gene:HanXRQr2_Chr11g0501461	red
gene:HanXRQr2_Chr11g0502131	blue
gene:HanXRQr2_Chr11g0502331	red
gene:HanXRQr2_Chr11g0502771	turquoise
gene:HanXRQr2_Chr11g0502991	blue
gene:HanXRQr2_Chr11g0503191	turquoise
gene:HanXRQr2_Chr11g0503321	blue
gene:HanXRQr2_Chr11g0503881	turquoise
gene:HanXRQr2_Chr11g0504041	turquoise
gene:HanXRQr2_Chr11g0504421	yellow
gene:HanXRQr2_Chr11g0504661	turquoise
gene:HanXRQr2_Chr11g0504991	brown
gene:HanXRQr2_Chr11g0505671	blue
gene:HanXRQr2_Chr11g0505731	turquoise
gene:HanXRQr2_Chr11g0505881	turquoise
gene:HanXRQr2_Chr11g0506111	blue
gene:HanXRQr2_Chr11g0506531	blue
gene:HanXRQr2_Chr11g0506891	yellow
gene:HanXRQr2_Chr11g0507051	red
gene:HanXRQr2_Chr11g0507551	turquoise
gene:HanXRQr2_Chr11g0507661	brown
gene:HanXRQr2_Chr11g0507691	black
gene:HanXRQr2_Chr11g0508111	turquoise
gene:HanXRQr2_Chr11g0508731	blue
gene:HanXRQr2_Chr11g0509451	turquoise
gene:HanXRQr2_Chr11g0509821	turquoise
gene:HanXRQr2_Chr11g0509871	turquoise
gene:HanXRQr2_Chr11g0509931	turquoise
gene:HanXRQr2_Chr11g0510041	turquoise
gene:HanXRQr2_Chr11g0510441	turquoise
gene:HanXRQr2_Chr11g0511541	yellow
gene:HanXRQr2_Chr11g0511851	turquoise
gene:HanXRQr2_Chr11g0513521	turquoise
gene:HanXRQr2_Chr11g0513641	turquoise
gene:HanXRQr2_Chr11g0513891	turquoise
gene:HanXRQr2_Chr11g0515751	brown
gene:HanXRQr2_Chr11g0515821	red
gene:HanXRQr2_Chr11g0515871	turquoise
gene:HanXRQr2_Chr11g0515911	turquoise
gene:HanXRQr2_Chr11g0516231	yellow
gene:HanXRQr2_Chr11g0517141	turquoise
gene:HanXRQr2_Chr11g0517911	green
gene:HanXRQr2_Chr11g0517961	green
gene:HanXRQr2_Chr11g0518021	red
gene:HanXRQr2_Chr11g0518071	turquoise
gene:HanXRQr2_Chr11g0518621	yellow
gene:HanXRQr2_Chr11g0518981	blue
gene:HanXRQr2_Chr11g0519341	turquoise
gene:HanXRQr2_Chr11g0520591	blue
gene:HanXRQr2_Chr11g0520651	turquoise
gene:HanXRQr2_Chr12g0521091	turquoise
gene:HanXRQr2_Chr12g0522311	turquoise
gene:HanXRQr2_Chr12g0522411	turquoise
gene:HanXRQr2_Chr12g0523901	turquoise
gene:HanXRQr2_Chr12g0524131	turquoise
gene:HanXRQr2_Chr12g0524231	turquoise
gene:HanXRQr2_Chr12g0524511	yellow
gene:HanXRQr2_Chr12g0524651	blue
gene:HanXRQr2_Chr12g0525641	yellow
gene:HanXRQr2_Chr12g0525651	brown
gene:HanXRQr2_Chr12g0525941	yellow
gene:HanXRQr2_Chr12g0526351	blue
gene:HanXRQr2_Chr12g0527371	turquoise
gene:HanXRQr2_Chr12g0527681	blue
gene:HanXRQr2_Chr12g0527711	turquoise
gene:HanXRQr2_Chr12g0527731	turquoise
gene:HanXRQr2_Chr12g0527961	turquoise
gene:HanXRQr2_Chr12g0528831	turquoise
gene:HanXRQr2_Chr12g0528861	blue
gene:HanXRQr2_Chr12g0528931	turquoise
gene:HanXRQr2_Chr12g0529151	yellow
gene:HanXRQr2_Chr12g0529901	turquoise
gene:HanXRQr2_Chr12g0530121	turquoise
gene:HanXRQr2_Chr12g0530481	brown
gene:HanXRQr2_Chr12g0531331	yellow
gene:HanXRQr2_Chr12g0531471	red
gene:HanXRQr2_Chr12g0531711	blue
gene:HanXRQr2_Chr12g0532041	red
gene:HanXRQr2_Chr12g0532491	turquoise
gene:HanXRQr2_Chr12g0532631	yellow
gene:HanXRQr2_Chr12g0532671	blue
gene:HanXRQr2_Chr12g0532961	turquoise
gene:HanXRQr2_Chr12g0533521	green
gene:HanXRQr2_Chr12g0533641	turquoise
gene:HanXRQr2_Chr12g0533981	turquoise
gene:HanXRQr2_Chr12g0534041	turquoise
gene:HanXRQr2_Chr12g0534051	tan
gene:HanXRQr2_Chr12g0534121	turquoise
gene:HanXRQr2_Chr12g0534131	turquoise
gene:HanXRQr2_Chr12g0536341	turquoise
gene:HanXRQr2_Chr12g0536831	brown
gene:HanXRQr2_Chr12g0536921	brown
gene:HanXRQr2_Chr12g0537521	brown
gene:HanXRQr2_Chr12g0538271	turquoise
gene:HanXRQr2_Chr12g0538501	turquoise
gene:HanXRQr2_Chr12g0538641	turquoise
gene:HanXRQr2_Chr12g0538681	blue
gene:HanXRQr2_Chr12g0538691	turquoise
gene:HanXRQr2_Chr12g0539071	turquoise
gene:HanXRQr2_Chr12g0539141	turquoise
gene:HanXRQr2_Chr12g0539301	greenyellow
gene:HanXRQr2_Chr12g0539561	blue
gene:HanXRQr2_Chr12g0540141	blue
gene:HanXRQr2_Chr12g0540171	blue
gene:HanXRQr2_Chr12g0540871	turquoise
gene:HanXRQr2_Chr12g0541401	green
gene:HanXRQr2_Chr12g0541521	grey
gene:HanXRQr2_Chr12g0541641	turquoise
gene:HanXRQr2_Chr12g0541681	blue
gene:HanXRQr2_Chr12g0542331	brown
gene:HanXRQr2_Chr12g0543211	red
gene:HanXRQr2_Chr12g0543531	turquoise
gene:HanXRQr2_Chr12g0543741	turquoise
gene:HanXRQr2_Chr12g0543791	turquoise
gene:HanXRQr2_Chr12g0544751	blue
gene:HanXRQr2_Chr12g0544841	turquoise
gene:HanXRQr2_Chr12g0545221	yellow
gene:HanXRQr2_Chr12g0545601	turquoise
gene:HanXRQr2_Chr12g0545781	lightgreen
gene:HanXRQr2_Chr12g0546011	turquoise
gene:HanXRQr2_Chr12g0546621	turquoise
gene:HanXRQr2_Chr12g0546741	turquoise
gene:HanXRQr2_Chr12g0546771	blue
gene:HanXRQr2_Chr12g0547561	turquoise
gene:HanXRQr2_Chr12g0548681	red
gene:HanXRQr2_Chr12g0549311	turquoise
gene:HanXRQr2_Chr12g0550001	blue
gene:HanXRQr2_Chr12g0550111	magenta
gene:HanXRQr2_Chr12g0550191	brown
gene:HanXRQr2_Chr12g0550321	purple
gene:HanXRQr2_Chr12g0550711	turquoise
gene:HanXRQr2_Chr12g0550721	turquoise
gene:HanXRQr2_Chr12g0550741	brown
gene:HanXRQr2_Chr12g0551741	magenta
gene:HanXRQr2_Chr12g0552551	turquoise
gene:HanXRQr2_Chr12g0552701	turquoise
gene:HanXRQr2_Chr12g0553121	blue
gene:HanXRQr2_Chr12g0553261	turquoise
gene:HanXRQr2_Chr12g0553471	yellow
gene:HanXRQr2_Chr12g0553541	tan
gene:HanXRQr2_Chr12g0553591	turquoise
gene:HanXRQr2_Chr12g0553761	brown
gene:HanXRQr2_Chr12g0553791	pink
gene:HanXRQr2_Chr12g0553831	blue
gene:HanXRQr2_Chr12g0553901	turquoise
gene:HanXRQr2_Chr12g0553971	turquoise
gene:HanXRQr2_Chr12g0554281	yellow
gene:HanXRQr2_Chr12g0555511	grey
gene:HanXRQr2_Chr12g0556131	turquoise
gene:HanXRQr2_Chr12g0556321	blue
gene:HanXRQr2_Chr12g0556881	turquoise
gene:HanXRQr2_Chr12g0557011	brown
gene:HanXRQr2_Chr12g0557101	turquoise
gene:HanXRQr2_Chr12g0557591	turquoise
gene:HanXRQr2_Chr12g0557771	turquoise
gene:HanXRQr2_Chr12g0558161	midnightblue
gene:HanXRQr2_Chr12g0558231	turquoise
gene:HanXRQr2_Chr12g0558721	turquoise
gene:HanXRQr2_Chr12g0558831	brown
gene:HanXRQr2_Chr12g0559991	blue
gene:HanXRQr2_Chr12g0561131	blue
gene:HanXRQr2_Chr12g0561191	turquoise
gene:HanXRQr2_Chr12g0562301	turquoise
gene:HanXRQr2_Chr12g0562701	turquoise
gene:HanXRQr2_Chr12g0562881	blue
gene:HanXRQr2_Chr12g0563821	turquoise
gene:HanXRQr2_Chr12g0564001	turquoise
gene:HanXRQr2_Chr12g0564151	brown
gene:HanXRQr2_Chr12g0564311	red
gene:HanXRQr2_Chr12g0564341	turquoise
gene:HanXRQr2_Chr12g0564391	turquoise
gene:HanXRQr2_Chr12g0564581	salmon
gene:HanXRQr2_Chr12g0564911	turquoise
gene:HanXRQr2_Chr12g0564991	turquoise
gene:HanXRQr2_Chr12g0565011	turquoise
gene:HanXRQr2_Chr13g0565331	turquoise
gene:HanXRQr2_Chr13g0565621	turquoise
gene:HanXRQr2_Chr13g0566411	grey
gene:HanXRQr2_Chr13g0567081	brown
gene:HanXRQr2_Chr13g0567121	green
gene:HanXRQr2_Chr13g0567161	brown
gene:HanXRQr2_Chr13g0568101	red
gene:HanXRQr2_Chr13g0568251	turquoise
gene:HanXRQr2_Chr13g0568311	turquoise
gene:HanXRQr2_Chr13g0568711	green
gene:HanXRQr2_Chr13g0568741	brown
gene:HanXRQr2_Chr13g0570501	green
gene:HanXRQr2_Chr13g0570821	red
gene:HanXRQr2_Chr13g0571791	blue
gene:HanXRQr2_Chr13g0573521	yellow
gene:HanXRQr2_Chr13g0574531	magenta
gene:HanXRQr2_Chr13g0575091	blue
gene:HanXRQr2_Chr13g0575191	turquoise
gene:HanXRQr2_Chr13g0575501	turquoise
gene:HanXRQr2_Chr13g0576091	red
gene:HanXRQr2_Chr13g0576701	turquoise
gene:HanXRQr2_Chr13g0576761	turquoise
gene:HanXRQr2_Chr13g0577021	turquoise
gene:HanXRQr2_Chr13g0577081	blue
gene:HanXRQr2_Chr13g0577111	blue
gene:HanXRQr2_Chr13g0577741	turquoise
gene:HanXRQr2_Chr13g0577941	turquoise
gene:HanXRQr2_Chr13g0578191	turquoise
gene:HanXRQr2_Chr13g0578201	turquoise
gene:HanXRQr2_Chr13g0578371	blue
gene:HanXRQr2_Chr13g0578751	brown
gene:HanXRQr2_Chr13g0578761	midnightblue
gene:HanXRQr2_Chr13g0578771	turquoise
gene:HanXRQr2_Chr13g0579071	yellow
gene:HanXRQr2_Chr13g0579131	turquoise
gene:HanXRQr2_Chr13g0579881	turquoise
gene:HanXRQr2_Chr13g0579981	turquoise
gene:HanXRQr2_Chr13g0580001	grey
gene:HanXRQr2_Chr13g0580221	black
gene:HanXRQr2_Chr13g0580241	turquoise
gene:HanXRQr2_Chr13g0581111	turquoise
gene:HanXRQr2_Chr13g0581471	blue
gene:HanXRQr2_Chr13g0583121	turquoise
gene:HanXRQr2_Chr13g0584281	greenyellow
gene:HanXRQr2_Chr13g0584301	turquoise
gene:HanXRQr2_Chr13g0584401	red
gene:HanXRQr2_Chr13g0584441	blue
gene:HanXRQr2_Chr13g0584531	turquoise
gene:HanXRQr2_Chr13g0584551	turquoise
gene:HanXRQr2_Chr13g0584571	yellow
gene:HanXRQr2_Chr13g0584811	turquoise
gene:HanXRQr2_Chr13g0584931	turquoise
gene:HanXRQr2_Chr13g0587561	turquoise
gene:HanXRQr2_Chr13g0587971	blue
gene:HanXRQr2_Chr13g0590491	yellow
gene:HanXRQr2_Chr13g0590531	grey
gene:HanXRQr2_Chr13g0590721	red
gene:HanXRQr2_Chr13g0591791	red
gene:HanXRQr2_Chr13g0592171	turquoise
gene:HanXRQr2_Chr13g0592271	turquoise
gene:HanXRQr2_Chr13g0593061	turquoise
gene:HanXRQr2_Chr13g0593471	turquoise
gene:HanXRQr2_Chr13g0594231	turquoise
gene:HanXRQr2_Chr13g0594701	turquoise
gene:HanXRQr2_Chr13g0594811	turquoise
gene:HanXRQr2_Chr13g0594821	turquoise
gene:HanXRQr2_Chr13g0595071	grey
gene:HanXRQr2_Chr13g0595381	turquoise
gene:HanXRQr2_Chr13g0595561	turquoise
gene:HanXRQr2_Chr13g0595841	turquoise
gene:HanXRQr2_Chr13g0596091	turquoise
gene:HanXRQr2_Chr13g0596621	turquoise
gene:HanXRQr2_Chr13g0596831	turquoise
gene:HanXRQr2_Chr13g0596961	turquoise
gene:HanXRQr2_Chr13g0597601	red
gene:HanXRQr2_Chr13g0597951	brown
gene:HanXRQr2_Chr13g0598191	turquoise
gene:HanXRQr2_Chr13g0599601	turquoise
gene:HanXRQr2_Chr13g0600231	turquoise
gene:HanXRQr2_Chr13g0600401	turquoise
gene:HanXRQr2_Chr13g0600651	red
gene:HanXRQr2_Chr13g0600831	turquoise
gene:HanXRQr2_Chr13g0600931	turquoise
gene:HanXRQr2_Chr13g0601291	yellow
gene:HanXRQr2_Chr13g0601401	green
gene:HanXRQr2_Chr13g0602471	yellow
gene:HanXRQr2_Chr13g0602891	blue
gene:HanXRQr2_Chr13g0603151	grey
gene:HanXRQr2_Chr13g0604011	blue
gene:HanXRQr2_Chr13g0604161	turquoise
gene:HanXRQr2_Chr13g0604591	turquoise
gene:HanXRQr2_Chr13g0604621	green
gene:HanXRQr2_Chr13g0604971	turquoise
gene:HanXRQr2_Chr13g0605031	yellow
gene:HanXRQr2_Chr13g0605371	yellow
gene:HanXRQr2_Chr13g0605381	yellow
gene:HanXRQr2_Chr13g0605511	greenyellow
gene:HanXRQr2_Chr13g0605571	turquoise
gene:HanXRQr2_Chr13g0605881	pink
gene:HanXRQr2_Chr13g0606171	green
gene:HanXRQr2_Chr13g0606331	turquoise
gene:HanXRQr2_Chr13g0606791	turquoise
gene:HanXRQr2_Chr13g0606881	turquoise
gene:HanXRQr2_Chr13g0608191	brown
gene:HanXRQr2_Chr13g0609981	turquoise
gene:HanXRQr2_Chr13g0610961	green
gene:HanXRQr2_Chr13g0611131	red
gene:HanXRQr2_Chr13g0612171	green
gene:HanXRQr2_Chr13g0613421	red
gene:HanXRQr2_Chr13g0614471	turquoise
gene:HanXRQr2_Chr13g0614541	cyan
gene:HanXRQr2_Chr13g0614581	turquoise
gene:HanXRQr2_Chr13g0614841	turquoise
gene:HanXRQr2_Chr13g0614951	blue
gene:HanXRQr2_Chr13g0615481	brown
gene:HanXRQr2_Chr13g0615831	brown
gene:HanXRQr2_Chr13g0618391	turquoise
gene:HanXRQr2_Chr13g0618571	turquoise
gene:HanXRQr2_Chr13g0619301	turquoise
gene:HanXRQr2_Chr13g0619431	turquoise
gene:HanXRQr2_Chr14g0620831	turquoise
gene:HanXRQr2_Chr14g0620981	turquoise
gene:HanXRQr2_Chr14g0622081	turquoise
gene:HanXRQr2_Chr14g0623141	brown
gene:HanXRQr2_Chr14g0623581	turquoise
gene:HanXRQr2_Chr14g0623781	turquoise
gene:HanXRQr2_Chr14g0624241	brown
gene:HanXRQr2_Chr14g0624551	turquoise
gene:HanXRQr2_Chr14g0624761	yellow
gene:HanXRQr2_Chr14g0625091	turquoise
gene:HanXRQr2_Chr14g0625491	turquoise
gene:HanXRQr2_Chr14g0626311	turquoise
gene:HanXRQr2_Chr14g0626831	magenta
gene:HanXRQr2_Chr14g0626911	brown
gene:HanXRQr2_Chr14g0627131	blue
gene:HanXRQr2_Chr14g0627351	green
gene:HanXRQr2_Chr14g0628281	brown
gene:HanXRQr2_Chr14g0628331	brown
gene:HanXRQr2_Chr14g0628781	turquoise
gene:HanXRQr2_Chr14g0629201	turquoise
gene:HanXRQr2_Chr14g0629651	brown
gene:HanXRQr2_Chr14g0629711	turquoise
gene:HanXRQr2_Chr14g0629801	turquoise
gene:HanXRQr2_Chr14g0629851	green
gene:HanXRQr2_Chr14g0632371	turquoise
gene:HanXRQr2_Chr14g0632861	green
gene:HanXRQr2_Chr14g0633021	turquoise
gene:HanXRQr2_Chr14g0633441	turquoise
gene:HanXRQr2_Chr14g0634101	turquoise
gene:HanXRQr2_Chr14g0634381	turquoise
gene:HanXRQr2_Chr14g0634411	brown
gene:HanXRQr2_Chr14g0634811	blue
gene:HanXRQr2_Chr14g0634831	turquoise
gene:HanXRQr2_Chr14g0635081	brown
gene:HanXRQr2_Chr14g0635161	green
gene:HanXRQr2_Chr14g0635591	red
gene:HanXRQr2_Chr14g0637151	turquoise
gene:HanXRQr2_Chr14g0637191	turquoise
gene:HanXRQr2_Chr14g0637281	red
gene:HanXRQr2_Chr14g0637621	yellow
gene:HanXRQr2_Chr14g0637961	turquoise
gene:HanXRQr2_Chr14g0638941	red
gene:HanXRQr2_Chr14g0639571	green
gene:HanXRQr2_Chr14g0639791	blue
gene:HanXRQr2_Chr14g0640311	turquoise
gene:HanXRQr2_Chr14g0640971	turquoise
gene:HanXRQr2_Chr14g0641811	turquoise
gene:HanXRQr2_Chr14g0643071	turquoise
gene:HanXRQr2_Chr14g0643131	blue
gene:HanXRQr2_Chr14g0643221	turquoise
gene:HanXRQr2_Chr14g0643741	magenta
gene:HanXRQr2_Chr14g0643751	red
gene:HanXRQr2_Chr14g0643861	yellow
gene:HanXRQr2_Chr14g0644251	yellow
gene:HanXRQr2_Chr14g0644421	turquoise
gene:HanXRQr2_Chr14g0644491	turquoise
gene:HanXRQr2_Chr14g0644771	magenta
gene:HanXRQr2_Chr14g0644961	red
gene:HanXRQr2_Chr14g0646271	turquoise
gene:HanXRQr2_Chr14g0646371	turquoise
gene:HanXRQr2_Chr14g0646441	red
gene:HanXRQr2_Chr14g0647231	turquoise
gene:HanXRQr2_Chr14g0648211	greenyellow
gene:HanXRQr2_Chr14g0648381	blue
gene:HanXRQr2_Chr14g0649551	turquoise
gene:HanXRQr2_Chr14g0649881	red
gene:HanXRQr2_Chr14g0650681	tan
gene:HanXRQr2_Chr14g0650971	turquoise
gene:HanXRQr2_Chr14g0651641	red
gene:HanXRQr2_Chr14g0652021	blue
gene:HanXRQr2_Chr14g0652071	blue
gene:HanXRQr2_Chr14g0652461	turquoise
gene:HanXRQr2_Chr14g0652471	blue
gene:HanXRQr2_Chr14g0652711	red
gene:HanXRQr2_Chr14g0653771	blue
gene:HanXRQr2_Chr14g0653821	turquoise
gene:HanXRQr2_Chr14g0654321	turquoise
gene:HanXRQr2_Chr14g0655301	yellow
gene:HanXRQr2_Chr14g0656161	yellow
gene:HanXRQr2_Chr14g0656551	turquoise
gene:HanXRQr2_Chr14g0656741	yellow
gene:HanXRQr2_Chr14g0657181	turquoise
gene:HanXRQr2_Chr14g0657571	blue
gene:HanXRQr2_Chr14g0657871	brown
gene:HanXRQr2_Chr14g0657901	turquoise
gene:HanXRQr2_Chr14g0657921	blue
gene:HanXRQr2_Chr14g0658391	blue
gene:HanXRQr2_Chr14g0658841	red
gene:HanXRQr2_Chr14g0659611	turquoise
gene:HanXRQr2_Chr14g0659991	red
gene:HanXRQr2_Chr14g0660071	red
gene:HanXRQr2_Chr14g0660771	brown
gene:HanXRQr2_Chr14g0661101	turquoise
gene:HanXRQr2_Chr14g0661431	turquoise
gene:HanXRQr2_Chr14g0661521	midnightblue
gene:HanXRQr2_Chr14g0661621	turquoise
gene:HanXRQr2_Chr14g0661791	turquoise
gene:HanXRQr2_Chr14g0661971	turquoise
gene:HanXRQr2_Chr14g0662031	pink
gene:HanXRQr2_Chr14g0662741	pink
gene:HanXRQr2_Chr14g0663261	green
gene:HanXRQr2_Chr14g0663271	turquoise
gene:HanXRQr2_Chr14g0663621	brown
gene:HanXRQr2_Chr14g0664971	greenyellow
gene:HanXRQr2_Chr14g0665001	red
gene:HanXRQr2_Chr14g0665431	turquoise
gene:HanXRQr2_Chr14g0665581	red
gene:HanXRQr2_Chr14g0665661	red
gene:HanXRQr2_Chr14g0665961	turquoise
gene:HanXRQr2_Chr14g0666581	blue
gene:HanXRQr2_Chr14g0666931	turquoise
gene:HanXRQr2_Chr14g0667191	brown
gene:HanXRQr2_Chr14g0667811	green
gene:HanXRQr2_Chr14g0667851	green
gene:HanXRQr2_Chr14g0668031	turquoise
gene:HanXRQr2_Chr14g0668341	magenta
gene:HanXRQr2_Chr14g0668451	pink
gene:HanXRQr2_Chr14g0668501	turquoise
gene:HanXRQr2_Chr14g0668571	turquoise
gene:HanXRQr2_Chr14g0668901	blue
gene:HanXRQr2_Chr14g0668961	blue
gene:HanXRQr2_Chr14g0669251	turquoise
gene:HanXRQr2_Chr14g0670141	brown
gene:HanXRQr2_Chr14g0670251	brown
gene:HanXRQr2_Chr14g0670821	turquoise
gene:HanXRQr2_Chr15g0671511	turquoise
gene:HanXRQr2_Chr15g0671601	turquoise
gene:HanXRQr2_Chr15g0671621	turquoise
gene:HanXRQr2_Chr15g0671891	red
gene:HanXRQr2_Chr15g0671901	red
gene:HanXRQr2_Chr15g0671911	red
gene:HanXRQr2_Chr15g0671941	red
gene:HanXRQr2_Chr15g0672151	green
gene:HanXRQr2_Chr15g0672641	turquoise
gene:HanXRQr2_Chr15g0673471	blue
gene:HanXRQr2_Chr15g0673551	yellow
gene:HanXRQr2_Chr15g0674951	green
gene:HanXRQr2_Chr15g0675131	turquoise
gene:HanXRQr2_Chr15g0675221	blue
gene:HanXRQr2_Chr15g0675611	yellow
gene:HanXRQr2_Chr15g0676521	turquoise
gene:HanXRQr2_Chr15g0676531	turquoise
gene:HanXRQr2_Chr15g0676541	turquoise
gene:HanXRQr2_Chr15g0677101	yellow
gene:HanXRQr2_Chr15g0677521	blue
gene:HanXRQr2_Chr15g0677581	blue
gene:HanXRQr2_Chr15g0678081	red
gene:HanXRQr2_Chr15g0678211	blue
gene:HanXRQr2_Chr15g0678701	brown
gene:HanXRQr2_Chr15g0679391	green
gene:HanXRQr2_Chr15g0679491	turquoise
gene:HanXRQr2_Chr15g0680481	turquoise
gene:HanXRQr2_Chr15g0680761	turquoise
gene:HanXRQr2_Chr15g0680831	turquoise
gene:HanXRQr2_Chr15g0681971	turquoise
gene:HanXRQr2_Chr15g0682491	blue
gene:HanXRQr2_Chr15g0683071	turquoise
gene:HanXRQr2_Chr15g0683191	turquoise
gene:HanXRQr2_Chr15g0684081	green
gene:HanXRQr2_Chr15g0684231	turquoise
gene:HanXRQr2_Chr15g0684481	turquoise
gene:HanXRQr2_Chr15g0684551	green
gene:HanXRQr2_Chr15g0684681	red
gene:HanXRQr2_Chr15g0685121	blue
gene:HanXRQr2_Chr15g0686281	turquoise
gene:HanXRQr2_Chr15g0686351	turquoise
gene:HanXRQr2_Chr15g0686461	turquoise
gene:HanXRQr2_Chr15g0686561	brown
gene:HanXRQr2_Chr15g0686731	turquoise
gene:HanXRQr2_Chr15g0687291	brown
gene:HanXRQr2_Chr15g0687891	blue
gene:HanXRQr2_Chr15g0688031	turquoise
gene:HanXRQr2_Chr15g0688981	turquoise
gene:HanXRQr2_Chr15g0689051	green
gene:HanXRQr2_Chr15g0689071	magenta
gene:HanXRQr2_Chr15g0689081	green
gene:HanXRQr2_Chr15g0690321	brown
gene:HanXRQr2_Chr15g0690931	yellow
gene:HanXRQr2_Chr15g0691011	turquoise
gene:HanXRQr2_Chr15g0693591	red
gene:HanXRQr2_Chr15g0693951	turquoise
gene:HanXRQr2_Chr15g0694181	blue
gene:HanXRQr2_Chr15g0694561	turquoise
gene:HanXRQr2_Chr15g0695801	turquoise
gene:HanXRQr2_Chr15g0696331	turquoise
gene:HanXRQr2_Chr15g0696601	grey
gene:HanXRQr2_Chr15g0696741	turquoise
gene:HanXRQr2_Chr15g0697161	turquoise
gene:HanXRQr2_Chr15g0697541	turquoise
gene:HanXRQr2_Chr15g0697661	brown
gene:HanXRQr2_Chr15g0697681	brown
gene:HanXRQr2_Chr15g0697961	turquoise
gene:HanXRQr2_Chr15g0698111	turquoise
gene:HanXRQr2_Chr15g0698521	turquoise
gene:HanXRQr2_Chr15g0698601	turquoise
gene:HanXRQr2_Chr15g0698731	turquoise
gene:HanXRQr2_Chr15g0699011	turquoise
gene:HanXRQr2_Chr15g0699691	blue
gene:HanXRQr2_Chr15g0700121	turquoise
gene:HanXRQr2_Chr15g0700511	brown
gene:HanXRQr2_Chr15g0700861	turquoise
gene:HanXRQr2_Chr15g0700951	grey
gene:HanXRQr2_Chr15g0701061	brown
gene:HanXRQr2_Chr15g0701571	blue
gene:HanXRQr2_Chr15g0702451	turquoise
gene:HanXRQr2_Chr15g0702571	magenta
gene:HanXRQr2_Chr15g0703481	blue
gene:HanXRQr2_Chr15g0703591	brown
gene:HanXRQr2_Chr15g0703641	green
gene:HanXRQr2_Chr15g0703961	turquoise
gene:HanXRQr2_Chr15g0704311	turquoise
gene:HanXRQr2_Chr15g0704871	turquoise
gene:HanXRQr2_Chr15g0704911	blue
gene:HanXRQr2_Chr15g0705351	brown
gene:HanXRQr2_Chr15g0706351	black
gene:HanXRQr2_Chr15g0706631	turquoise
gene:HanXRQr2_Chr15g0707031	yellow
gene:HanXRQr2_Chr15g0707411	turquoise
gene:HanXRQr2_Chr15g0707471	turquoise
gene:HanXRQr2_Chr15g0707871	green
gene:HanXRQr2_Chr15g0708021	brown
gene:HanXRQr2_Chr15g0708541	turquoise
gene:HanXRQr2_Chr15g0708901	turquoise
gene:HanXRQr2_Chr15g0708931	blue
gene:HanXRQr2_Chr15g0709041	brown
gene:HanXRQr2_Chr15g0710301	yellow
gene:HanXRQr2_Chr15g0711501	red
gene:HanXRQr2_Chr15g0711561	turquoise
gene:HanXRQr2_Chr15g0711961	turquoise
gene:HanXRQr2_Chr15g0712161	pink
gene:HanXRQr2_Chr15g0712901	turquoise
gene:HanXRQr2_Chr15g0713561	turquoise
gene:HanXRQr2_Chr15g0713811	green
gene:HanXRQr2_Chr15g0714071	blue
gene:HanXRQr2_Chr15g0714691	red
gene:HanXRQr2_Chr15g0716001	turquoise
gene:HanXRQr2_Chr15g0716041	turquoise
gene:HanXRQr2_Chr15g0716371	blue
gene:HanXRQr2_Chr15g0716881	blue
gene:HanXRQr2_Chr15g0717341	blue
gene:HanXRQr2_Chr15g0717411	red
gene:HanXRQr2_Chr15g0717741	green
gene:HanXRQr2_Chr15g0717811	turquoise
gene:HanXRQr2_Chr15g0717951	turquoise
gene:HanXRQr2_Chr15g0719701	red
gene:HanXRQr2_Chr15g0719891	turquoise
gene:HanXRQr2_Chr15g0719901	blue
gene:HanXRQr2_Chr15g0720331	green
gene:HanXRQr2_Chr15g0721061	turquoise
gene:HanXRQr2_Chr15g0721071	turquoise
gene:HanXRQr2_Chr15g0721351	blue
gene:HanXRQr2_Chr16g0723091	turquoise
gene:HanXRQr2_Chr16g0723201	blue
gene:HanXRQr2_Chr16g0723391	blue
gene:HanXRQr2_Chr16g0723541	turquoise
gene:HanXRQr2_Chr16g0723701	blue
gene:HanXRQr2_Chr16g0723781	yellow
gene:HanXRQr2_Chr16g0725161	yellow
gene:HanXRQr2_Chr16g0725581	brown
gene:HanXRQr2_Chr16g0725911	darkturquoise
gene:HanXRQr2_Chr16g0726661	turquoise
gene:HanXRQr2_Chr16g0727421	turquoise
gene:HanXRQr2_Chr16g0727761	salmon
gene:HanXRQr2_Chr16g0727811	turquoise
gene:HanXRQr2_Chr16g0728341	brown
gene:HanXRQr2_Chr16g0728391	turquoise
gene:HanXRQr2_Chr16g0728741	blue
gene:HanXRQr2_Chr16g0729001	turquoise
gene:HanXRQr2_Chr16g0729061	turquoise
gene:HanXRQr2_Chr16g0729211	turquoise
gene:HanXRQr2_Chr16g0729241	yellow
gene:HanXRQr2_Chr16g0729481	yellow
gene:HanXRQr2_Chr16g0729581	turquoise
gene:HanXRQr2_Chr16g0729691	turquoise
gene:HanXRQr2_Chr16g0730321	turquoise
gene:HanXRQr2_Chr16g0730791	blue
gene:HanXRQr2_Chr16g0730971	turquoise
gene:HanXRQr2_Chr16g0731001	turquoise
gene:HanXRQr2_Chr16g0731121	turquoise
gene:HanXRQr2_Chr16g0731381	turquoise
gene:HanXRQr2_Chr16g0731871	turquoise
gene:HanXRQr2_Chr16g0732001	turquoise
gene:HanXRQr2_Chr16g0732641	turquoise
gene:HanXRQr2_Chr16g0732781	turquoise
gene:HanXRQr2_Chr16g0732831	turquoise
gene:HanXRQr2_Chr16g0733071	turquoise
gene:HanXRQr2_Chr16g0733121	black
gene:HanXRQr2_Chr16g0733931	blue
gene:HanXRQr2_Chr16g0734371	red
gene:HanXRQr2_Chr16g0734531	red
gene:HanXRQr2_Chr16g0736861	turquoise
gene:HanXRQr2_Chr16g0737481	turquoise
gene:HanXRQr2_Chr16g0737951	orange
gene:HanXRQr2_Chr16g0738341	turquoise
gene:HanXRQr2_Chr16g0739481	turquoise
gene:HanXRQr2_Chr16g0739551	brown
gene:HanXRQr2_Chr16g0740361	blue
gene:HanXRQr2_Chr16g0741251	saddlebrown
gene:HanXRQr2_Chr16g0742261	yellow
gene:HanXRQr2_Chr16g0742721	turquoise
gene:HanXRQr2_Chr16g0743391	lightcyan
gene:HanXRQr2_Chr16g0743501	turquoise
gene:HanXRQr2_Chr16g0744411	turquoise
gene:HanXRQr2_Chr16g0744751	turquoise
gene:HanXRQr2_Chr16g0745261	red
gene:HanXRQr2_Chr16g0745671	turquoise
gene:HanXRQr2_Chr16g0746721	turquoise
gene:HanXRQr2_Chr16g0746731	red
gene:HanXRQr2_Chr16g0746951	green
gene:HanXRQr2_Chr16g0747101	red
gene:HanXRQr2_Chr16g0747111	blue
gene:HanXRQr2_Chr16g0747731	turquoise
gene:HanXRQr2_Chr16g0747971	blue
gene:HanXRQr2_Chr16g0748201	brown
gene:HanXRQr2_Chr16g0748531	blue
gene:HanXRQr2_Chr16g0748921	yellow
gene:HanXRQr2_Chr16g0748931	yellow
gene:HanXRQr2_Chr16g0749161	red
gene:HanXRQr2_Chr16g0750791	brown
gene:HanXRQr2_Chr16g0751461	turquoise
gene:HanXRQr2_Chr16g0751801	turquoise
gene:HanXRQr2_Chr16g0752121	royalblue
gene:HanXRQr2_Chr16g0752421	yellow
gene:HanXRQr2_Chr16g0752481	turquoise
gene:HanXRQr2_Chr16g0752821	turquoise
gene:HanXRQr2_Chr16g0752881	blue
gene:HanXRQr2_Chr16g0753121	blue
gene:HanXRQr2_Chr16g0753341	turquoise
gene:HanXRQr2_Chr16g0753411	turquoise
gene:HanXRQr2_Chr16g0753421	turquoise
gene:HanXRQr2_Chr16g0753801	blue
gene:HanXRQr2_Chr16g0753941	yellow
gene:HanXRQr2_Chr16g0753981	turquoise
gene:HanXRQr2_Chr16g0754221	blue
gene:HanXRQr2_Chr16g0754641	turquoise
gene:HanXRQr2_Chr16g0756571	brown
gene:HanXRQr2_Chr16g0757211	turquoise
gene:HanXRQr2_Chr16g0757971	turquoise
gene:HanXRQr2_Chr16g0758121	orange
gene:HanXRQr2_Chr16g0760161	red
gene:HanXRQr2_Chr16g0760551	blue
gene:HanXRQr2_Chr16g0760561	turquoise
gene:HanXRQr2_Chr16g0762141	magenta
gene:HanXRQr2_Chr16g0762801	turquoise
gene:HanXRQr2_Chr16g0763141	brown
gene:HanXRQr2_Chr16g0763411	turquoise
gene:HanXRQr2_Chr16g0764351	blue
gene:HanXRQr2_Chr16g0764451	pink
gene:HanXRQr2_Chr16g0764811	turquoise
gene:HanXRQr2_Chr16g0764871	yellow
gene:HanXRQr2_Chr16g0764971	turquoise
gene:HanXRQr2_Chr16g0765121	turquoise
gene:HanXRQr2_Chr16g0765281	turquoise
gene:HanXRQr2_Chr16g0765561	yellow
gene:HanXRQr2_Chr16g0766221	blue
gene:HanXRQr2_Chr16g0766981	blue
gene:HanXRQr2_Chr16g0767801	red
gene:HanXRQr2_Chr16g0769021	turquoise
gene:HanXRQr2_Chr16g0769541	brown
gene:HanXRQr2_Chr16g0770701	green
gene:HanXRQr2_Chr16g0771161	blue
gene:HanXRQr2_Chr16g0772161	brown
gene:HanXRQr2_Chr16g0772471	turquoise
gene:HanXRQr2_Chr16g0773271	turquoise
gene:HanXRQr2_Chr16g0773471	turquoise
gene:HanXRQr2_Chr16g0774041	blue
gene:HanXRQr2_Chr16g0774221	turquoise
gene:HanXRQr2_Chr16g0774511	green
gene:HanXRQr2_Chr16g0774661	turquoise
gene:HanXRQr2_Chr16g0774811	blue
gene:HanXRQr2_Chr16g0775381	blue
gene:HanXRQr2_Chr16g0775551	turquoise
gene:HanXRQr2_Chr16g0776091	turquoise
gene:HanXRQr2_Chr16g0776631	turquoise
gene:HanXRQr2_Chr16g0776891	turquoise
gene:HanXRQr2_Chr16g0777501	turquoise
gene:HanXRQr2_Chr16g0777871	turquoise
gene:HanXRQr2_Chr16g0778311	blue
gene:HanXRQr2_Chr17g0778931	blue
gene:HanXRQr2_Chr17g0779121	turquoise
gene:HanXRQr2_Chr17g0779521	brown
gene:HanXRQr2_Chr17g0779591	yellow
gene:HanXRQr2_Chr17g0779721	magenta
gene:HanXRQr2_Chr17g0779731	turquoise
gene:HanXRQr2_Chr17g0780131	turquoise
gene:HanXRQr2_Chr17g0781061	turquoise
gene:HanXRQr2_Chr17g0781891	turquoise
gene:HanXRQr2_Chr17g0782731	brown
gene:HanXRQr2_Chr17g0782971	red
gene:HanXRQr2_Chr17g0783561	purple
gene:HanXRQr2_Chr17g0783671	green
gene:HanXRQr2_Chr17g0783751	greenyellow
gene:HanXRQr2_Chr17g0783811	turquoise
gene:HanXRQr2_Chr17g0784951	yellow
gene:HanXRQr2_Chr17g0785841	blue
gene:HanXRQr2_Chr17g0787161	red
gene:HanXRQr2_Chr17g0787551	blue
gene:HanXRQr2_Chr17g0787951	turquoise
gene:HanXRQr2_Chr17g0788091	red
gene:HanXRQr2_Chr17g0789501	turquoise
gene:HanXRQr2_Chr17g0789751	yellow
gene:HanXRQr2_Chr17g0789791	yellow
gene:HanXRQr2_Chr17g0790091	red
gene:HanXRQr2_Chr17g0791041	blue
gene:HanXRQr2_Chr17g0791311	blue
gene:HanXRQr2_Chr17g0791331	brown
gene:HanXRQr2_Chr17g0791371	green
gene:HanXRQr2_Chr17g0791821	turquoise
gene:HanXRQr2_Chr17g0791991	red
gene:HanXRQr2_Chr17g0792931	grey60
gene:HanXRQr2_Chr17g0793011	black
gene:HanXRQr2_Chr17g0793051	turquoise
gene:HanXRQr2_Chr17g0793271	turquoise
gene:HanXRQr2_Chr17g0793671	brown
gene:HanXRQr2_Chr17g0794141	turquoise
gene:HanXRQr2_Chr17g0795131	turquoise
gene:HanXRQr2_Chr17g0795291	turquoise
gene:HanXRQr2_Chr17g0795631	red
gene:HanXRQr2_Chr17g0796101	turquoise
gene:HanXRQr2_Chr17g0796181	red
gene:HanXRQr2_Chr17g0796911	turquoise
gene:HanXRQr2_Chr17g0797941	turquoise
gene:HanXRQr2_Chr17g0798111	blue
gene:HanXRQr2_Chr17g0798281	saddlebrown
gene:HanXRQr2_Chr17g0799311	blue
gene:HanXRQr2_Chr17g0799521	yellow
gene:HanXRQr2_Chr17g0799651	yellow
gene:HanXRQr2_Chr17g0800681	red
gene:HanXRQr2_Chr17g0800731	yellow
gene:HanXRQr2_Chr17g0800991	blue
gene:HanXRQr2_Chr17g0801231	brown
gene:HanXRQr2_Chr17g0801521	turquoise
gene:HanXRQr2_Chr17g0802151	turquoise
gene:HanXRQr2_Chr17g0802601	turquoise
gene:HanXRQr2_Chr17g0802951	blue
gene:HanXRQr2_Chr17g0803051	turquoise
gene:HanXRQr2_Chr17g0803221	magenta
gene:HanXRQr2_Chr17g0803511	green
gene:HanXRQr2_Chr17g0804911	red
gene:HanXRQr2_Chr17g0806751	turquoise
gene:HanXRQr2_Chr17g0806981	turquoise
gene:HanXRQr2_Chr17g0808151	red
gene:HanXRQr2_Chr17g0808331	green
gene:HanXRQr2_Chr17g0808931	turquoise
gene:HanXRQr2_Chr17g0809441	blue
gene:HanXRQr2_Chr17g0809781	black
gene:HanXRQr2_Chr17g0810171	red
gene:HanXRQr2_Chr17g0812151	brown
gene:HanXRQr2_Chr17g0812601	turquoise
gene:HanXRQr2_Chr17g0812611	turquoise
[truncated: 40 more rows]

## Sheet: S_Leaf
gene:HanXRQr2_CPg0836021	brown
gene:HanXRQr2_CPg0836391	grey
gene:HanXRQr2_CPg0837051	brown
gene:HanXRQr2_Chr00c007g0832641	brown
gene:HanXRQr2_Chr00c040g0833341	turquoise
gene:HanXRQr2_Chr01g0000491	turquoise
gene:HanXRQr2_Chr01g0000671	blue
gene:HanXRQr2_Chr01g0001041	turquoise
gene:HanXRQr2_Chr01g0002041	darkorange
gene:HanXRQr2_Chr01g0002251	blue
gene:HanXRQr2_Chr01g0002461	black
gene:HanXRQr2_Chr01g0003201	turquoise
gene:HanXRQr2_Chr01g0003501	turquoise
gene:HanXRQr2_Chr01g0004101	turquoise
gene:HanXRQr2_Chr01g0004561	turquoise
gene:HanXRQr2_Chr01g0004591	turquoise
gene:HanXRQr2_Chr01g0004871	blue
gene:HanXRQr2_Chr01g0004931	turquoise
gene:HanXRQr2_Chr01g0006021	brown
gene:HanXRQr2_Chr01g0006401	turquoise
gene:HanXRQr2_Chr01g0006611	turquoise
gene:HanXRQr2_Chr01g0007721	turquoise
gene:HanXRQr2_Chr01g0007941	turquoise
gene:HanXRQr2_Chr01g0008031	turquoise
gene:HanXRQr2_Chr01g0008211	turquoise
gene:HanXRQr2_Chr01g0010031	brown
gene:HanXRQr2_Chr01g0010191	turquoise
gene:HanXRQr2_Chr01g0010511	blue
gene:HanXRQr2_Chr01g0010941	turquoise
gene:HanXRQr2_Chr01g0011031	greenyellow
gene:HanXRQr2_Chr01g0011081	turquoise
gene:HanXRQr2_Chr01g0011171	turquoise
gene:HanXRQr2_Chr01g0012081	turquoise
gene:HanXRQr2_Chr01g0012191	turquoise
gene:HanXRQr2_Chr01g0012201	brown
gene:HanXRQr2_Chr01g0012311	black
gene:HanXRQr2_Chr01g0012791	darkred
gene:HanXRQr2_Chr01g0013081	turquoise
gene:HanXRQr2_Chr01g0013741	turquoise
gene:HanXRQr2_Chr01g0014871	turquoise
gene:HanXRQr2_Chr01g0015051	turquoise
gene:HanXRQr2_Chr01g0015361	brown
gene:HanXRQr2_Chr01g0015491	grey
gene:HanXRQr2_Chr01g0015941	turquoise
gene:HanXRQr2_Chr01g0016151	turquoise
gene:HanXRQr2_Chr01g0016871	turquoise
gene:HanXRQr2_Chr01g0016921	turquoise
gene:HanXRQr2_Chr01g0017281	blue
gene:HanXRQr2_Chr01g0019261	brown
gene:HanXRQr2_Chr01g0019341	turquoise
gene:HanXRQr2_Chr01g0020121	blue
gene:HanXRQr2_Chr01g0020131	yellow
gene:HanXRQr2_Chr01g0020181	turquoise
gene:HanXRQr2_Chr01g0020241	blue
gene:HanXRQr2_Chr01g0020571	turquoise
gene:HanXRQr2_Chr01g0021271	turquoise
gene:HanXRQr2_Chr01g0021281	turquoise
gene:HanXRQr2_Chr01g0022701	turquoise
gene:HanXRQr2_Chr01g0022831	turquoise
gene:HanXRQr2_Chr01g0023121	turquoise
gene:HanXRQr2_Chr01g0023561	turquoise
gene:HanXRQr2_Chr01g0024021	turquoise
gene:HanXRQr2_Chr01g0024111	red
gene:HanXRQr2_Chr01g0024241	turquoise
gene:HanXRQr2_Chr01g0025521	turquoise
gene:HanXRQr2_Chr01g0026311	tan
gene:HanXRQr2_Chr01g0026621	red
gene:HanXRQr2_Chr01g0026801	turquoise
gene:HanXRQr2_Chr01g0027081	yellow
gene:HanXRQr2_Chr01g0027201	turquoise
gene:HanXRQr2_Chr01g0027891	blue
gene:HanXRQr2_Chr01g0028581	turquoise
gene:HanXRQr2_Chr01g0029451	turquoise
gene:HanXRQr2_Chr01g0029581	turquoise
gene:HanXRQr2_Chr01g0030411	brown
gene:HanXRQr2_Chr01g0031241	turquoise
gene:HanXRQr2_Chr01g0031251	turquoise
gene:HanXRQr2_Chr01g0031341	turquoise
gene:HanXRQr2_Chr01g0031931	yellow
gene:HanXRQr2_Chr01g0032441	turquoise
gene:HanXRQr2_Chr01g0032481	turquoise
gene:HanXRQr2_Chr01g0033141	turquoise
gene:HanXRQr2_Chr01g0033361	turquoise
gene:HanXRQr2_Chr01g0033581	turquoise
gene:HanXRQr2_Chr01g0033601	turquoise
gene:HanXRQr2_Chr01g0033831	turquoise
gene:HanXRQr2_Chr01g0033921	turquoise
gene:HanXRQr2_Chr01g0034971	blue
gene:HanXRQr2_Chr01g0035911	brown
gene:HanXRQr2_Chr01g0035981	turquoise
gene:HanXRQr2_Chr01g0036551	blue
gene:HanXRQr2_Chr01g0036641	blue
gene:HanXRQr2_Chr01g0036651	yellow
gene:HanXRQr2_Chr01g0036831	turquoise
gene:HanXRQr2_Chr01g0037251	brown
gene:HanXRQr2_Chr01g0038951	turquoise
gene:HanXRQr2_Chr01g0039111	blue
gene:HanXRQr2_Chr01g0039281	turquoise
gene:HanXRQr2_Chr01g0040111	turquoise
gene:HanXRQr2_Chr01g0040501	turquoise
gene:HanXRQr2_Chr01g0040701	turquoise
gene:HanXRQr2_Chr01g0041361	turquoise
gene:HanXRQr2_Chr01g0041471	brown
gene:HanXRQr2_Chr01g0041841	turquoise
gene:HanXRQr2_Chr01g0042531	turquoise
gene:HanXRQr2_Chr01g0042701	turquoise
gene:HanXRQr2_Chr01g0043001	turquoise
gene:HanXRQr2_Chr01g0043641	yellow
gene:HanXRQr2_Chr01g0044101	turquoise
gene:HanXRQr2_Chr01g0044221	darkorange
gene:HanXRQr2_Chr01g0044251	turquoise
gene:HanXRQr2_Chr01g0044791	blue
gene:HanXRQr2_Chr01g0044981	turquoise
gene:HanXRQr2_Chr01g0045231	turquoise
gene:HanXRQr2_Chr02g0047091	turquoise
gene:HanXRQr2_Chr02g0048841	turquoise
gene:HanXRQr2_Chr02g0049321	turquoise
gene:HanXRQr2_Chr02g0049681	turquoise
gene:HanXRQr2_Chr02g0051491	red
gene:HanXRQr2_Chr02g0051521	turquoise
gene:HanXRQr2_Chr02g0053911	turquoise
gene:HanXRQr2_Chr02g0053921	black
gene:HanXRQr2_Chr02g0054011	brown
gene:HanXRQr2_Chr02g0054061	blue
gene:HanXRQr2_Chr02g0054611	turquoise
gene:HanXRQr2_Chr02g0054701	turquoise
gene:HanXRQr2_Chr02g0054811	blue
gene:HanXRQr2_Chr02g0054971	black
gene:HanXRQr2_Chr02g0055211	yellow
gene:HanXRQr2_Chr02g0055301	brown
gene:HanXRQr2_Chr02g0055351	brown
gene:HanXRQr2_Chr02g0057171	darkgreen
gene:HanXRQr2_Chr02g0058121	turquoise
gene:HanXRQr2_Chr02g0058761	red
gene:HanXRQr2_Chr02g0058851	brown
gene:HanXRQr2_Chr02g0060801	brown
gene:HanXRQr2_Chr02g0061411	brown
gene:HanXRQr2_Chr02g0063321	turquoise
gene:HanXRQr2_Chr02g0063461	turquoise
gene:HanXRQr2_Chr02g0064091	brown
gene:HanXRQr2_Chr02g0064131	turquoise
gene:HanXRQr2_Chr02g0064581	turquoise
gene:HanXRQr2_Chr02g0064871	turquoise
gene:HanXRQr2_Chr02g0064911	purple
gene:HanXRQr2_Chr02g0065841	turquoise
gene:HanXRQr2_Chr02g0068031	turquoise
gene:HanXRQr2_Chr02g0069141	turquoise
gene:HanXRQr2_Chr02g0069841	blue
gene:HanXRQr2_Chr02g0069981	blue
gene:HanXRQr2_Chr02g0069991	blue
gene:HanXRQr2_Chr02g0070171	blue
gene:HanXRQr2_Chr02g0071381	turquoise
gene:HanXRQr2_Chr02g0071531	yellow
gene:HanXRQr2_Chr02g0071891	blue
gene:HanXRQr2_Chr02g0072121	brown
gene:HanXRQr2_Chr02g0072301	turquoise
gene:HanXRQr2_Chr02g0072721	turquoise
gene:HanXRQr2_Chr02g0072881	black
gene:HanXRQr2_Chr02g0073271	turquoise
gene:HanXRQr2_Chr02g0074251	turquoise
gene:HanXRQr2_Chr02g0075091	turquoise
gene:HanXRQr2_Chr02g0075161	turquoise
gene:HanXRQr2_Chr02g0075191	brown
gene:HanXRQr2_Chr02g0075321	brown
gene:HanXRQr2_Chr02g0076301	turquoise
gene:HanXRQr2_Chr02g0076311	turquoise
gene:HanXRQr2_Chr02g0076941	blue
gene:HanXRQr2_Chr02g0077091	turquoise
gene:HanXRQr2_Chr02g0077101	turquoise
gene:HanXRQr2_Chr02g0077131	grey60
gene:HanXRQr2_Chr02g0077631	red
gene:HanXRQr2_Chr02g0077681	royalblue
gene:HanXRQr2_Chr02g0077891	turquoise
gene:HanXRQr2_Chr02g0078131	turquoise
gene:HanXRQr2_Chr02g0078141	turquoise
gene:HanXRQr2_Chr02g0078211	turquoise
gene:HanXRQr2_Chr02g0078431	turquoise
gene:HanXRQr2_Chr02g0078471	turquoise
gene:HanXRQr2_Chr02g0080231	turquoise
gene:HanXRQr2_Chr02g0080281	turquoise
gene:HanXRQr2_Chr02g0080351	blue
gene:HanXRQr2_Chr02g0080541	black
gene:HanXRQr2_Chr02g0080571	turquoise
gene:HanXRQr2_Chr02g0080961	green
gene:HanXRQr2_Chr02g0081511	turquoise
gene:HanXRQr2_Chr02g0082181	turquoise
gene:HanXRQr2_Chr02g0082201	turquoise
gene:HanXRQr2_Chr02g0082411	grey
gene:HanXRQr2_Chr02g0082641	red
gene:HanXRQr2_Chr02g0082791	turquoise
gene:HanXRQr2_Chr02g0083411	turquoise
gene:HanXRQr2_Chr02g0083481	blue
gene:HanXRQr2_Chr02g0083961	blue
gene:HanXRQr2_Chr02g0083981	turquoise
gene:HanXRQr2_Chr02g0084911	blue
gene:HanXRQr2_Chr02g0085861	yellow
gene:HanXRQr2_Chr02g0086041	brown
gene:HanXRQr2_Chr02g0086231	blue
gene:HanXRQr2_Chr03g0086881	turquoise
gene:HanXRQr2_Chr03g0086921	turquoise
gene:HanXRQr2_Chr03g0086931	blue
gene:HanXRQr2_Chr03g0087041	turquoise
gene:HanXRQr2_Chr03g0087211	red
gene:HanXRQr2_Chr03g0087241	turquoise
gene:HanXRQr2_Chr03g0087321	blue
gene:HanXRQr2_Chr03g0087631	darkorange
gene:HanXRQr2_Chr03g0088161	turquoise
gene:HanXRQr2_Chr03g0091541	turquoise
gene:HanXRQr2_Chr03g0093321	turquoise
gene:HanXRQr2_Chr03g0093671	blue
gene:HanXRQr2_Chr03g0094051	brown
gene:HanXRQr2_Chr03g0094131	turquoise
gene:HanXRQr2_Chr03g0094241	blue
gene:HanXRQr2_Chr03g0095071	turquoise
gene:HanXRQr2_Chr03g0096701	blue
gene:HanXRQr2_Chr03g0097221	red
gene:HanXRQr2_Chr03g0097311	turquoise
gene:HanXRQr2_Chr03g0097441	turquoise
gene:HanXRQr2_Chr03g0097731	turquoise
gene:HanXRQr2_Chr03g0098191	brown
gene:HanXRQr2_Chr03g0098271	blue
gene:HanXRQr2_Chr03g0098451	turquoise
gene:HanXRQr2_Chr03g0098521	turquoise
gene:HanXRQr2_Chr03g0098561	blue
gene:HanXRQr2_Chr03g0098801	turquoise
gene:HanXRQr2_Chr03g0098901	turquoise
gene:HanXRQr2_Chr03g0099531	turquoise
gene:HanXRQr2_Chr03g0099791	darkorange
gene:HanXRQr2_Chr03g0101411	turquoise
gene:HanXRQr2_Chr03g0102341	darkgreen
gene:HanXRQr2_Chr03g0103821	turquoise
gene:HanXRQr2_Chr03g0104321	turquoise
gene:HanXRQr2_Chr03g0105221	turquoise
gene:HanXRQr2_Chr03g0105231	turquoise
gene:HanXRQr2_Chr03g0106821	yellow
gene:HanXRQr2_Chr03g0107021	turquoise
gene:HanXRQr2_Chr03g0107131	turquoise
gene:HanXRQr2_Chr03g0108001	yellow
gene:HanXRQr2_Chr03g0109521	blue
gene:HanXRQr2_Chr03g0109651	blue
gene:HanXRQr2_Chr03g0110181	turquoise
gene:HanXRQr2_Chr03g0111561	purple
gene:HanXRQr2_Chr03g0111621	turquoise
gene:HanXRQr2_Chr03g0112551	black
gene:HanXRQr2_Chr03g0112851	yellow
gene:HanXRQr2_Chr03g0113081	turquoise
gene:HanXRQr2_Chr03g0114431	blue
gene:HanXRQr2_Chr03g0115101	red
gene:HanXRQr2_Chr03g0115761	turquoise
gene:HanXRQr2_Chr03g0115901	blue
gene:HanXRQr2_Chr03g0115961	turquoise
gene:HanXRQr2_Chr03g0116161	pink
gene:HanXRQr2_Chr03g0116821	turquoise
gene:HanXRQr2_Chr03g0117441	brown
gene:HanXRQr2_Chr03g0117611	brown
gene:HanXRQr2_Chr03g0119271	greenyellow
gene:HanXRQr2_Chr03g0119751	blue
gene:HanXRQr2_Chr03g0120231	blue
gene:HanXRQr2_Chr03g0120451	turquoise
gene:HanXRQr2_Chr03g0122271	turquoise
gene:HanXRQr2_Chr03g0122621	turquoise
gene:HanXRQr2_Chr03g0122631	brown
gene:HanXRQr2_Chr03g0123251	blue
gene:HanXRQr2_Chr03g0123551	turquoise
gene:HanXRQr2_Chr03g0123761	turquoise
gene:HanXRQr2_Chr03g0124301	turquoise
gene:HanXRQr2_Chr03g0124311	turquoise
gene:HanXRQr2_Chr03g0124711	blue
gene:HanXRQr2_Chr03g0125741	royalblue
gene:HanXRQr2_Chr03g0128971	turquoise
gene:HanXRQr2_Chr03g0128991	blue
gene:HanXRQr2_Chr03g0129101	turquoise
gene:HanXRQr2_Chr03g0129941	blue
gene:HanXRQr2_Chr03g0130411	turquoise
gene:HanXRQr2_Chr03g0130511	blue
gene:HanXRQr2_Chr03g0131311	turquoise
gene:HanXRQr2_Chr03g0131711	white
gene:HanXRQr2_Chr03g0131721	brown
gene:HanXRQr2_Chr03g0131731	greenyellow
gene:HanXRQr2_Chr03g0132551	turquoise
gene:HanXRQr2_Chr03g0132691	turquoise
gene:HanXRQr2_Chr03g0132791	turquoise
gene:HanXRQr2_Chr03g0132921	green
gene:HanXRQr2_Chr03g0132981	turquoise
gene:HanXRQr2_Chr03g0133031	turquoise
gene:HanXRQr2_Chr03g0133271	blue
gene:HanXRQr2_Chr03g0133391	turquoise
gene:HanXRQr2_Chr03g0133601	turquoise
gene:HanXRQr2_Chr03g0135451	blue
gene:HanXRQr2_Chr03g0135471	lightcyan
gene:HanXRQr2_Chr03g0135631	turquoise
gene:HanXRQr2_Chr03g0135741	brown
gene:HanXRQr2_Chr03g0136051	turquoise
gene:HanXRQr2_Chr03g0136061	lightcyan
gene:HanXRQr2_Chr03g0136131	brown
gene:HanXRQr2_Chr03g0136271	blue
gene:HanXRQr2_Chr03g0137431	blue
gene:HanXRQr2_Chr03g0137831	brown
gene:HanXRQr2_Chr04g0138671	turquoise
gene:HanXRQr2_Chr04g0138981	brown
gene:HanXRQr2_Chr04g0139311	brown
gene:HanXRQr2_Chr04g0139571	black
gene:HanXRQr2_Chr04g0139601	black
gene:HanXRQr2_Chr04g0139711	turquoise
gene:HanXRQr2_Chr04g0140831	turquoise
gene:HanXRQr2_Chr04g0141571	turquoise
gene:HanXRQr2_Chr04g0142661	white
gene:HanXRQr2_Chr04g0143461	turquoise
gene:HanXRQr2_Chr04g0145321	blue
gene:HanXRQr2_Chr04g0146391	turquoise
gene:HanXRQr2_Chr04g0146671	turquoise
gene:HanXRQr2_Chr04g0147271	turquoise
gene:HanXRQr2_Chr04g0148281	blue
gene:HanXRQr2_Chr04g0149281	brown
gene:HanXRQr2_Chr04g0149341	turquoise
gene:HanXRQr2_Chr04g0150751	blue
gene:HanXRQr2_Chr04g0151231	turquoise
gene:HanXRQr2_Chr04g0151381	turquoise
gene:HanXRQr2_Chr04g0151621	yellow
gene:HanXRQr2_Chr04g0151651	turquoise
gene:HanXRQr2_Chr04g0154281	turquoise
gene:HanXRQr2_Chr04g0154461	turquoise
gene:HanXRQr2_Chr04g0155761	turquoise
gene:HanXRQr2_Chr04g0156581	yellow
gene:HanXRQr2_Chr04g0157731	turquoise
gene:HanXRQr2_Chr04g0157941	turquoise
gene:HanXRQr2_Chr04g0158551	turquoise
gene:HanXRQr2_Chr04g0158561	turquoise
gene:HanXRQr2_Chr04g0159671	green
gene:HanXRQr2_Chr04g0159991	turquoise
gene:HanXRQr2_Chr04g0160161	turquoise
gene:HanXRQr2_Chr04g0160521	turquoise
gene:HanXRQr2_Chr04g0161481	turquoise
gene:HanXRQr2_Chr04g0161681	turquoise
gene:HanXRQr2_Chr04g0161851	turquoise
gene:HanXRQr2_Chr04g0162081	black
gene:HanXRQr2_Chr04g0162451	lightcyan
gene:HanXRQr2_Chr04g0163071	grey
gene:HanXRQr2_Chr04g0163331	turquoise
gene:HanXRQr2_Chr04g0163961	turquoise
gene:HanXRQr2_Chr04g0164361	turquoise
gene:HanXRQr2_Chr04g0164471	blue
gene:HanXRQr2_Chr04g0164561	brown
gene:HanXRQr2_Chr04g0164871	turquoise
gene:HanXRQr2_Chr04g0165111	turquoise
gene:HanXRQr2_Chr04g0165321	turquoise
gene:HanXRQr2_Chr04g0165391	turquoise
gene:HanXRQr2_Chr04g0165521	turquoise
gene:HanXRQr2_Chr04g0166491	blue
gene:HanXRQr2_Chr04g0166691	blue
gene:HanXRQr2_Chr04g0166871	turquoise
gene:HanXRQr2_Chr04g0167081	turquoise
gene:HanXRQr2_Chr04g0167121	brown
gene:HanXRQr2_Chr04g0167271	turquoise
gene:HanXRQr2_Chr04g0167691	yellow
gene:HanXRQr2_Chr04g0168021	blue
gene:HanXRQr2_Chr04g0168721	blue
gene:HanXRQr2_Chr04g0169301	turquoise
gene:HanXRQr2_Chr04g0169791	turquoise
gene:HanXRQr2_Chr04g0170431	turquoise
gene:HanXRQr2_Chr04g0171811	turquoise
gene:HanXRQr2_Chr04g0171891	blue
gene:HanXRQr2_Chr04g0172241	turquoise
gene:HanXRQr2_Chr04g0172961	turquoise
gene:HanXRQr2_Chr04g0173081	green
gene:HanXRQr2_Chr04g0173751	blue
gene:HanXRQr2_Chr04g0173791	turquoise
gene:HanXRQr2_Chr04g0175261	blue
gene:HanXRQr2_Chr04g0176061	blue
gene:HanXRQr2_Chr04g0176321	turquoise
gene:HanXRQr2_Chr04g0176521	turquoise
gene:HanXRQr2_Chr04g0176551	yellow
gene:HanXRQr2_Chr04g0176581	turquoise
gene:HanXRQr2_Chr04g0176691	turquoise
gene:HanXRQr2_Chr04g0177591	blue
gene:HanXRQr2_Chr04g0177601	turquoise
gene:HanXRQr2_Chr04g0177791	blue
gene:HanXRQr2_Chr04g0178591	brown
gene:HanXRQr2_Chr04g0178911	turquoise
gene:HanXRQr2_Chr04g0179061	turquoise
gene:HanXRQr2_Chr04g0179151	brown
gene:HanXRQr2_Chr04g0181631	black
gene:HanXRQr2_Chr04g0181911	turquoise
gene:HanXRQr2_Chr04g0182041	turquoise
gene:HanXRQr2_Chr04g0182901	brown
gene:HanXRQr2_Chr04g0182921	brown
gene:HanXRQr2_Chr04g0183181	brown
gene:HanXRQr2_Chr04g0183191	brown
gene:HanXRQr2_Chr04g0183311	red
gene:HanXRQr2_Chr04g0183741	turquoise
gene:HanXRQr2_Chr04g0183761	brown
gene:HanXRQr2_Chr04g0183831	turquoise
gene:HanXRQr2_Chr04g0185171	red
gene:HanXRQr2_Chr04g0185651	yellow
gene:HanXRQr2_Chr04g0186361	turquoise
gene:HanXRQr2_Chr04g0186471	turquoise
gene:HanXRQr2_Chr04g0186851	turquoise
gene:HanXRQr2_Chr04g0186961	greenyellow
gene:HanXRQr2_Chr04g0187051	turquoise
gene:HanXRQr2_Chr04g0187411	turquoise
gene:HanXRQr2_Chr04g0187421	darkorange
gene:HanXRQr2_Chr04g0188071	turquoise
gene:HanXRQr2_Chr04g0188471	turquoise
gene:HanXRQr2_Chr04g0188571	yellow
gene:HanXRQr2_Chr04g0188781	red
gene:HanXRQr2_Chr04g0189171	turquoise
gene:HanXRQr2_Chr04g0189351	blue
gene:HanXRQr2_Chr04g0189511	turquoise
gene:HanXRQr2_Chr04g0190241	red
gene:HanXRQr2_Chr04g0191401	blue
gene:HanXRQr2_Chr04g0191911	turquoise
gene:HanXRQr2_Chr04g0192491	brown
gene:HanXRQr2_Chr04g0192531	red
gene:HanXRQr2_Chr05g0192841	brown
gene:HanXRQr2_Chr05g0193181	turquoise
gene:HanXRQr2_Chr05g0193191	blue
gene:HanXRQr2_Chr05g0193201	turquoise
gene:HanXRQr2_Chr05g0193981	brown
gene:HanXRQr2_Chr05g0194411	turquoise
gene:HanXRQr2_Chr05g0195581	blue
gene:HanXRQr2_Chr05g0196411	blue
gene:HanXRQr2_Chr05g0196591	turquoise
gene:HanXRQr2_Chr05g0196881	turquoise
gene:HanXRQr2_Chr05g0197341	turquoise
gene:HanXRQr2_Chr05g0197391	turquoise
gene:HanXRQr2_Chr05g0197611	tan
gene:HanXRQr2_Chr05g0199021	brown
gene:HanXRQr2_Chr05g0199521	blue
gene:HanXRQr2_Chr05g0199541	turquoise
gene:HanXRQr2_Chr05g0200551	grey
gene:HanXRQr2_Chr05g0201151	turquoise
gene:HanXRQr2_Chr05g0203041	turquoise
gene:HanXRQr2_Chr05g0203071	turquoise
gene:HanXRQr2_Chr05g0204621	turquoise
gene:HanXRQr2_Chr05g0204961	turquoise
gene:HanXRQr2_Chr05g0205381	blue
gene:HanXRQr2_Chr05g0205571	blue
gene:HanXRQr2_Chr05g0205641	turquoise
gene:HanXRQr2_Chr05g0206211	brown
gene:HanXRQr2_Chr05g0206221	brown
gene:HanXRQr2_Chr05g0206231	brown
gene:HanXRQr2_Chr05g0206241	green
gene:HanXRQr2_Chr05g0207981	blue
gene:HanXRQr2_Chr05g0208031	blue
gene:HanXRQr2_Chr05g0208601	turquoise
gene:HanXRQr2_Chr05g0208691	turquoise
gene:HanXRQr2_Chr05g0209651	turquoise
gene:HanXRQr2_Chr05g0210081	blue
gene:HanXRQr2_Chr05g0210541	red
gene:HanXRQr2_Chr05g0210711	turquoise
gene:HanXRQr2_Chr05g0210961	turquoise
gene:HanXRQr2_Chr05g0210981	turquoise
gene:HanXRQr2_Chr05g0211161	blue
gene:HanXRQr2_Chr05g0211641	turquoise
gene:HanXRQr2_Chr05g0212481	green
gene:HanXRQr2_Chr05g0213881	grey60
gene:HanXRQr2_Chr05g0213921	brown
gene:HanXRQr2_Chr05g0215021	red
gene:HanXRQr2_Chr05g0215111	turquoise
gene:HanXRQr2_Chr05g0215251	green
gene:HanXRQr2_Chr05g0215851	blue
gene:HanXRQr2_Chr05g0216291	turquoise
gene:HanXRQr2_Chr05g0216711	turquoise
gene:HanXRQr2_Chr05g0217041	green
gene:HanXRQr2_Chr05g0217341	turquoise
gene:HanXRQr2_Chr05g0217841	brown
gene:HanXRQr2_Chr05g0218001	blue
gene:HanXRQr2_Chr05g0218451	turquoise
gene:HanXRQr2_Chr05g0218481	turquoise
gene:HanXRQr2_Chr05g0219361	turquoise
gene:HanXRQr2_Chr05g0220261	lightcyan
gene:HanXRQr2_Chr05g0220691	black
gene:HanXRQr2_Chr05g0220871	turquoise
gene:HanXRQr2_Chr05g0220951	turquoise
gene:HanXRQr2_Chr05g0220961	turquoise
gene:HanXRQr2_Chr05g0221441	greenyellow
gene:HanXRQr2_Chr05g0221581	turquoise
gene:HanXRQr2_Chr05g0222281	blue
gene:HanXRQr2_Chr05g0222401	turquoise
gene:HanXRQr2_Chr05g0222791	turquoise
gene:HanXRQr2_Chr05g0223601	turquoise
gene:HanXRQr2_Chr05g0223981	turquoise
gene:HanXRQr2_Chr05g0224411	blue
gene:HanXRQr2_Chr05g0226011	turquoise
gene:HanXRQr2_Chr05g0226421	turquoise
gene:HanXRQr2_Chr05g0226611	blue
gene:HanXRQr2_Chr05g0226761	turquoise
gene:HanXRQr2_Chr05g0227161	turquoise
gene:HanXRQr2_Chr05g0227331	turquoise
gene:HanXRQr2_Chr05g0227431	turquoise
gene:HanXRQr2_Chr05g0227441	turquoise
gene:HanXRQr2_Chr05g0227611	brown
gene:HanXRQr2_Chr05g0228071	turquoise
gene:HanXRQr2_Chr05g0228311	blue
gene:HanXRQr2_Chr05g0228381	turquoise
gene:HanXRQr2_Chr05g0230121	blue
gene:HanXRQr2_Chr05g0230451	brown
gene:HanXRQr2_Chr05g0230631	turquoise
gene:HanXRQr2_Chr05g0230661	blue
gene:HanXRQr2_Chr05g0230901	turquoise
gene:HanXRQr2_Chr05g0230951	turquoise
gene:HanXRQr2_Chr05g0231141	turquoise
gene:HanXRQr2_Chr05g0231581	brown
gene:HanXRQr2_Chr05g0232341	blue
gene:HanXRQr2_Chr05g0233371	turquoise
gene:HanXRQr2_Chr05g0233711	blue
gene:HanXRQr2_Chr05g0234271	turquoise
gene:HanXRQr2_Chr05g0234361	blue
gene:HanXRQr2_Chr05g0234631	turquoise
gene:HanXRQr2_Chr05g0235491	turquoise
gene:HanXRQr2_Chr05g0235591	turquoise
gene:HanXRQr2_Chr05g0236041	turquoise
gene:HanXRQr2_Chr05g0236051	turquoise
gene:HanXRQr2_Chr05g0236881	turquoise
gene:HanXRQr2_Chr05g0237651	turquoise
gene:HanXRQr2_Chr06g0238491	turquoise
gene:HanXRQr2_Chr06g0238771	brown
gene:HanXRQr2_Chr06g0238931	red
gene:HanXRQr2_Chr06g0239051	royalblue
gene:HanXRQr2_Chr06g0239391	grey
gene:HanXRQr2_Chr06g0239691	green
gene:HanXRQr2_Chr06g0239881	brown
gene:HanXRQr2_Chr06g0242311	brown
gene:HanXRQr2_Chr06g0242651	turquoise
gene:HanXRQr2_Chr06g0243401	blue
gene:HanXRQr2_Chr06g0243461	turquoise
gene:HanXRQr2_Chr06g0243851	turquoise
gene:HanXRQr2_Chr06g0244301	turquoise
gene:HanXRQr2_Chr06g0244471	turquoise
gene:HanXRQr2_Chr06g0244931	brown
gene:HanXRQr2_Chr06g0245641	brown
gene:HanXRQr2_Chr06g0245811	turquoise
gene:HanXRQr2_Chr06g0246451	turquoise
gene:HanXRQr2_Chr06g0246761	yellow
gene:HanXRQr2_Chr06g0246971	turquoise
gene:HanXRQr2_Chr06g0247381	blue
gene:HanXRQr2_Chr06g0247731	turquoise
gene:HanXRQr2_Chr06g0248121	turquoise
gene:HanXRQr2_Chr06g0248331	blue
gene:HanXRQr2_Chr06g0248501	yellow
gene:HanXRQr2_Chr06g0248821	turquoise
gene:HanXRQr2_Chr06g0248901	purple
gene:HanXRQr2_Chr06g0249071	blue
gene:HanXRQr2_Chr06g0249091	turquoise
gene:HanXRQr2_Chr06g0249261	turquoise
gene:HanXRQr2_Chr06g0249531	turquoise
gene:HanXRQr2_Chr06g0249761	red
gene:HanXRQr2_Chr06g0250141	purple
gene:HanXRQr2_Chr06g0250681	blue
gene:HanXRQr2_Chr06g0252001	blue
gene:HanXRQr2_Chr06g0252711	green
gene:HanXRQr2_Chr06g0252841	turquoise
gene:HanXRQr2_Chr06g0253011	turquoise
gene:HanXRQr2_Chr06g0253391	pink
gene:HanXRQr2_Chr06g0254471	turquoise
gene:HanXRQr2_Chr06g0254641	turquoise
gene:HanXRQr2_Chr06g0254661	turquoise
gene:HanXRQr2_Chr06g0255141	lightcyan
gene:HanXRQr2_Chr06g0255561	turquoise
gene:HanXRQr2_Chr06g0255831	turquoise
gene:HanXRQr2_Chr06g0256461	yellow
gene:HanXRQr2_Chr06g0256491	yellow
gene:HanXRQr2_Chr06g0256521	yellow
gene:HanXRQr2_Chr06g0256571	yellow
gene:HanXRQr2_Chr06g0256651	yellow
gene:HanXRQr2_Chr06g0256661	yellow
gene:HanXRQr2_Chr06g0256791	turquoise
gene:HanXRQr2_Chr06g0256971	turquoise
gene:HanXRQr2_Chr06g0257071	turquoise
gene:HanXRQr2_Chr06g0257091	turquoise
gene:HanXRQr2_Chr06g0257121	turquoise
gene:HanXRQr2_Chr06g0257521	turquoise
gene:HanXRQr2_Chr06g0257601	turquoise
gene:HanXRQr2_Chr06g0258201	blue
gene:HanXRQr2_Chr06g0259211	blue
gene:HanXRQr2_Chr06g0259241	turquoise
gene:HanXRQr2_Chr06g0259541	turquoise
gene:HanXRQr2_Chr06g0259691	turquoise
gene:HanXRQr2_Chr06g0259891	brown
gene:HanXRQr2_Chr06g0260211	turquoise
gene:HanXRQr2_Chr06g0260471	brown
gene:HanXRQr2_Chr06g0260861	turquoise
gene:HanXRQr2_Chr06g0262291	turquoise
gene:HanXRQr2_Chr06g0263411	yellow
gene:HanXRQr2_Chr06g0263841	brown
gene:HanXRQr2_Chr06g0264361	turquoise
gene:HanXRQr2_Chr06g0264821	turquoise
gene:HanXRQr2_Chr06g0265261	turquoise
gene:HanXRQr2_Chr06g0265331	yellow
gene:HanXRQr2_Chr06g0265891	turquoise
gene:HanXRQr2_Chr06g0266531	blue
gene:HanXRQr2_Chr06g0267071	turquoise
gene:HanXRQr2_Chr06g0267281	turquoise
gene:HanXRQr2_Chr06g0269181	blue
gene:HanXRQr2_Chr06g0269471	turquoise
gene:HanXRQr2_Chr06g0269481	turquoise
gene:HanXRQr2_Chr06g0269821	blue
gene:HanXRQr2_Chr06g0270021	turquoise
gene:HanXRQr2_Chr06g0271391	blue
gene:HanXRQr2_Chr06g0272161	turquoise
gene:HanXRQr2_Chr06g0274071	brown
gene:HanXRQr2_Chr06g0275891	turquoise
gene:HanXRQr2_Chr06g0276221	turquoise
gene:HanXRQr2_Chr06g0277571	turquoise
gene:HanXRQr2_Chr06g0277661	turquoise
gene:HanXRQr2_Chr06g0278331	brown
gene:HanXRQr2_Chr07g0279521	blue
gene:HanXRQr2_Chr07g0279651	brown
gene:HanXRQr2_Chr07g0279731	blue
gene:HanXRQr2_Chr07g0280321	turquoise
gene:HanXRQr2_Chr07g0280491	blue
gene:HanXRQr2_Chr07g0280851	turquoise
gene:HanXRQr2_Chr07g0283941	red
gene:HanXRQr2_Chr07g0283971	turquoise
gene:HanXRQr2_Chr07g0285381	turquoise
gene:HanXRQr2_Chr07g0285631	turquoise
gene:HanXRQr2_Chr07g0286421	turquoise
gene:HanXRQr2_Chr07g0286671	turquoise
gene:HanXRQr2_Chr07g0286861	turquoise
gene:HanXRQr2_Chr07g0286991	turquoise
gene:HanXRQr2_Chr07g0287031	black
gene:HanXRQr2_Chr07g0287141	turquoise
gene:HanXRQr2_Chr07g0287161	turquoise
gene:HanXRQr2_Chr07g0288291	turquoise
gene:HanXRQr2_Chr07g0288971	grey
gene:HanXRQr2_Chr07g0289301	turquoise
gene:HanXRQr2_Chr07g0289931	turquoise
gene:HanXRQr2_Chr07g0290151	turquoise
gene:HanXRQr2_Chr07g0290401	turquoise
gene:HanXRQr2_Chr07g0290411	yellow
gene:HanXRQr2_Chr07g0290431	turquoise
gene:HanXRQr2_Chr07g0290511	greenyellow
gene:HanXRQr2_Chr07g0290621	turquoise
gene:HanXRQr2_Chr07g0290721	turquoise
gene:HanXRQr2_Chr07g0291811	turquoise
gene:HanXRQr2_Chr07g0292151	turquoise
gene:HanXRQr2_Chr07g0292381	pink
gene:HanXRQr2_Chr07g0293571	green
gene:HanXRQr2_Chr07g0294041	red
gene:HanXRQr2_Chr07g0294181	brown
gene:HanXRQr2_Chr07g0294211	turquoise
gene:HanXRQr2_Chr07g0294981	brown
gene:HanXRQr2_Chr07g0296251	black
gene:HanXRQr2_Chr07g0296381	turquoise
gene:HanXRQr2_Chr07g0297441	black
gene:HanXRQr2_Chr07g0297721	yellow
gene:HanXRQr2_Chr07g0298461	turquoise
gene:HanXRQr2_Chr07g0299121	turquoise
gene:HanXRQr2_Chr07g0299541	turquoise
gene:HanXRQr2_Chr07g0299681	yellow
gene:HanXRQr2_Chr07g0299791	turquoise
gene:HanXRQr2_Chr07g0300621	turquoise
gene:HanXRQr2_Chr07g0300661	brown
gene:HanXRQr2_Chr07g0300881	turquoise
gene:HanXRQr2_Chr07g0301031	turquoise
gene:HanXRQr2_Chr07g0301681	red
gene:HanXRQr2_Chr07g0302331	turquoise
gene:HanXRQr2_Chr07g0302471	yellow
gene:HanXRQr2_Chr07g0302771	turquoise
gene:HanXRQr2_Chr07g0302971	blue
gene:HanXRQr2_Chr07g0303411	red
gene:HanXRQr2_Chr07g0303611	blue
gene:HanXRQr2_Chr07g0304831	brown
gene:HanXRQr2_Chr07g0305131	yellow
gene:HanXRQr2_Chr07g0306181	turquoise
gene:HanXRQr2_Chr07g0306361	darkred
gene:HanXRQr2_Chr07g0306601	blue
gene:HanXRQr2_Chr07g0306731	blue
gene:HanXRQr2_Chr07g0306761	turquoise
gene:HanXRQr2_Chr07g0308231	turquoise
gene:HanXRQr2_Chr07g0309111	turquoise
gene:HanXRQr2_Chr07g0309351	turquoise
gene:HanXRQr2_Chr07g0309851	yellow
gene:HanXRQr2_Chr07g0310001	turquoise
gene:HanXRQr2_Chr07g0310511	lightcyan
gene:HanXRQr2_Chr07g0310541	turquoise
gene:HanXRQr2_Chr07g0311811	turquoise
gene:HanXRQr2_Chr07g0312201	turquoise
gene:HanXRQr2_Chr07g0313931	turquoise
gene:HanXRQr2_Chr07g0314281	purple
gene:HanXRQr2_Chr07g0315531	turquoise
gene:HanXRQr2_Chr07g0315921	turquoise
gene:HanXRQr2_Chr07g0316031	turquoise
gene:HanXRQr2_Chr07g0316161	turquoise
gene:HanXRQr2_Chr07g0317041	turquoise
gene:HanXRQr2_Chr08g0317591	blue
gene:HanXRQr2_Chr08g0317961	lightyellow
gene:HanXRQr2_Chr08g0318281	turquoise
gene:HanXRQr2_Chr08g0318311	turquoise
gene:HanXRQr2_Chr08g0318831	turquoise
gene:HanXRQr2_Chr08g0319351	turquoise
gene:HanXRQr2_Chr08g0319401	turquoise
gene:HanXRQr2_Chr08g0319411	blue
gene:HanXRQr2_Chr08g0319451	darkorange
gene:HanXRQr2_Chr08g0319491	yellow
gene:HanXRQr2_Chr08g0320471	turquoise
gene:HanXRQr2_Chr08g0320531	green
gene:HanXRQr2_Chr08g0320591	yellow
gene:HanXRQr2_Chr08g0321671	turquoise
gene:HanXRQr2_Chr08g0322081	turquoise
gene:HanXRQr2_Chr08g0322251	blue
gene:HanXRQr2_Chr08g0322481	blue
gene:HanXRQr2_Chr08g0322491	brown
gene:HanXRQr2_Chr08g0322521	turquoise
gene:HanXRQr2_Chr08g0323181	turquoise
gene:HanXRQr2_Chr08g0323961	turquoise
gene:HanXRQr2_Chr08g0324401	darkorange
gene:HanXRQr2_Chr08g0324581	turquoise
gene:HanXRQr2_Chr08g0324991	blue
gene:HanXRQr2_Chr08g0325801	brown
gene:HanXRQr2_Chr08g0325891	brown
gene:HanXRQr2_Chr08g0326211	white
gene:HanXRQr2_Chr08g0326371	turquoise
gene:HanXRQr2_Chr08g0326531	turquoise
gene:HanXRQr2_Chr08g0327331	turquoise
gene:HanXRQr2_Chr08g0327841	turquoise
gene:HanXRQr2_Chr08g0328051	red
gene:HanXRQr2_Chr08g0328101	turquoise
gene:HanXRQr2_Chr08g0328641	turquoise
gene:HanXRQr2_Chr08g0329101	brown
gene:HanXRQr2_Chr08g0329511	turquoise
gene:HanXRQr2_Chr08g0329581	brown
gene:HanXRQr2_Chr08g0330111	turquoise
gene:HanXRQr2_Chr08g0330191	turquoise
gene:HanXRQr2_Chr08g0330931	blue
gene:HanXRQr2_Chr08g0331321	turquoise
gene:HanXRQr2_Chr08g0332271	turquoise
gene:HanXRQr2_Chr08g0333021	blue
gene:HanXRQr2_Chr08g0334151	green
gene:HanXRQr2_Chr08g0334301	grey60
gene:HanXRQr2_Chr08g0334561	turquoise
gene:HanXRQr2_Chr08g0334951	turquoise
gene:HanXRQr2_Chr08g0335131	blue
gene:HanXRQr2_Chr08g0335391	turquoise
gene:HanXRQr2_Chr08g0335841	turquoise
gene:HanXRQr2_Chr08g0335941	brown
gene:HanXRQr2_Chr08g0336371	turquoise
gene:HanXRQr2_Chr08g0336611	yellow
gene:HanXRQr2_Chr08g0337651	red
gene:HanXRQr2_Chr08g0338581	turquoise
gene:HanXRQr2_Chr08g0339111	turquoise
gene:HanXRQr2_Chr08g0339511	turquoise
gene:HanXRQr2_Chr08g0340091	turquoise
gene:HanXRQr2_Chr08g0340341	turquoise
gene:HanXRQr2_Chr08g0340901	brown
gene:HanXRQr2_Chr08g0341281	turquoise
gene:HanXRQr2_Chr08g0341351	blue
gene:HanXRQr2_Chr08g0341381	turquoise
gene:HanXRQr2_Chr08g0341891	turquoise
gene:HanXRQr2_Chr08g0342711	green
gene:HanXRQr2_Chr08g0343011	turquoise
gene:HanXRQr2_Chr08g0343911	turquoise
gene:HanXRQr2_Chr08g0343971	turquoise
gene:HanXRQr2_Chr08g0344931	turquoise
gene:HanXRQr2_Chr08g0345911	green
gene:HanXRQr2_Chr08g0346701	turquoise
gene:HanXRQr2_Chr08g0347071	red
gene:HanXRQr2_Chr08g0347301	blue
gene:HanXRQr2_Chr08g0347511	blue
gene:HanXRQr2_Chr08g0347741	blue
gene:HanXRQr2_Chr08g0347821	blue
gene:HanXRQr2_Chr08g0350351	blue
gene:HanXRQr2_Chr08g0350371	turquoise
gene:HanXRQr2_Chr08g0350471	turquoise
gene:HanXRQr2_Chr08g0351771	turquoise
gene:HanXRQr2_Chr08g0352101	turquoise
gene:HanXRQr2_Chr08g0352671	red
gene:HanXRQr2_Chr08g0352731	black
gene:HanXRQr2_Chr08g0353121	turquoise
gene:HanXRQr2_Chr08g0353261	turquoise
gene:HanXRQr2_Chr08g0353681	turquoise
gene:HanXRQr2_Chr08g0353991	green
gene:HanXRQr2_Chr08g0354141	turquoise
gene:HanXRQr2_Chr08g0355091	yellow
gene:HanXRQr2_Chr08g0355271	green
gene:HanXRQr2_Chr08g0355341	turquoise
gene:HanXRQr2_Chr08g0355641	turquoise
gene:HanXRQr2_Chr08g0356071	yellow
gene:HanXRQr2_Chr08g0356081	turquoise
gene:HanXRQr2_Chr08g0356571	turquoise
gene:HanXRQr2_Chr08g0357251	brown
gene:HanXRQr2_Chr08g0358071	turquoise
gene:HanXRQr2_Chr08g0358371	turquoise
gene:HanXRQr2_Chr08g0359061	red
gene:HanXRQr2_Chr08g0359781	white
gene:HanXRQr2_Chr08g0360981	turquoise
gene:HanXRQr2_Chr08g0361031	turquoise
gene:HanXRQr2_Chr08g0361271	turquoise
gene:HanXRQr2_Chr08g0361521	darkgrey
gene:HanXRQr2_Chr09g0361731	blue
gene:HanXRQr2_Chr09g0362011	black
gene:HanXRQr2_Chr09g0362061	turquoise
gene:HanXRQr2_Chr09g0362221	turquoise
gene:HanXRQr2_Chr09g0362471	turquoise
gene:HanXRQr2_Chr09g0362651	turquoise
gene:HanXRQr2_Chr09g0362771	brown
gene:HanXRQr2_Chr09g0362971	blue
gene:HanXRQr2_Chr09g0363211	red
gene:HanXRQr2_Chr09g0364271	green
gene:HanXRQr2_Chr09g0366061	turquoise
gene:HanXRQr2_Chr09g0366981	turquoise
gene:HanXRQr2_Chr09g0367391	turquoise
gene:HanXRQr2_Chr09g0368121	turquoise
gene:HanXRQr2_Chr09g0369091	brown
gene:HanXRQr2_Chr09g0369911	turquoise
gene:HanXRQr2_Chr09g0370131	turquoise
gene:HanXRQr2_Chr09g0371691	turquoise
gene:HanXRQr2_Chr09g0372681	turquoise
gene:HanXRQr2_Chr09g0372871	turquoise
gene:HanXRQr2_Chr09g0373181	turquoise
gene:HanXRQr2_Chr09g0373301	turquoise
gene:HanXRQr2_Chr09g0373371	blue
gene:HanXRQr2_Chr09g0373421	turquoise
gene:HanXRQr2_Chr09g0373431	red
gene:HanXRQr2_Chr09g0373851	turquoise
gene:HanXRQr2_Chr09g0373921	green
gene:HanXRQr2_Chr09g0374081	turquoise
gene:HanXRQr2_Chr09g0374471	turquoise
gene:HanXRQr2_Chr09g0375571	turquoise
gene:HanXRQr2_Chr09g0376621	turquoise
gene:HanXRQr2_Chr09g0376951	turquoise
gene:HanXRQr2_Chr09g0378281	blue
gene:HanXRQr2_Chr09g0378771	darkgreen
gene:HanXRQr2_Chr09g0378781	turquoise
gene:HanXRQr2_Chr09g0378871	turquoise
gene:HanXRQr2_Chr09g0378891	turquoise
gene:HanXRQr2_Chr09g0380001	lightcyan
gene:HanXRQr2_Chr09g0380541	turquoise
gene:HanXRQr2_Chr09g0381001	turquoise
gene:HanXRQr2_Chr09g0381171	blue
gene:HanXRQr2_Chr09g0381691	turquoise
gene:HanXRQr2_Chr09g0381911	blue
gene:HanXRQr2_Chr09g0382101	turquoise
gene:HanXRQr2_Chr09g0382351	turquoise
gene:HanXRQr2_Chr09g0382821	turquoise
gene:HanXRQr2_Chr09g0383741	turquoise
gene:HanXRQr2_Chr09g0383971	turquoise
gene:HanXRQr2_Chr09g0384431	turquoise
gene:HanXRQr2_Chr09g0384641	turquoise
gene:HanXRQr2_Chr09g0385231	turquoise
gene:HanXRQr2_Chr09g0385301	turquoise
gene:HanXRQr2_Chr09g0385441	turquoise
gene:HanXRQr2_Chr09g0385691	turquoise
gene:HanXRQr2_Chr09g0386011	blue
gene:HanXRQr2_Chr09g0386651	turquoise
gene:HanXRQr2_Chr09g0386691	blue
gene:HanXRQr2_Chr09g0386831	blue
gene:HanXRQr2_Chr09g0386941	turquoise
gene:HanXRQr2_Chr09g0387051	turquoise
gene:HanXRQr2_Chr09g0387591	green
gene:HanXRQr2_Chr09g0387861	darkgrey
gene:HanXRQr2_Chr09g0388091	turquoise
gene:HanXRQr2_Chr09g0388451	turquoise
gene:HanXRQr2_Chr09g0389331	blue
gene:HanXRQr2_Chr09g0389461	turquoise
gene:HanXRQr2_Chr09g0389701	turquoise
gene:HanXRQr2_Chr09g0390171	blue
gene:HanXRQr2_Chr09g0390401	turquoise
gene:HanXRQr2_Chr09g0390431	brown
gene:HanXRQr2_Chr09g0390921	turquoise
gene:HanXRQr2_Chr09g0391061	turquoise
gene:HanXRQr2_Chr09g0391341	red
gene:HanXRQr2_Chr09g0392061	turquoise
gene:HanXRQr2_Chr09g0392091	red
gene:HanXRQr2_Chr09g0392701	blue
gene:HanXRQr2_Chr09g0393811	turquoise
gene:HanXRQr2_Chr09g0393841	turquoise
gene:HanXRQr2_Chr09g0393881	blue
gene:HanXRQr2_Chr09g0393981	blue
gene:HanXRQr2_Chr09g0394301	turquoise
gene:HanXRQr2_Chr09g0394471	turquoise
gene:HanXRQr2_Chr09g0394741	blue
gene:HanXRQr2_Chr09g0395201	turquoise
gene:HanXRQr2_Chr09g0395681	turquoise
gene:HanXRQr2_Chr09g0396061	lightcyan
gene:HanXRQr2_Chr09g0396111	turquoise
gene:HanXRQr2_Chr09g0396351	turquoise
gene:HanXRQr2_Chr09g0396491	turquoise
gene:HanXRQr2_Chr09g0396791	turquoise
gene:HanXRQr2_Chr09g0397481	red
gene:HanXRQr2_Chr09g0397551	turquoise
gene:HanXRQr2_Chr09g0397631	red
gene:HanXRQr2_Chr09g0398121	turquoise
gene:HanXRQr2_Chr09g0398821	brown
gene:HanXRQr2_Chr09g0398971	red
gene:HanXRQr2_Chr09g0399211	yellow
gene:HanXRQr2_Chr09g0399511	pink
gene:HanXRQr2_Chr09g0399691	blue
gene:HanXRQr2_Chr09g0399751	black
gene:HanXRQr2_Chr09g0399821	turquoise
gene:HanXRQr2_Chr09g0399981	green
gene:HanXRQr2_Chr09g0400001	turquoise
gene:HanXRQr2_Chr09g0400231	turquoise
gene:HanXRQr2_Chr09g0400271	blue
gene:HanXRQr2_Chr09g0400671	blue
gene:HanXRQr2_Chr09g0400811	turquoise
gene:HanXRQr2_Chr09g0400901	brown
gene:HanXRQr2_Chr09g0400971	brown
gene:HanXRQr2_Chr09g0401191	turquoise
gene:HanXRQr2_Chr09g0401691	red
gene:HanXRQr2_Chr09g0401921	turquoise
gene:HanXRQr2_Chr09g0402121	turquoise
gene:HanXRQr2_Chr09g0402411	turquoise
gene:HanXRQr2_Chr09g0402691	blue
gene:HanXRQr2_Chr09g0402851	brown
gene:HanXRQr2_Chr09g0403031	yellow
gene:HanXRQr2_Chr09g0403301	green
gene:HanXRQr2_Chr09g0403731	turquoise
gene:HanXRQr2_Chr09g0403761	turquoise
gene:HanXRQr2_Chr09g0404021	blue
gene:HanXRQr2_Chr09g0404141	turquoise
gene:HanXRQr2_Chr09g0404771	turquoise
gene:HanXRQr2_Chr09g0404801	turquoise
gene:HanXRQr2_Chr09g0404811	turquoise
gene:HanXRQr2_Chr09g0404991	brown
gene:HanXRQr2_Chr09g0405641	black
gene:HanXRQr2_Chr09g0405861	darkorange
gene:HanXRQr2_Chr09g0406371	turquoise
gene:HanXRQr2_Chr09g0406851	turquoise
gene:HanXRQr2_Chr09g0406931	turquoise
gene:HanXRQr2_Chr09g0407651	blue
gene:HanXRQr2_Chr09g0408241	green
gene:HanXRQr2_Chr09g0408321	black
gene:HanXRQr2_Chr09g0408341	turquoise
gene:HanXRQr2_Chr09g0408841	turquoise
gene:HanXRQr2_Chr09g0409341	brown
gene:HanXRQr2_Chr09g0409351	brown
gene:HanXRQr2_Chr09g0409651	brown
gene:HanXRQr2_Chr09g0409741	turquoise
gene:HanXRQr2_Chr09g0410451	turquoise
gene:HanXRQr2_Chr09g0411231	brown
gene:HanXRQr2_Chr09g0411821	turquoise
gene:HanXRQr2_Chr09g0411881	turquoise
gene:HanXRQr2_Chr09g0412041	tan
gene:HanXRQr2_Chr09g0412341	turquoise
gene:HanXRQr2_Chr09g0413361	turquoise
gene:HanXRQr2_Chr09g0413471	turquoise
gene:HanXRQr2_Chr09g0414111	brown
gene:HanXRQr2_Chr09g0414441	turquoise
gene:HanXRQr2_Chr09g0414511	turquoise
gene:HanXRQr2_Chr09g0414731	black
gene:HanXRQr2_Chr09g0414741	turquoise
gene:HanXRQr2_Chr09g0414761	yellow
gene:HanXRQr2_Chr09g0415321	pink
gene:HanXRQr2_Chr09g0415411	green
gene:HanXRQr2_Chr09g0416221	turquoise
gene:HanXRQr2_Chr09g0416371	turquoise
gene:HanXRQr2_Chr09g0416791	blue
gene:HanXRQr2_Chr09g0416881	turquoise
gene:HanXRQr2_Chr09g0417071	turquoise
gene:HanXRQr2_Chr09g0417801	turquoise
gene:HanXRQr2_Chr09g0417861	blue
gene:HanXRQr2_Chr09g0417871	blue
gene:HanXRQr2_Chr09g0417891	yellow
gene:HanXRQr2_Chr09g0417901	turquoise
gene:HanXRQr2_Chr10g0419001	brown
gene:HanXRQr2_Chr10g0419701	turquoise
gene:HanXRQr2_Chr10g0419771	turquoise
gene:HanXRQr2_Chr10g0419901	turquoise
gene:HanXRQr2_Chr10g0419921	turquoise
gene:HanXRQr2_Chr10g0420511	turquoise
gene:HanXRQr2_Chr10g0420731	turquoise
gene:HanXRQr2_Chr10g0422021	blue
gene:HanXRQr2_Chr10g0422401	turquoise
gene:HanXRQr2_Chr10g0422551	yellow
gene:HanXRQr2_Chr10g0423481	turquoise
gene:HanXRQr2_Chr10g0425011	blue
gene:HanXRQr2_Chr10g0425201	blue
gene:HanXRQr2_Chr10g0425561	turquoise
gene:HanXRQr2_Chr10g0425611	blue
gene:HanXRQr2_Chr10g0425831	turquoise
gene:HanXRQr2_Chr10g0426401	blue
gene:HanXRQr2_Chr10g0426961	greenyellow
gene:HanXRQr2_Chr10g0427221	turquoise
gene:HanXRQr2_Chr10g0427391	turquoise
gene:HanXRQr2_Chr10g0427591	turquoise
gene:HanXRQr2_Chr10g0427901	turquoise
gene:HanXRQr2_Chr10g0428011	turquoise
gene:HanXRQr2_Chr10g0428331	turquoise
gene:HanXRQr2_Chr10g0428371	turquoise
gene:HanXRQr2_Chr10g0428401	green
gene:HanXRQr2_Chr10g0428701	turquoise
gene:HanXRQr2_Chr10g0428731	turquoise
gene:HanXRQr2_Chr10g0429411	red
gene:HanXRQr2_Chr10g0432451	darkred
gene:HanXRQr2_Chr10g0432511	turquoise
gene:HanXRQr2_Chr10g0435031	brown
gene:HanXRQr2_Chr10g0435701	blue
gene:HanXRQr2_Chr10g0436021	blue
gene:HanXRQr2_Chr10g0436241	turquoise
gene:HanXRQr2_Chr10g0436251	blue
gene:HanXRQr2_Chr10g0436931	brown
gene:HanXRQr2_Chr10g0437751	turquoise
gene:HanXRQr2_Chr10g0438711	turquoise
gene:HanXRQr2_Chr10g0438901	turquoise
gene:HanXRQr2_Chr10g0439291	turquoise
gene:HanXRQr2_Chr10g0440541	turquoise
gene:HanXRQr2_Chr10g0440731	turquoise
gene:HanXRQr2_Chr10g0442021	blue
gene:HanXRQr2_Chr10g0442101	turquoise
gene:HanXRQr2_Chr10g0442481	turquoise
gene:HanXRQr2_Chr10g0443391	turquoise
gene:HanXRQr2_Chr10g0443741	turquoise
gene:HanXRQr2_Chr10g0444331	turquoise
gene:HanXRQr2_Chr10g0444341	turquoise
gene:HanXRQr2_Chr10g0444701	turquoise
gene:HanXRQr2_Chr10g0445051	turquoise
gene:HanXRQr2_Chr10g0447211	brown
gene:HanXRQr2_Chr10g0447271	red
gene:HanXRQr2_Chr10g0447971	blue
gene:HanXRQr2_Chr10g0448241	grey
gene:HanXRQr2_Chr10g0448691	turquoise
gene:HanXRQr2_Chr10g0449471	brown
gene:HanXRQr2_Chr10g0449721	blue
gene:HanXRQr2_Chr10g0450401	blue
gene:HanXRQr2_Chr10g0450791	red
gene:HanXRQr2_Chr10g0450871	brown
gene:HanXRQr2_Chr10g0451371	turquoise
gene:HanXRQr2_Chr10g0451401	turquoise
gene:HanXRQr2_Chr10g0451441	turquoise
gene:HanXRQr2_Chr10g0452731	turquoise
gene:HanXRQr2_Chr10g0452921	midnightblue
gene:HanXRQr2_Chr10g0453041	turquoise
gene:HanXRQr2_Chr10g0453621	blue
gene:HanXRQr2_Chr10g0453641	red
gene:HanXRQr2_Chr10g0453821	turquoise
gene:HanXRQr2_Chr10g0453851	blue
gene:HanXRQr2_Chr10g0453911	blue
gene:HanXRQr2_Chr10g0454671	turquoise
gene:HanXRQr2_Chr10g0455421	greenyellow
gene:HanXRQr2_Chr10g0455701	brown
gene:HanXRQr2_Chr10g0456031	turquoise
gene:HanXRQr2_Chr10g0456191	turquoise
gene:HanXRQr2_Chr10g0456361	yellow
gene:HanXRQr2_Chr10g0456701	turquoise
gene:HanXRQr2_Chr10g0459031	darkorange
gene:HanXRQr2_Chr10g0459431	red
gene:HanXRQr2_Chr10g0459721	turquoise
gene:HanXRQr2_Chr10g0461061	turquoise
gene:HanXRQr2_Chr10g0461261	turquoise
gene:HanXRQr2_Chr10g0461271	turquoise
gene:HanXRQr2_Chr10g0461351	turquoise
gene:HanXRQr2_Chr10g0462551	brown
gene:HanXRQr2_Chr10g0463091	brown
gene:HanXRQr2_Chr10g0463101	brown
gene:HanXRQr2_Chr10g0463251	turquoise
gene:HanXRQr2_Chr10g0463371	turquoise
gene:HanXRQr2_Chr10g0464521	turquoise
gene:HanXRQr2_Chr10g0464661	turquoise
gene:HanXRQr2_Chr10g0465461	turquoise
gene:HanXRQr2_Chr10g0465861	turquoise
gene:HanXRQr2_Chr10g0465951	brown
gene:HanXRQr2_Chr10g0466251	turquoise
gene:HanXRQr2_Chr11g0466461	turquoise
gene:HanXRQr2_Chr11g0466531	green
gene:HanXRQr2_Chr11g0466981	lightcyan
gene:HanXRQr2_Chr11g0467451	turquoise
gene:HanXRQr2_Chr11g0467831	tan
gene:HanXRQr2_Chr11g0467851	turquoise
gene:HanXRQr2_Chr11g0467861	turquoise
gene:HanXRQr2_Chr11g0468961	turquoise
gene:HanXRQr2_Chr11g0469581	yellow
gene:HanXRQr2_Chr11g0469701	turquoise
gene:HanXRQr2_Chr11g0469711	yellow
gene:HanXRQr2_Chr11g0470261	blue
gene:HanXRQr2_Chr11g0470631	turquoise
gene:HanXRQr2_Chr11g0471401	red
gene:HanXRQr2_Chr11g0471751	blue
gene:HanXRQr2_Chr11g0471801	turquoise
gene:HanXRQr2_Chr11g0472151	turquoise
gene:HanXRQr2_Chr11g0472181	turquoise
gene:HanXRQr2_Chr11g0473871	blue
gene:HanXRQr2_Chr11g0474381	turquoise
gene:HanXRQr2_Chr11g0474411	turquoise
gene:HanXRQr2_Chr11g0475211	brown
gene:HanXRQr2_Chr11g0476141	turquoise
gene:HanXRQr2_Chr11g0476551	turquoise
gene:HanXRQr2_Chr11g0476991	turquoise
gene:HanXRQr2_Chr11g0477081	grey
gene:HanXRQr2_Chr11g0477101	blue
gene:HanXRQr2_Chr11g0477121	turquoise
gene:HanXRQr2_Chr11g0477341	turquoise
gene:HanXRQr2_Chr11g0479761	turquoise
gene:HanXRQr2_Chr11g0480581	turquoise
gene:HanXRQr2_Chr11g0481551	brown
gene:HanXRQr2_Chr11g0481721	turquoise
gene:HanXRQr2_Chr11g0481961	turquoise
gene:HanXRQr2_Chr11g0482511	turquoise
gene:HanXRQr2_Chr11g0483221	turquoise
gene:HanXRQr2_Chr11g0483471	turquoise
gene:HanXRQr2_Chr11g0484431	brown
gene:HanXRQr2_Chr11g0484711	greenyellow
gene:HanXRQr2_Chr11g0484771	blue
gene:HanXRQr2_Chr11g0484821	blue
gene:HanXRQr2_Chr11g0484981	turquoise
gene:HanXRQr2_Chr11g0485741	red
gene:HanXRQr2_Chr11g0487221	blue
gene:HanXRQr2_Chr11g0487831	blue
gene:HanXRQr2_Chr11g0489701	turquoise
gene:HanXRQr2_Chr11g0489731	turquoise
gene:HanXRQr2_Chr11g0490121	turquoise
gene:HanXRQr2_Chr11g0490741	turquoise
gene:HanXRQr2_Chr11g0491131	blue
gene:HanXRQr2_Chr11g0491771	blue
gene:HanXRQr2_Chr11g0491881	blue
gene:HanXRQr2_Chr11g0492091	turquoise
gene:HanXRQr2_Chr11g0493101	green
gene:HanXRQr2_Chr11g0493111	red
gene:HanXRQr2_Chr11g0493701	turquoise
gene:HanXRQr2_Chr11g0495441	turquoise
gene:HanXRQr2_Chr11g0496361	darkorange
gene:HanXRQr2_Chr11g0496631	turquoise
gene:HanXRQr2_Chr11g0497131	turquoise
gene:HanXRQr2_Chr11g0497201	turquoise
gene:HanXRQr2_Chr11g0497581	turquoise
gene:HanXRQr2_Chr11g0497691	red
gene:HanXRQr2_Chr11g0497941	turquoise
gene:HanXRQr2_Chr11g0499931	turquoise
gene:HanXRQr2_Chr11g0500431	brown
gene:HanXRQr2_Chr11g0500441	turquoise
gene:HanXRQr2_Chr11g0501241	turquoise
gene:HanXRQr2_Chr11g0501441	grey
gene:HanXRQr2_Chr11g0501871	brown
gene:HanXRQr2_Chr11g0502161	turquoise
gene:HanXRQr2_Chr11g0502191	blue
gene:HanXRQr2_Chr11g0502821	turquoise
gene:HanXRQr2_Chr11g0504251	blue
gene:HanXRQr2_Chr11g0504301	turquoise
gene:HanXRQr2_Chr11g0505271	turquoise
gene:HanXRQr2_Chr11g0505471	blue
gene:HanXRQr2_Chr11g0507081	turquoise
gene:HanXRQr2_Chr11g0507301	turquoise
gene:HanXRQr2_Chr11g0507631	turquoise
gene:HanXRQr2_Chr11g0507771	turquoise
gene:HanXRQr2_Chr11g0508301	turquoise
gene:HanXRQr2_Chr11g0508821	brown
gene:HanXRQr2_Chr11g0508981	turquoise
gene:HanXRQr2_Chr11g0510381	turquoise
gene:HanXRQr2_Chr11g0510801	blue
gene:HanXRQr2_Chr11g0510961	green
gene:HanXRQr2_Chr11g0512351	turquoise
gene:HanXRQr2_Chr11g0512861	blue
gene:HanXRQr2_Chr11g0513541	red
gene:HanXRQr2_Chr11g0514241	turquoise
gene:HanXRQr2_Chr11g0515321	turquoise
gene:HanXRQr2_Chr11g0516131	turquoise
gene:HanXRQr2_Chr11g0516141	turquoise
gene:HanXRQr2_Chr11g0517261	turquoise
gene:HanXRQr2_Chr11g0517301	brown
gene:HanXRQr2_Chr11g0519721	turquoise
gene:HanXRQr2_Chr11g0519971	turquoise
gene:HanXRQr2_Chr11g0520381	yellow
gene:HanXRQr2_Chr11g0520661	turquoise
gene:HanXRQr2_Chr11g0520671	turquoise
gene:HanXRQr2_Chr12g0521191	black
gene:HanXRQr2_Chr12g0521201	blue
gene:HanXRQr2_Chr12g0521231	yellow
gene:HanXRQr2_Chr12g0521261	green
gene:HanXRQr2_Chr12g0521421	turquoise
gene:HanXRQr2_Chr12g0521551	turquoise
gene:HanXRQr2_Chr12g0521761	yellow
gene:HanXRQr2_Chr12g0522461	turquoise
gene:HanXRQr2_Chr12g0522471	turquoise
gene:HanXRQr2_Chr12g0523001	turquoise
gene:HanXRQr2_Chr12g0523741	brown
gene:HanXRQr2_Chr12g0524321	turquoise
gene:HanXRQr2_Chr12g0524701	turquoise
gene:HanXRQr2_Chr12g0525581	blue
gene:HanXRQr2_Chr12g0525961	turquoise
gene:HanXRQr2_Chr12g0526481	greenyellow
gene:HanXRQr2_Chr12g0527301	blue
gene:HanXRQr2_Chr12g0527491	blue
gene:HanXRQr2_Chr12g0528351	brown
gene:HanXRQr2_Chr12g0528901	turquoise
gene:HanXRQr2_Chr12g0528961	turquoise
gene:HanXRQr2_Chr12g0529041	turquoise
gene:HanXRQr2_Chr12g0529281	blue
gene:HanXRQr2_Chr12g0529531	turquoise
gene:HanXRQr2_Chr12g0529871	turquoise
gene:HanXRQr2_Chr12g0531631	turquoise
gene:HanXRQr2_Chr12g0531751	blue
gene:HanXRQr2_Chr12g0533651	turquoise
gene:HanXRQr2_Chr12g0533841	turquoise
gene:HanXRQr2_Chr12g0534241	blue
gene:HanXRQr2_Chr12g0534351	turquoise
gene:HanXRQr2_Chr12g0534441	green
gene:HanXRQr2_Chr12g0535751	brown
gene:HanXRQr2_Chr12g0536191	turquoise
gene:HanXRQr2_Chr12g0536281	turquoise
gene:HanXRQr2_Chr12g0537171	blue
gene:HanXRQr2_Chr12g0537361	turquoise
gene:HanXRQr2_Chr12g0537411	darkgrey
gene:HanXRQr2_Chr12g0537591	brown
gene:HanXRQr2_Chr12g0537781	brown
gene:HanXRQr2_Chr12g0537901	turquoise
gene:HanXRQr2_Chr12g0538071	grey
gene:HanXRQr2_Chr12g0539101	turquoise
gene:HanXRQr2_Chr12g0539361	darkgrey
gene:HanXRQr2_Chr12g0539591	yellow
gene:HanXRQr2_Chr12g0539781	turquoise
gene:HanXRQr2_Chr12g0540101	yellow
gene:HanXRQr2_Chr12g0540421	grey
gene:HanXRQr2_Chr12g0540471	turquoise
gene:HanXRQr2_Chr12g0541061	brown
gene:HanXRQr2_Chr12g0541231	turquoise
gene:HanXRQr2_Chr12g0542041	blue
gene:HanXRQr2_Chr12g0543271	blue
gene:HanXRQr2_Chr12g0543521	blue
gene:HanXRQr2_Chr12g0545141	blue
gene:HanXRQr2_Chr12g0545271	turquoise
gene:HanXRQr2_Chr12g0546431	turquoise
gene:HanXRQr2_Chr12g0547151	turquoise
gene:HanXRQr2_Chr12g0547531	blue
gene:HanXRQr2_Chr12g0548631	turquoise
gene:HanXRQr2_Chr12g0548791	brown
gene:HanXRQr2_Chr12g0549591	brown
gene:HanXRQr2_Chr12g0549651	brown
gene:HanXRQr2_Chr12g0549861	lightgreen
gene:HanXRQr2_Chr12g0550121	turquoise
gene:HanXRQr2_Chr12g0550671	turquoise
gene:HanXRQr2_Chr12g0551641	blue
gene:HanXRQr2_Chr12g0552161	turquoise
gene:HanXRQr2_Chr12g0552341	blue
gene:HanXRQr2_Chr12g0552571	yellow
gene:HanXRQr2_Chr12g0552621	turquoise
gene:HanXRQr2_Chr12g0552631	turquoise
gene:HanXRQr2_Chr12g0552661	blue
gene:HanXRQr2_Chr12g0552851	brown
gene:HanXRQr2_Chr12g0554881	turquoise
gene:HanXRQr2_Chr12g0556361	turquoise
gene:HanXRQr2_Chr12g0556571	blue
gene:HanXRQr2_Chr12g0556631	red
gene:HanXRQr2_Chr12g0556831	turquoise
gene:HanXRQr2_Chr12g0557051	turquoise
gene:HanXRQr2_Chr12g0557111	turquoise
gene:HanXRQr2_Chr12g0557351	red
gene:HanXRQr2_Chr12g0557401	brown
gene:HanXRQr2_Chr12g0557451	brown
gene:HanXRQr2_Chr12g0557991	turquoise
gene:HanXRQr2_Chr12g0559601	turquoise
gene:HanXRQr2_Chr12g0559811	turquoise
gene:HanXRQr2_Chr12g0560041	turquoise
gene:HanXRQr2_Chr12g0560201	blue
gene:HanXRQr2_Chr12g0560521	brown
gene:HanXRQr2_Chr12g0560541	brown
gene:HanXRQr2_Chr12g0560611	turquoise
gene:HanXRQr2_Chr12g0560941	turquoise
gene:HanXRQr2_Chr12g0561281	turquoise
gene:HanXRQr2_Chr12g0561311	brown
gene:HanXRQr2_Chr12g0561351	tan
gene:HanXRQr2_Chr12g0562001	brown
gene:HanXRQr2_Chr12g0562941	blue
gene:HanXRQr2_Chr12g0563711	turquoise
gene:HanXRQr2_Chr12g0563761	turquoise
gene:HanXRQr2_Chr12g0564431	blue
gene:HanXRQr2_Chr12g0564551	turquoise
gene:HanXRQr2_Chr13g0565401	brown
gene:HanXRQr2_Chr13g0567751	blue
gene:HanXRQr2_Chr13g0568151	turquoise
gene:HanXRQr2_Chr13g0568701	blue
gene:HanXRQr2_Chr13g0569541	blue
gene:HanXRQr2_Chr13g0569611	grey
gene:HanXRQr2_Chr13g0570671	tan
gene:HanXRQr2_Chr13g0570681	tan
gene:HanXRQr2_Chr13g0571341	yellow
gene:HanXRQr2_Chr13g0571961	turquoise
gene:HanXRQr2_Chr13g0572511	turquoise
gene:HanXRQr2_Chr13g0573061	turquoise
gene:HanXRQr2_Chr13g0574691	green
gene:HanXRQr2_Chr13g0575441	turquoise
gene:HanXRQr2_Chr13g0575941	turquoise
gene:HanXRQr2_Chr13g0576961	turquoise
gene:HanXRQr2_Chr13g0577191	turquoise
gene:HanXRQr2_Chr13g0577251	yellow
gene:HanXRQr2_Chr13g0577771	blue
gene:HanXRQr2_Chr13g0577911	turquoise
gene:HanXRQr2_Chr13g0578131	darkorange
gene:HanXRQr2_Chr13g0578551	turquoise
gene:HanXRQr2_Chr13g0578781	turquoise
gene:HanXRQr2_Chr13g0580021	brown
gene:HanXRQr2_Chr13g0580471	turquoise
gene:HanXRQr2_Chr13g0580911	brown
gene:HanXRQr2_Chr13g0580961	turquoise
gene:HanXRQr2_Chr13g0581011	turquoise
gene:HanXRQr2_Chr13g0581811	blue
gene:HanXRQr2_Chr13g0581821	turquoise
gene:HanXRQr2_Chr13g0582021	turquoise
gene:HanXRQr2_Chr13g0582151	blue
gene:HanXRQr2_Chr13g0582451	turquoise
gene:HanXRQr2_Chr13g0582481	turquoise
gene:HanXRQr2_Chr13g0583111	tan
gene:HanXRQr2_Chr13g0583501	blue
gene:HanXRQr2_Chr13g0583811	blue
gene:HanXRQr2_Chr13g0583911	turquoise
gene:HanXRQr2_Chr13g0584471	turquoise
gene:HanXRQr2_Chr13g0584651	turquoise
gene:HanXRQr2_Chr13g0584781	turquoise
gene:HanXRQr2_Chr13g0585501	turquoise
gene:HanXRQr2_Chr13g0585751	turquoise
gene:HanXRQr2_Chr13g0586111	turquoise
gene:HanXRQr2_Chr13g0586211	red
gene:HanXRQr2_Chr13g0586321	black
gene:HanXRQr2_Chr13g0586921	turquoise
gene:HanXRQr2_Chr13g0587751	turquoise
gene:HanXRQr2_Chr13g0587781	turquoise
gene:HanXRQr2_Chr13g0587861	turquoise
gene:HanXRQr2_Chr13g0587871	turquoise
gene:HanXRQr2_Chr13g0588061	turquoise
gene:HanXRQr2_Chr13g0588251	turquoise
gene:HanXRQr2_Chr13g0588811	turquoise
gene:HanXRQr2_Chr13g0589221	turquoise
gene:HanXRQr2_Chr13g0589461	turquoise
gene:HanXRQr2_Chr13g0589591	turquoise
gene:HanXRQr2_Chr13g0589781	turquoise
gene:HanXRQr2_Chr13g0590571	turquoise
gene:HanXRQr2_Chr13g0590621	brown
gene:HanXRQr2_Chr13g0591531	turquoise
gene:HanXRQr2_Chr13g0591661	blue
gene:HanXRQr2_Chr13g0592621	turquoise
gene:HanXRQr2_Chr13g0592681	turquoise
gene:HanXRQr2_Chr13g0592891	midnightblue
gene:HanXRQr2_Chr13g0593311	turquoise
gene:HanXRQr2_Chr13g0593361	turquoise
gene:HanXRQr2_Chr13g0593591	yellow
gene:HanXRQr2_Chr13g0593791	turquoise
gene:HanXRQr2_Chr13g0594211	blue
gene:HanXRQr2_Chr13g0595411	turquoise
gene:HanXRQr2_Chr13g0595771	turquoise
gene:HanXRQr2_Chr13g0596841	turquoise
gene:HanXRQr2_Chr13g0597281	greenyellow
gene:HanXRQr2_Chr13g0597731	blue
gene:HanXRQr2_Chr13g0597871	turquoise
gene:HanXRQr2_Chr13g0597981	turquoise
gene:HanXRQr2_Chr13g0598391	greenyellow
gene:HanXRQr2_Chr13g0598401	turquoise
gene:HanXRQr2_Chr13g0598721	turquoise
gene:HanXRQr2_Chr13g0599231	turquoise
gene:HanXRQr2_Chr13g0599451	turquoise
gene:HanXRQr2_Chr13g0600381	green
gene:HanXRQr2_Chr13g0601061	turquoise
gene:HanXRQr2_Chr13g0602441	blue
gene:HanXRQr2_Chr13g0602581	turquoise
gene:HanXRQr2_Chr13g0602811	blue
gene:HanXRQr2_Chr13g0602861	turquoise
gene:HanXRQr2_Chr13g0604861	red
gene:HanXRQr2_Chr13g0607371	blue
gene:HanXRQr2_Chr13g0607571	yellow
gene:HanXRQr2_Chr13g0608111	turquoise
gene:HanXRQr2_Chr13g0611251	turquoise
gene:HanXRQr2_Chr13g0612461	darkorange
gene:HanXRQr2_Chr13g0612801	turquoise
gene:HanXRQr2_Chr13g0612841	turquoise
gene:HanXRQr2_Chr13g0613051	turquoise
gene:HanXRQr2_Chr13g0613341	grey60
gene:HanXRQr2_Chr13g0613991	turquoise
gene:HanXRQr2_Chr13g0614151	blue
gene:HanXRQr2_Chr13g0614651	blue
gene:HanXRQr2_Chr13g0618811	magenta
gene:HanXRQr2_Chr13g0619181	turquoise
gene:HanXRQr2_Chr13g0619221	turquoise
gene:HanXRQr2_Chr14g0620041	turquoise
gene:HanXRQr2_Chr14g0620301	turquoise
gene:HanXRQr2_Chr14g0620651	brown
gene:HanXRQr2_Chr14g0621491	turquoise
gene:HanXRQr2_Chr14g0621971	lightcyan
gene:HanXRQr2_Chr14g0622241	tan
gene:HanXRQr2_Chr14g0622411	blue
gene:HanXRQr2_Chr14g0622421	blue
gene:HanXRQr2_Chr14g0623371	turquoise
gene:HanXRQr2_Chr14g0623531	turquoise
gene:HanXRQr2_Chr14g0625011	green
gene:HanXRQr2_Chr14g0625171	turquoise
gene:HanXRQr2_Chr14g0625671	turquoise
gene:HanXRQr2_Chr14g0625941	blue
gene:HanXRQr2_Chr14g0626221	turquoise
gene:HanXRQr2_Chr14g0626431	turquoise
gene:HanXRQr2_Chr14g0627641	turquoise
gene:HanXRQr2_Chr14g0628061	brown
gene:HanXRQr2_Chr14g0628991	brown
gene:HanXRQr2_Chr14g0629961	turquoise
gene:HanXRQr2_Chr14g0631311	turquoise
gene:HanXRQr2_Chr14g0631371	turquoise
gene:HanXRQr2_Chr14g0632201	turquoise
gene:HanXRQr2_Chr14g0633421	turquoise
gene:HanXRQr2_Chr14g0633751	turquoise
gene:HanXRQr2_Chr14g0633871	turquoise
gene:HanXRQr2_Chr14g0634501	turquoise
gene:HanXRQr2_Chr14g0634851	brown
gene:HanXRQr2_Chr14g0635331	green
gene:HanXRQr2_Chr14g0636991	turquoise
gene:HanXRQr2_Chr14g0638261	turquoise
gene:HanXRQr2_Chr14g0638751	blue
gene:HanXRQr2_Chr14g0639211	blue
gene:HanXRQr2_Chr14g0639271	turquoise
gene:HanXRQr2_Chr14g0639471	brown
gene:HanXRQr2_Chr14g0639481	turquoise
gene:HanXRQr2_Chr14g0639841	brown
gene:HanXRQr2_Chr14g0640941	blue
gene:HanXRQr2_Chr14g0641161	turquoise
gene:HanXRQr2_Chr14g0641821	turquoise
gene:HanXRQr2_Chr14g0642901	yellow
gene:HanXRQr2_Chr14g0643121	turquoise
gene:HanXRQr2_Chr14g0644141	turquoise
gene:HanXRQr2_Chr14g0644731	magenta
gene:HanXRQr2_Chr14g0644941	turquoise
gene:HanXRQr2_Chr14g0646361	turquoise
gene:HanXRQr2_Chr14g0647081	turquoise
gene:HanXRQr2_Chr14g0647421	turquoise
gene:HanXRQr2_Chr14g0647621	turquoise
gene:HanXRQr2_Chr14g0647751	blue
gene:HanXRQr2_Chr14g0647811	turquoise
gene:HanXRQr2_Chr14g0647911	brown
gene:HanXRQr2_Chr14g0648191	turquoise
gene:HanXRQr2_Chr14g0648661	turquoise
gene:HanXRQr2_Chr14g0650621	turquoise
gene:HanXRQr2_Chr14g0651321	turquoise
gene:HanXRQr2_Chr14g0651691	darkorange
gene:HanXRQr2_Chr14g0652541	turquoise
gene:HanXRQr2_Chr14g0652801	turquoise
gene:HanXRQr2_Chr14g0653081	turquoise
gene:HanXRQr2_Chr14g0653131	turquoise
gene:HanXRQr2_Chr14g0653371	turquoise
gene:HanXRQr2_Chr14g0653601	brown
gene:HanXRQr2_Chr14g0653761	yellow
gene:HanXRQr2_Chr14g0653791	turquoise
gene:HanXRQr2_Chr14g0654221	brown
gene:HanXRQr2_Chr14g0654511	turquoise
gene:HanXRQr2_Chr14g0654651	blue
gene:HanXRQr2_Chr14g0655201	turquoise
gene:HanXRQr2_Chr14g0655251	grey
gene:HanXRQr2_Chr14g0655281	turquoise
gene:HanXRQr2_Chr14g0655711	turquoise
gene:HanXRQr2_Chr14g0655801	turquoise
gene:HanXRQr2_Chr14g0655861	yellow
gene:HanXRQr2_Chr14g0658061	blue
gene:HanXRQr2_Chr14g0658411	turquoise
gene:HanXRQr2_Chr14g0658451	blue
gene:HanXRQr2_Chr14g0658551	turquoise
gene:HanXRQr2_Chr14g0658771	turquoise
gene:HanXRQr2_Chr14g0659651	turquoise
gene:HanXRQr2_Chr14g0659691	turquoise
gene:HanXRQr2_Chr14g0659701	white
gene:HanXRQr2_Chr14g0659851	turquoise
gene:HanXRQr2_Chr14g0660061	green
gene:HanXRQr2_Chr14g0660441	purple
gene:HanXRQr2_Chr14g0660881	blue
gene:HanXRQr2_Chr14g0660891	turquoise
gene:HanXRQr2_Chr14g0661351	green
gene:HanXRQr2_Chr14g0661511	blue
gene:HanXRQr2_Chr14g0661551	turquoise
gene:HanXRQr2_Chr14g0661711	brown
gene:HanXRQr2_Chr14g0663601	brown
gene:HanXRQr2_Chr14g0663751	turquoise
gene:HanXRQr2_Chr14g0663871	turquoise
gene:HanXRQr2_Chr14g0664251	blue
gene:HanXRQr2_Chr14g0664481	blue
gene:HanXRQr2_Chr14g0665811	turquoise
gene:HanXRQr2_Chr14g0666021	turquoise
gene:HanXRQr2_Chr14g0666261	brown
gene:HanXRQr2_Chr14g0667691	turquoise
gene:HanXRQr2_Chr14g0668461	magenta
gene:HanXRQr2_Chr14g0668721	turquoise
gene:HanXRQr2_Chr14g0668751	brown
gene:HanXRQr2_Chr14g0670051	turquoise
gene:HanXRQr2_Chr14g0670321	darkorange
gene:HanXRQr2_Chr14g0670651	turquoise
gene:HanXRQr2_Chr15g0671121	black
gene:HanXRQr2_Chr15g0672841	grey
gene:HanXRQr2_Chr15g0673041	turquoise
gene:HanXRQr2_Chr15g0674941	turquoise
gene:HanXRQr2_Chr15g0676071	blue
gene:HanXRQr2_Chr15g0676571	turquoise
gene:HanXRQr2_Chr15g0676581	blue
gene:HanXRQr2_Chr15g0676781	brown
gene:HanXRQr2_Chr15g0677201	turquoise
gene:HanXRQr2_Chr15g0677801	green
gene:HanXRQr2_Chr15g0677871	turquoise
gene:HanXRQr2_Chr15g0677971	black
gene:HanXRQr2_Chr15g0677991	black
gene:HanXRQr2_Chr15g0680041	turquoise
gene:HanXRQr2_Chr15g0680121	greenyellow
gene:HanXRQr2_Chr15g0681391	turquoise
gene:HanXRQr2_Chr15g0681461	blue
gene:HanXRQr2_Chr15g0681681	red
gene:HanXRQr2_Chr15g0682021	green
gene:HanXRQr2_Chr15g0682641	turquoise
gene:HanXRQr2_Chr15g0683671	brown
gene:HanXRQr2_Chr15g0683681	brown
gene:HanXRQr2_Chr15g0683771	brown
gene:HanXRQr2_Chr15g0683861	turquoise
gene:HanXRQr2_Chr15g0683891	green
gene:HanXRQr2_Chr15g0683991	turquoise
gene:HanXRQr2_Chr15g0684521	greenyellow
gene:HanXRQr2_Chr15g0684821	turquoise
gene:HanXRQr2_Chr15g0686301	blue
gene:HanXRQr2_Chr15g0686431	turquoise
gene:HanXRQr2_Chr15g0686631	turquoise
gene:HanXRQr2_Chr15g0686991	turquoise
gene:HanXRQr2_Chr15g0688081	blue
gene:HanXRQr2_Chr15g0688221	turquoise
gene:HanXRQr2_Chr15g0688681	turquoise
gene:HanXRQr2_Chr15g0689191	turquoise
gene:HanXRQr2_Chr15g0689941	blue
gene:HanXRQr2_Chr15g0690101	brown
gene:HanXRQr2_Chr15g0690131	turquoise
gene:HanXRQr2_Chr15g0690971	turquoise
gene:HanXRQr2_Chr15g0692381	turquoise
gene:HanXRQr2_Chr15g0692391	turquoise
gene:HanXRQr2_Chr15g0692641	turquoise
gene:HanXRQr2_Chr15g0694351	blue
gene:HanXRQr2_Chr15g0694381	blue
gene:HanXRQr2_Chr15g0696531	turquoise
gene:HanXRQr2_Chr15g0697731	turquoise
gene:HanXRQr2_Chr15g0697751	grey60
gene:HanXRQr2_Chr15g0697921	yellow
gene:HanXRQr2_Chr15g0698441	yellow
gene:HanXRQr2_Chr15g0698901	blue
gene:HanXRQr2_Chr15g0699131	turquoise
gene:HanXRQr2_Chr15g0700171	turquoise
gene:HanXRQr2_Chr15g0700251	turquoise
gene:HanXRQr2_Chr15g0700721	turquoise
gene:HanXRQr2_Chr15g0700991	blue
gene:HanXRQr2_Chr15g0702461	turquoise
gene:HanXRQr2_Chr15g0702481	turquoise
gene:HanXRQr2_Chr15g0702531	brown
gene:HanXRQr2_Chr15g0702811	turquoise
gene:HanXRQr2_Chr15g0704641	turquoise
gene:HanXRQr2_Chr15g0705451	blue
gene:HanXRQr2_Chr15g0705471	turquoise
gene:HanXRQr2_Chr15g0706061	turquoise
gene:HanXRQr2_Chr15g0706601	turquoise
gene:HanXRQr2_Chr15g0706671	turquoise
gene:HanXRQr2_Chr15g0706921	turquoise
gene:HanXRQr2_Chr15g0706931	turquoise
gene:HanXRQr2_Chr15g0706981	turquoise
gene:HanXRQr2_Chr15g0707221	turquoise
gene:HanXRQr2_Chr15g0707311	brown
gene:HanXRQr2_Chr15g0707521	turquoise
gene:HanXRQr2_Chr15g0708171	turquoise
gene:HanXRQr2_Chr15g0708501	yellow
gene:HanXRQr2_Chr15g0708781	turquoise
gene:HanXRQr2_Chr15g0708951	turquoise
gene:HanXRQr2_Chr15g0709361	black
gene:HanXRQr2_Chr15g0709561	turquoise
gene:HanXRQr2_Chr15g0709611	turquoise
gene:HanXRQr2_Chr15g0709891	turquoise
gene:HanXRQr2_Chr15g0710521	turquoise
gene:HanXRQr2_Chr15g0711031	blue
gene:HanXRQr2_Chr15g0711201	turquoise
gene:HanXRQr2_Chr15g0711321	turquoise
gene:HanXRQr2_Chr15g0712671	brown
gene:HanXRQr2_Chr15g0713361	red
gene:HanXRQr2_Chr15g0713951	brown
gene:HanXRQr2_Chr15g0714361	green
gene:HanXRQr2_Chr15g0714981	turquoise
gene:HanXRQr2_Chr15g0715751	turquoise
gene:HanXRQr2_Chr15g0715941	blue
gene:HanXRQr2_Chr15g0716841	turquoise
gene:HanXRQr2_Chr15g0717031	turquoise
gene:HanXRQr2_Chr15g0717061	turquoise
gene:HanXRQr2_Chr15g0718001	yellow
gene:HanXRQr2_Chr15g0718491	turquoise
gene:HanXRQr2_Chr15g0718521	green
gene:HanXRQr2_Chr15g0718591	darkorange
gene:HanXRQr2_Chr15g0719011	turquoise
gene:HanXRQr2_Chr15g0719221	brown
gene:HanXRQr2_Chr15g0720171	turquoise
gene:HanXRQr2_Chr15g0721171	purple
gene:HanXRQr2_Chr15g0721981	red
gene:HanXRQr2_Chr15g0722131	turquoise
gene:HanXRQr2_Chr16g0723221	turquoise
gene:HanXRQr2_Chr16g0723241	brown
gene:HanXRQr2_Chr16g0723401	turquoise
gene:HanXRQr2_Chr16g0723831	green
gene:HanXRQr2_Chr16g0723881	green
gene:HanXRQr2_Chr16g0724351	blue
gene:HanXRQr2_Chr16g0724371	turquoise
gene:HanXRQr2_Chr16g0725001	brown
gene:HanXRQr2_Chr16g0725221	brown
gene:HanXRQr2_Chr16g0725481	yellow
gene:HanXRQr2_Chr16g0725831	turquoise
gene:HanXRQr2_Chr16g0726221	turquoise
gene:HanXRQr2_Chr16g0726531	turquoise
gene:HanXRQr2_Chr16g0726681	yellow
gene:HanXRQr2_Chr16g0726831	green
gene:HanXRQr2_Chr16g0726991	blue
gene:HanXRQr2_Chr16g0727171	turquoise
gene:HanXRQr2_Chr16g0727461	turquoise
gene:HanXRQr2_Chr16g0727491	brown
gene:HanXRQr2_Chr16g0728351	brown
gene:HanXRQr2_Chr16g0729071	turquoise
gene:HanXRQr2_Chr16g0729261	yellow
gene:HanXRQr2_Chr16g0729361	turquoise
gene:HanXRQr2_Chr16g0729821	blue
gene:HanXRQr2_Chr16g0730251	blue
gene:HanXRQr2_Chr16g0730291	turquoise
gene:HanXRQr2_Chr16g0730991	turquoise
gene:HanXRQr2_Chr16g0731181	brown
gene:HanXRQr2_Chr16g0731211	turquoise
gene:HanXRQr2_Chr16g0731451	blue
gene:HanXRQr2_Chr16g0731681	turquoise
gene:HanXRQr2_Chr16g0731701	grey60
gene:HanXRQr2_Chr16g0731981	turquoise
gene:HanXRQr2_Chr16g0732011	lightcyan
gene:HanXRQr2_Chr16g0732591	black
gene:HanXRQr2_Chr16g0733151	turquoise
gene:HanXRQr2_Chr16g0733331	turquoise
gene:HanXRQr2_Chr16g0733441	turquoise
gene:HanXRQr2_Chr16g0733621	turquoise
gene:HanXRQr2_Chr16g0733701	turquoise
gene:HanXRQr2_Chr16g0734071	green
gene:HanXRQr2_Chr16g0735471	turquoise
gene:HanXRQr2_Chr16g0735481	turquoise
gene:HanXRQr2_Chr16g0735541	turquoise
gene:HanXRQr2_Chr16g0735621	turquoise
gene:HanXRQr2_Chr16g0735881	blue
gene:HanXRQr2_Chr16g0736101	turquoise
gene:HanXRQr2_Chr16g0736661	midnightblue
gene:HanXRQr2_Chr16g0737361	turquoise
gene:HanXRQr2_Chr16g0737591	brown
gene:HanXRQr2_Chr16g0738021	turquoise
gene:HanXRQr2_Chr16g0738531	turquoise
gene:HanXRQr2_Chr16g0738801	turquoise
gene:HanXRQr2_Chr16g0738981	yellow
gene:HanXRQr2_Chr16g0739081	turquoise
gene:HanXRQr2_Chr16g0739181	turquoise
gene:HanXRQr2_Chr16g0739731	brown
gene:HanXRQr2_Chr16g0740021	turquoise
gene:HanXRQr2_Chr16g0740501	red
gene:HanXRQr2_Chr16g0741791	brown
gene:HanXRQr2_Chr16g0742101	turquoise
gene:HanXRQr2_Chr16g0742761	blue
gene:HanXRQr2_Chr16g0742781	turquoise
gene:HanXRQr2_Chr16g0742801	turquoise
gene:HanXRQr2_Chr16g0743061	turquoise
gene:HanXRQr2_Chr16g0743891	yellow
gene:HanXRQr2_Chr16g0745281	turquoise
gene:HanXRQr2_Chr16g0745421	brown
gene:HanXRQr2_Chr16g0745681	brown
gene:HanXRQr2_Chr16g0745831	blue
gene:HanXRQr2_Chr16g0745841	turquoise
gene:HanXRQr2_Chr16g0746111	turquoise
gene:HanXRQr2_Chr16g0746151	black
gene:HanXRQr2_Chr16g0746251	brown
gene:HanXRQr2_Chr16g0747601	turquoise
gene:HanXRQr2_Chr16g0748701	turquoise
gene:HanXRQr2_Chr16g0748801	blue
gene:HanXRQr2_Chr16g0749001	green
gene:HanXRQr2_Chr16g0750571	blue
gene:HanXRQr2_Chr16g0750851	turquoise
gene:HanXRQr2_Chr16g0750931	turquoise
gene:HanXRQr2_Chr16g0751041	green
gene:HanXRQr2_Chr16g0751091	turquoise
gene:HanXRQr2_Chr16g0751301	turquoise
gene:HanXRQr2_Chr16g0751541	turquoise
gene:HanXRQr2_Chr16g0752451	brown
gene:HanXRQr2_Chr16g0753001	turquoise
gene:HanXRQr2_Chr16g0753041	turquoise
gene:HanXRQr2_Chr16g0753111	turquoise
gene:HanXRQr2_Chr16g0753891	brown
gene:HanXRQr2_Chr16g0754281	turquoise
gene:HanXRQr2_Chr16g0754411	turquoise
gene:HanXRQr2_Chr16g0754601	turquoise
gene:HanXRQr2_Chr16g0754621	turquoise
gene:HanXRQr2_Chr16g0754891	turquoise
gene:HanXRQr2_Chr16g0755001	green
gene:HanXRQr2_Chr16g0755081	turquoise
gene:HanXRQr2_Chr16g0756181	blue
gene:HanXRQr2_Chr16g0756841	turquoise
gene:HanXRQr2_Chr16g0757021	blue
gene:HanXRQr2_Chr16g0757081	turquoise
gene:HanXRQr2_Chr16g0757621	turquoise
gene:HanXRQr2_Chr16g0757901	lightyellow
gene:HanXRQr2_Chr16g0758151	blue
gene:HanXRQr2_Chr16g0758311	turquoise
gene:HanXRQr2_Chr16g0758461	turquoise
gene:HanXRQr2_Chr16g0758501	turquoise
gene:HanXRQr2_Chr16g0758511	turquoise
gene:HanXRQr2_Chr16g0759671	blue
gene:HanXRQr2_Chr16g0759791	turquoise
gene:HanXRQr2_Chr16g0759911	brown
gene:HanXRQr2_Chr16g0761431	turquoise
gene:HanXRQr2_Chr16g0763211	turquoise
gene:HanXRQr2_Chr16g0764111	turquoise
gene:HanXRQr2_Chr16g0764121	blue
gene:HanXRQr2_Chr16g0764611	turquoise
gene:HanXRQr2_Chr16g0764791	turquoise
gene:HanXRQr2_Chr16g0765371	turquoise
gene:HanXRQr2_Chr16g0766331	turquoise
gene:HanXRQr2_Chr16g0767351	turquoise
gene:HanXRQr2_Chr16g0768081	turquoise
gene:HanXRQr2_Chr16g0768381	pink
gene:HanXRQr2_Chr16g0768451	royalblue
gene:HanXRQr2_Chr16g0769521	turquoise
gene:HanXRQr2_Chr16g0770511	turquoise
gene:HanXRQr2_Chr16g0772701	turquoise
gene:HanXRQr2_Chr16g0774061	turquoise
gene:HanXRQr2_Chr16g0774771	turquoise
gene:HanXRQr2_Chr16g0774841	brown
gene:HanXRQr2_Chr16g0775221	green
gene:HanXRQr2_Chr16g0776021	turquoise
gene:HanXRQr2_Chr16g0776561	brown
gene:HanXRQr2_Chr16g0776771	turquoise
gene:HanXRQr2_Chr16g0776861	turquoise
gene:HanXRQr2_Chr16g0777011	yellow
gene:HanXRQr2_Chr16g0778101	turquoise
gene:HanXRQr2_Chr16g0778341	turquoise
gene:HanXRQr2_Chr16g0778521	blue
gene:HanXRQr2_Chr17g0779651	turquoise
gene:HanXRQr2_Chr17g0779811	turquoise
gene:HanXRQr2_Chr17g0780201	turquoise
gene:HanXRQr2_Chr17g0780321	brown
gene:HanXRQr2_Chr17g0780891	blue
gene:HanXRQr2_Chr17g0780971	red
gene:HanXRQr2_Chr17g0781301	brown
gene:HanXRQr2_Chr17g0781521	black
gene:HanXRQr2_Chr17g0781931	blue
gene:HanXRQr2_Chr17g0783481	blue
gene:HanXRQr2_Chr17g0783571	blue
gene:HanXRQr2_Chr17g0783791	brown
gene:HanXRQr2_Chr17g0783831	turquoise
gene:HanXRQr2_Chr17g0784391	turquoise
gene:HanXRQr2_Chr17g0784571	turquoise
gene:HanXRQr2_Chr17g0784891	purple
gene:HanXRQr2_Chr17g0785071	brown
gene:HanXRQr2_Chr17g0785291	turquoise
gene:HanXRQr2_Chr17g0785541	yellow
gene:HanXRQr2_Chr17g0785931	turquoise
gene:HanXRQr2_Chr17g0786281	turquoise
gene:HanXRQr2_Chr17g0787471	turquoise
gene:HanXRQr2_Chr17g0787591	turquoise
gene:HanXRQr2_Chr17g0787901	turquoise
gene:HanXRQr2_Chr17g0788221	turquoise
gene:HanXRQr2_Chr17g0788301	turquoise
gene:HanXRQr2_Chr17g0788441	turquoise
gene:HanXRQr2_Chr17g0788541	turquoise
gene:HanXRQr2_Chr17g0789181	turquoise
gene:HanXRQr2_Chr17g0789511	turquoise
gene:HanXRQr2_Chr17g0789731	yellow
gene:HanXRQr2_Chr17g0790011	turquoise
gene:HanXRQr2_Chr17g0791531	red
gene:HanXRQr2_Chr17g0793131	turquoise
gene:HanXRQr2_Chr17g0793771	red
gene:HanXRQr2_Chr17g0794201	turquoise
gene:HanXRQr2_Chr17g0794451	turquoise
gene:HanXRQr2_Chr17g0794491	turquoise
gene:HanXRQr2_Chr17g0794571	turquoise
gene:HanXRQr2_Chr17g0795511	brown
gene:HanXRQr2_Chr17g0796041	turquoise
gene:HanXRQr2_Chr17g0796251	red
gene:HanXRQr2_Chr17g0796471	brown
gene:HanXRQr2_Chr17g0796571	turquoise
gene:HanXRQr2_Chr17g0797441	purple
gene:HanXRQr2_Chr17g0797861	purple
gene:HanXRQr2_Chr17g0798091	turquoise
gene:HanXRQr2_Chr17g0798121	turquoise
gene:HanXRQr2_Chr17g0798561	turquoise
gene:HanXRQr2_Chr17g0798651	turquoise
gene:HanXRQr2_Chr17g0798801	brown
gene:HanXRQr2_Chr17g0798841	red
gene:HanXRQr2_Chr17g0798921	turquoise
gene:HanXRQr2_Chr17g0802091	turquoise
gene:HanXRQr2_Chr17g0802181	green
gene:HanXRQr2_Chr17g0802541	black
gene:HanXRQr2_Chr17g0803151	turquoise
gene:HanXRQr2_Chr17g0803811	turquoise
gene:HanXRQr2_Chr17g0804071	brown
gene:HanXRQr2_Chr17g0807171	brown
gene:HanXRQr2_Chr17g0808551	magenta
gene:HanXRQr2_Chr17g0808961	brown
gene:HanXRQr2_Chr17g0809621	blue
gene:HanXRQr2_Chr17g0809891	brown
gene:HanXRQr2_Chr17g0809971	turquoise
gene:HanXRQr2_Chr17g0810531	turquoise
gene:HanXRQr2_Chr17g0810571	tan
gene:HanXRQr2_Chr17g0810591	turquoise
gene:HanXRQr2_Chr17g0811681	turquoise
gene:HanXRQr2_Chr17g0811771	yellow
gene:HanXRQr2_Chr17g0812161	turquoise
gene:HanXRQr2_Chr17g0812871	yellow
gene:HanXRQr2_Chr17g0813191	turquoise
gene:HanXRQr2_Chr17g0813251	turquoise
gene:HanXRQr2_Chr17g0813331	turquoise
gene:HanXRQr2_Chr17g0814771	blue
gene:HanXRQr2_Chr17g0815861	brown
gene:HanXRQr2_Chr17g0815871	turquoise
gene:HanXRQr2_Chr17g0815901	brown
gene:HanXRQr2_Chr17g0816391	turquoise
gene:HanXRQr2_Chr17g0817641	turquoise
gene:HanXRQr2_Chr17g0818651	turquoise
gene:HanXRQr2_Chr17g0819241	turquoise
gene:HanXRQr2_Chr17g0819351	turquoise
gene:HanXRQr2_Chr17g0820071	turquoise
gene:HanXRQr2_Chr17g0820171	turquoise
gene:HanXRQr2_Chr17g0820611	brown
gene:HanXRQr2_Chr17g0820841	blue
gene:HanXRQr2_Chr17g0820861	blue
gene:HanXRQr2_Chr17g0820961	turquoise
gene:HanXRQr2_Chr17g0821201	turquoise
gene:HanXRQr2_Chr17g0822091	white
gene:HanXRQr2_Chr17g0822411	turquoise
gene:HanXRQr2_Chr17g0822671	blue
gene:HanXRQr2_Chr17g0822701	blue
gene:HanXRQr2_Chr17g0823541	turquoise
gene:HanXRQr2_Chr17g0824931	blue
gene:HanXRQr2_Chr17g0824941	turquoise
gene:HanXRQr2_Chr17g0825951	blue
gene:HanXRQr2_Chr17g0826681	turquoise
gene:HanXRQr2_Chr17g0826701	blue
gene:HanXRQr2_Chr17g0826951	grey60
gene:HanXRQr2_Chr17g0827011	turquoise
gene:HanXRQr2_Chr17g0827091	turquoise
gene:HanXRQr2_Chr17g0827541	turquoise
gene:HanXRQr2_Chr17g0828121	brown
gene:HanXRQr2_Chr17g0828721	turquoise
gene:HanXRQr2_Chr17g0829011	turquoise
gene:HanXRQr2_Chr17g0829481	turquoise
gene:HanXRQr2_Chr17g0830271	turquoise
gene:HanXRQr2_Chr17g0830311	turquoise
gene:HanXRQr2_Chr17g0830521	blue
gene:HanXRQr2_Chr17g0830581	brown
gene:HanXRQr2_Chr17g0830721	turquoise
gene:HanXRQr2_Chr17g0831191	turquoise
gene:HanXRQr2_Chr17g0831701	brown
gene:HanXRQr2_MTg0835031	green
gene:HanXRQr2_MTg0835181	darkturquoise
gene:HanXRQr2_MTg0835221	darkorange

## Sheet: D_Leaf
gene:HanXRQr2_Chr01g0001731	midnightblue
gene:HanXRQr2_Chr01g0002901	grey
gene:HanXRQr2_Chr01g0006421	turquoise
gene:HanXRQr2_Chr01g0011041	green
gene:HanXRQr2_Chr01g0012541	turquoise
gene:HanXRQr2_Chr01g0015191	turquoise
gene:HanXRQr2_Chr01g0018261	turquoise
gene:HanXRQr2_Chr01g0022321	midnightblue
gene:HanXRQr2_Chr01g0031391	turquoise
gene:HanXRQr2_Chr01g0033731	turquoise
gene:HanXRQr2_Chr01g0036111	turquoise
gene:HanXRQr2_Chr01g0044111	brown
gene:HanXRQr2_Chr02g0051561	black
gene:HanXRQr2_Chr02g0056871	brown
gene:HanXRQr2_Chr02g0075451	blue
gene:HanXRQr2_Chr02g0077211	turquoise
gene:HanXRQr2_Chr02g0081011	turquoise
gene:HanXRQr2_Chr03g0087191	turquoise
gene:HanXRQr2_Chr03g0089111	turquoise
gene:HanXRQr2_Chr03g0096211	red
gene:HanXRQr2_Chr03g0106601	turquoise
gene:HanXRQr2_Chr03g0107031	blue
gene:HanXRQr2_Chr03g0113631	turquoise
gene:HanXRQr2_Chr03g0131031	turquoise
gene:HanXRQr2_Chr03g0132971	blue
gene:HanXRQr2_Chr03g0135051	turquoise
gene:HanXRQr2_Chr03g0137281	turquoise
gene:HanXRQr2_Chr04g0141591	turquoise
gene:HanXRQr2_Chr04g0148841	brown
gene:HanXRQr2_Chr04g0150951	blue
gene:HanXRQr2_Chr04g0163761	brown
gene:HanXRQr2_Chr04g0165961	turquoise
gene:HanXRQr2_Chr04g0168361	turquoise
gene:HanXRQr2_Chr04g0173591	turquoise
gene:HanXRQr2_Chr04g0174811	turquoise
gene:HanXRQr2_Chr04g0178021	turquoise
gene:HanXRQr2_Chr05g0194311	turquoise
gene:HanXRQr2_Chr05g0196071	yellow
gene:HanXRQr2_Chr05g0199271	brown
gene:HanXRQr2_Chr05g0203461	turquoise
gene:HanXRQr2_Chr05g0208541	turquoise
gene:HanXRQr2_Chr05g0215051	turquoise
gene:HanXRQr2_Chr05g0217271	brown
gene:HanXRQr2_Chr05g0218821	turquoise
gene:HanXRQr2_Chr05g0224651	blue
gene:HanXRQr2_Chr05g0227821	green
gene:HanXRQr2_Chr06g0240521	turquoise
gene:HanXRQr2_Chr06g0248401	blue
gene:HanXRQr2_Chr06g0254771	turquoise
gene:HanXRQr2_Chr06g0254841	turquoise
gene:HanXRQr2_Chr06g0260241	brown
gene:HanXRQr2_Chr06g0270671	turquoise
gene:HanXRQr2_Chr06g0276751	turquoise
gene:HanXRQr2_Chr07g0280191	cyan
gene:HanXRQr2_Chr07g0285731	brown
gene:HanXRQr2_Chr07g0303781	turquoise
gene:HanXRQr2_Chr07g0304521	turquoise
gene:HanXRQr2_Chr07g0311171	brown
gene:HanXRQr2_Chr07g0311191	green
gene:HanXRQr2_Chr07g0316761	turquoise
gene:HanXRQr2_Chr08g0326401	green
gene:HanXRQr2_Chr08g0338631	green
gene:HanXRQr2_Chr08g0339031	turquoise
gene:HanXRQr2_Chr08g0340551	turquoise
gene:HanXRQr2_Chr08g0341371	turquoise
gene:HanXRQr2_Chr08g0341771	blue
gene:HanXRQr2_Chr08g0351201	turquoise
gene:HanXRQr2_Chr09g0362901	turquoise
gene:HanXRQr2_Chr09g0367691	yellow
gene:HanXRQr2_Chr09g0374811	turquoise
gene:HanXRQr2_Chr09g0384901	turquoise
gene:HanXRQr2_Chr09g0386861	white
gene:HanXRQr2_Chr09g0389151	yellow
gene:HanXRQr2_Chr09g0392541	turquoise
gene:HanXRQr2_Chr09g0395791	turquoise
gene:HanXRQr2_Chr09g0410221	green
gene:HanXRQr2_Chr09g0417231	turquoise
gene:HanXRQr2_Chr09g0417271	turquoise
gene:HanXRQr2_Chr10g0421121	turquoise
gene:HanXRQr2_Chr10g0424111	turquoise
gene:HanXRQr2_Chr10g0438091	turquoise
gene:HanXRQr2_Chr10g0438261	yellow
gene:HanXRQr2_Chr10g0464901	blue
gene:HanXRQr2_Chr10g0465481	brown
gene:HanXRQr2_Chr11g0469111	green
gene:HanXRQr2_Chr11g0469771	turquoise
gene:HanXRQr2_Chr11g0486021	brown
gene:HanXRQr2_Chr11g0487651	turquoise
gene:HanXRQr2_Chr11g0488341	turquoise
gene:HanXRQr2_Chr11g0492011	turquoise
gene:HanXRQr2_Chr11g0501271	turquoise
gene:HanXRQr2_Chr11g0508121	yellow
gene:HanXRQr2_Chr11g0508411	turquoise
gene:HanXRQr2_Chr11g0509101	turquoise
gene:HanXRQr2_Chr11g0512671	blue
gene:HanXRQr2_Chr12g0520991	turquoise
gene:HanXRQr2_Chr12g0521741	brown
gene:HanXRQr2_Chr12g0521891	turquoise
gene:HanXRQr2_Chr12g0523041	turquoise
gene:HanXRQr2_Chr12g0525211	green
gene:HanXRQr2_Chr12g0528971	turquoise
gene:HanXRQr2_Chr12g0531891	turquoise
gene:HanXRQr2_Chr12g0532871	turquoise
gene:HanXRQr2_Chr12g0538171	brown
gene:HanXRQr2_Chr12g0545841	brown
gene:HanXRQr2_Chr13g0569621	turquoise
gene:HanXRQr2_Chr13g0587851	black
gene:HanXRQr2_Chr13g0589431	turquoise
gene:HanXRQr2_Chr13g0590911	blue
gene:HanXRQr2_Chr13g0591451	red
gene:HanXRQr2_Chr13g0591491	green
gene:HanXRQr2_Chr13g0595281	brown
gene:HanXRQr2_Chr13g0597521	turquoise
gene:HanXRQr2_Chr13g0598061	blue
gene:HanXRQr2_Chr13g0600021	turquoise
gene:HanXRQr2_Chr13g0602651	turquoise
gene:HanXRQr2_Chr13g0603921	turquoise
gene:HanXRQr2_Chr13g0616731	turquoise
gene:HanXRQr2_Chr14g0625741	white
gene:HanXRQr2_Chr14g0625751	grey
gene:HanXRQr2_Chr14g0631031	turquoise
gene:HanXRQr2_Chr14g0644761	brown
gene:HanXRQr2_Chr14g0650091	turquoise
gene:HanXRQr2_Chr14g0658171	turquoise
gene:HanXRQr2_Chr14g0659181	blue
gene:HanXRQr2_Chr14g0669681	turquoise
gene:HanXRQr2_Chr15g0681181	yellow
gene:HanXRQr2_Chr15g0682871	turquoise
gene:HanXRQr2_Chr15g0685941	turquoise
gene:HanXRQr2_Chr15g0697981	midnightblue
gene:HanXRQr2_Chr15g0700881	yellow
gene:HanXRQr2_Chr15g0704071	yellow
gene:HanXRQr2_Chr15g0710441	turquoise
gene:HanXRQr2_Chr15g0714251	turquoise
gene:HanXRQr2_Chr15g0716571	brown
gene:HanXRQr2_Chr15g0721741	brown
gene:HanXRQr2_Chr16g0726071	turquoise
gene:HanXRQr2_Chr16g0739311	turquoise
gene:HanXRQr2_Chr16g0739621	turquoise
gene:HanXRQr2_Chr16g0759951	red
gene:HanXRQr2_Chr16g0764041	turquoise
gene:HanXRQr2_Chr16g0768131	lightgreen
gene:HanXRQr2_Chr16g0769931	brown
gene:HanXRQr2_Chr16g0772131	tan
gene:HanXRQr2_Chr17g0779251	turquoise
gene:HanXRQr2_Chr17g0789431	turquoise
gene:HanXRQr2_Chr17g0794631	blue
gene:HanXRQr2_Chr17g0797741	turquoise
gene:HanXRQr2_Chr17g0812451	turquoise
gene:HanXRQr2_Chr17g0818761	blue
gene:HanXRQr2_Chr17g0819091	turquoise
gene:HanXRQr2_Chr17g0830501	brown

## Sheet: N_Leaf
gene:HanXRQr2_CPg0835981	royalblue
gene:HanXRQr2_CPg0835991	brown
gene:HanXRQr2_CPg0836001	brown
gene:HanXRQr2_CPg0836061	brown
gene:HanXRQr2_CPg0836081	brown
gene:HanXRQr2_CPg0836481	yellow
gene:HanXRQr2_CPg0836581	brown
gene:HanXRQr2_CPg0836651	brown
gene:HanXRQr2_CPg0836761	green
gene:HanXRQr2_CPg0836811	green
gene:HanXRQr2_CPg0837231	brown
gene:HanXRQr2_Chr00c002g0832461	turquoise
gene:HanXRQr2_Chr00c006g0832591	yellow
gene:HanXRQr2_Chr00c007g0832631	turquoise
gene:HanXRQr2_Chr00c030g0833121	brown
gene:HanXRQr2_Chr00c070g0833621	brown
gene:HanXRQr2_Chr00c071g0833651	darkred
gene:HanXRQr2_Chr00c149g0834041	green
gene:HanXRQr2_Chr00c149g0834051	magenta
gene:HanXRQr2_Chr01g0000011	turquoise
gene:HanXRQr2_Chr01g0000081	turquoise
gene:HanXRQr2_Chr01g0000241	brown
gene:HanXRQr2_Chr01g0001161	turquoise
gene:HanXRQr2_Chr01g0001351	green
gene:HanXRQr2_Chr01g0001521	turquoise
gene:HanXRQr2_Chr01g0001711	green
gene:HanXRQr2_Chr01g0001951	brown
gene:HanXRQr2_Chr01g0001971	brown
gene:HanXRQr2_Chr01g0001991	brown
gene:HanXRQr2_Chr01g0002441	turquoise
gene:HanXRQr2_Chr01g0002781	brown
gene:HanXRQr2_Chr01g0002971	green
gene:HanXRQr2_Chr01g0003011	green
gene:HanXRQr2_Chr01g0003071	turquoise
gene:HanXRQr2_Chr01g0003111	brown
gene:HanXRQr2_Chr01g0003261	yellow
gene:HanXRQr2_Chr01g0003471	brown
gene:HanXRQr2_Chr01g0003551	green
gene:HanXRQr2_Chr01g0003561	turquoise
gene:HanXRQr2_Chr01g0003581	blue
gene:HanXRQr2_Chr01g0003771	turquoise
gene:HanXRQr2_Chr01g0003881	brown
gene:HanXRQr2_Chr01g0004021	brown
gene:HanXRQr2_Chr01g0004131	green
gene:HanXRQr2_Chr01g0004321	green
gene:HanXRQr2_Chr01g0004441	green
gene:HanXRQr2_Chr01g0004521	green
gene:HanXRQr2_Chr01g0004541	green
gene:HanXRQr2_Chr01g0004811	turquoise
gene:HanXRQr2_Chr01g0005061	brown
gene:HanXRQr2_Chr01g0005631	turquoise
gene:HanXRQr2_Chr01g0005921	turquoise
gene:HanXRQr2_Chr01g0006671	turquoise
gene:HanXRQr2_Chr01g0006691	turquoise
gene:HanXRQr2_Chr01g0006781	green
gene:HanXRQr2_Chr01g0006901	brown
gene:HanXRQr2_Chr01g0006931	brown
gene:HanXRQr2_Chr01g0007051	turquoise
gene:HanXRQr2_Chr01g0007261	blue
gene:HanXRQr2_Chr01g0007321	turquoise
gene:HanXRQr2_Chr01g0007701	turquoise
gene:HanXRQr2_Chr01g0007791	magenta
gene:HanXRQr2_Chr01g0007851	turquoise
gene:HanXRQr2_Chr01g0008401	blue
gene:HanXRQr2_Chr01g0008651	green
gene:HanXRQr2_Chr01g0008861	turquoise
gene:HanXRQr2_Chr01g0009071	green
gene:HanXRQr2_Chr01g0009861	turquoise
gene:HanXRQr2_Chr01g0009991	yellow
gene:HanXRQr2_Chr01g0010641	brown
gene:HanXRQr2_Chr01g0010831	green
gene:HanXRQr2_Chr01g0010971	turquoise
gene:HanXRQr2_Chr01g0011071	turquoise
gene:HanXRQr2_Chr01g0012141	turquoise
gene:HanXRQr2_Chr01g0012591	turquoise
gene:HanXRQr2_Chr01g0012621	black
gene:HanXRQr2_Chr01g0012971	turquoise
gene:HanXRQr2_Chr01g0013011	turquoise
gene:HanXRQr2_Chr01g0013021	turquoise
gene:HanXRQr2_Chr01g0013171	turquoise
gene:HanXRQr2_Chr01g0013311	turquoise
gene:HanXRQr2_Chr01g0013711	brown
gene:HanXRQr2_Chr01g0013821	green
gene:HanXRQr2_Chr01g0013891	brown
gene:HanXRQr2_Chr01g0013901	yellow
gene:HanXRQr2_Chr01g0013931	purple
gene:HanXRQr2_Chr01g0014111	turquoise
gene:HanXRQr2_Chr01g0014241	brown
gene:HanXRQr2_Chr01g0014461	turquoise
gene:HanXRQr2_Chr01g0014521	turquoise
gene:HanXRQr2_Chr01g0014591	turquoise
gene:HanXRQr2_Chr01g0014731	brown
gene:HanXRQr2_Chr01g0015091	purple
gene:HanXRQr2_Chr01g0016321	pink
gene:HanXRQr2_Chr01g0016541	brown
gene:HanXRQr2_Chr01g0016661	yellow
gene:HanXRQr2_Chr01g0016801	blue
gene:HanXRQr2_Chr01g0016971	brown
gene:HanXRQr2_Chr01g0017261	brown
gene:HanXRQr2_Chr01g0017271	turquoise
gene:HanXRQr2_Chr01g0018211	brown
gene:HanXRQr2_Chr01g0018271	yellow
gene:HanXRQr2_Chr01g0019311	yellow
gene:HanXRQr2_Chr01g0019471	green
gene:HanXRQr2_Chr01g0020271	turquoise
gene:HanXRQr2_Chr01g0020811	turquoise
gene:HanXRQr2_Chr01g0021161	green
gene:HanXRQr2_Chr01g0021191	turquoise
gene:HanXRQr2_Chr01g0021351	black
gene:HanXRQr2_Chr01g0021391	black
gene:HanXRQr2_Chr01g0021411	turquoise
gene:HanXRQr2_Chr01g0021591	blue
gene:HanXRQr2_Chr01g0021771	blue
gene:HanXRQr2_Chr01g0022161	yellow
gene:HanXRQr2_Chr01g0022231	turquoise
gene:HanXRQr2_Chr01g0022251	brown
gene:HanXRQr2_Chr01g0022731	brown
gene:HanXRQr2_Chr01g0023041	blue
gene:HanXRQr2_Chr01g0023181	turquoise
gene:HanXRQr2_Chr01g0023211	turquoise
gene:HanXRQr2_Chr01g0023311	turquoise
gene:HanXRQr2_Chr01g0023371	turquoise
gene:HanXRQr2_Chr01g0023391	brown
gene:HanXRQr2_Chr01g0023521	grey60
gene:HanXRQr2_Chr01g0023531	turquoise
gene:HanXRQr2_Chr01g0023911	turquoise
gene:HanXRQr2_Chr01g0023921	brown
gene:HanXRQr2_Chr01g0024071	turquoise
gene:HanXRQr2_Chr01g0024321	turquoise
gene:HanXRQr2_Chr01g0024401	turquoise
gene:HanXRQr2_Chr01g0024511	brown
gene:HanXRQr2_Chr01g0024851	brown
gene:HanXRQr2_Chr01g0025311	grey
gene:HanXRQr2_Chr01g0025421	green
gene:HanXRQr2_Chr01g0025501	turquoise
gene:HanXRQr2_Chr01g0025531	yellow
gene:HanXRQr2_Chr01g0025661	yellow
gene:HanXRQr2_Chr01g0025711	blue
gene:HanXRQr2_Chr01g0025741	green
gene:HanXRQr2_Chr01g0025761	brown
gene:HanXRQr2_Chr01g0026121	turquoise
gene:HanXRQr2_Chr01g0026861	magenta
gene:HanXRQr2_Chr01g0026901	magenta
gene:HanXRQr2_Chr01g0027021	turquoise
gene:HanXRQr2_Chr01g0027151	turquoise
gene:HanXRQr2_Chr01g0027191	turquoise
gene:HanXRQr2_Chr01g0027361	turquoise
gene:HanXRQr2_Chr01g0028501	cyan
gene:HanXRQr2_Chr01g0028571	turquoise
gene:HanXRQr2_Chr01g0029081	turquoise
gene:HanXRQr2_Chr01g0029181	turquoise
gene:HanXRQr2_Chr01g0029431	green
gene:HanXRQr2_Chr01g0029571	brown
gene:HanXRQr2_Chr01g0030231	magenta
gene:HanXRQr2_Chr01g0030561	turquoise
gene:HanXRQr2_Chr01g0030611	turquoise
gene:HanXRQr2_Chr01g0030821	magenta
gene:HanXRQr2_Chr01g0030991	green
gene:HanXRQr2_Chr01g0031611	turquoise
gene:HanXRQr2_Chr01g0032451	turquoise
gene:HanXRQr2_Chr01g0032991	green
gene:HanXRQr2_Chr01g0033291	brown
gene:HanXRQr2_Chr01g0033421	blue
gene:HanXRQr2_Chr01g0033591	turquoise
gene:HanXRQr2_Chr01g0034051	red
gene:HanXRQr2_Chr01g0034691	brown
gene:HanXRQr2_Chr01g0034831	turquoise
gene:HanXRQr2_Chr01g0034981	turquoise
gene:HanXRQr2_Chr01g0035081	turquoise
gene:HanXRQr2_Chr01g0035331	turquoise
gene:HanXRQr2_Chr01g0036211	green
gene:HanXRQr2_Chr01g0036791	turquoise
gene:HanXRQr2_Chr01g0036821	yellow
gene:HanXRQr2_Chr01g0036871	brown
gene:HanXRQr2_Chr01g0036881	brown
gene:HanXRQr2_Chr01g0036941	brown
gene:HanXRQr2_Chr01g0037041	blue
gene:HanXRQr2_Chr01g0037051	blue
gene:HanXRQr2_Chr01g0037281	turquoise
gene:HanXRQr2_Chr01g0037311	brown
gene:HanXRQr2_Chr01g0037321	blue
gene:HanXRQr2_Chr01g0037671	blue
gene:HanXRQr2_Chr01g0037971	blue
gene:HanXRQr2_Chr01g0038131	turquoise
gene:HanXRQr2_Chr01g0038761	blue
gene:HanXRQr2_Chr01g0039171	yellow
gene:HanXRQr2_Chr01g0039251	pink
gene:HanXRQr2_Chr01g0040411	turquoise
gene:HanXRQr2_Chr01g0040591	red
gene:HanXRQr2_Chr01g0041061	turquoise
gene:HanXRQr2_Chr01g0041151	green
gene:HanXRQr2_Chr01g0041261	pink
gene:HanXRQr2_Chr01g0041481	turquoise
gene:HanXRQr2_Chr01g0041591	turquoise
gene:HanXRQr2_Chr01g0041871	black
gene:HanXRQr2_Chr01g0042071	turquoise
gene:HanXRQr2_Chr01g0042631	brown
gene:HanXRQr2_Chr01g0042671	magenta
gene:HanXRQr2_Chr01g0042741	green
gene:HanXRQr2_Chr01g0042761	green
gene:HanXRQr2_Chr01g0042991	pink
gene:HanXRQr2_Chr01g0043581	green
gene:HanXRQr2_Chr01g0043621	turquoise
gene:HanXRQr2_Chr01g0043961	turquoise
gene:HanXRQr2_Chr01g0044001	purple
gene:HanXRQr2_Chr01g0044081	pink
gene:HanXRQr2_Chr01g0044331	turquoise
gene:HanXRQr2_Chr01g0044571	blue
gene:HanXRQr2_Chr01g0044581	turquoise
gene:HanXRQr2_Chr01g0044731	turquoise
gene:HanXRQr2_Chr01g0044741	turquoise
gene:HanXRQr2_Chr01g0045011	turquoise
gene:HanXRQr2_Chr01g0045851	turquoise
gene:HanXRQr2_Chr02g0047061	blue
gene:HanXRQr2_Chr02g0047211	blue
gene:HanXRQr2_Chr02g0047481	magenta
gene:HanXRQr2_Chr02g0047541	yellow
gene:HanXRQr2_Chr02g0047751	blue
gene:HanXRQr2_Chr02g0047781	brown
gene:HanXRQr2_Chr02g0047871	black
gene:HanXRQr2_Chr02g0047881	turquoise
gene:HanXRQr2_Chr02g0047901	red
gene:HanXRQr2_Chr02g0047971	blue
gene:HanXRQr2_Chr02g0048511	brown
gene:HanXRQr2_Chr02g0048541	turquoise
gene:HanXRQr2_Chr02g0049271	grey
gene:HanXRQr2_Chr02g0049351	green
gene:HanXRQr2_Chr02g0049651	blue
gene:HanXRQr2_Chr02g0050001	black
gene:HanXRQr2_Chr02g0050091	brown
gene:HanXRQr2_Chr02g0050101	brown
gene:HanXRQr2_Chr02g0050131	blue
gene:HanXRQr2_Chr02g0050181	green
gene:HanXRQr2_Chr02g0050201	green
gene:HanXRQr2_Chr02g0050501	brown
gene:HanXRQr2_Chr02g0050561	pink
gene:HanXRQr2_Chr02g0050741	black
gene:HanXRQr2_Chr02g0050761	black
gene:HanXRQr2_Chr02g0050771	turquoise
gene:HanXRQr2_Chr02g0050891	green
gene:HanXRQr2_Chr02g0051751	brown
gene:HanXRQr2_Chr02g0052171	green
gene:HanXRQr2_Chr02g0052191	green
gene:HanXRQr2_Chr02g0052221	white
gene:HanXRQr2_Chr02g0052321	grey
gene:HanXRQr2_Chr02g0052501	brown
gene:HanXRQr2_Chr02g0052511	turquoise
gene:HanXRQr2_Chr02g0052531	green
gene:HanXRQr2_Chr02g0052701	brown
gene:HanXRQr2_Chr02g0053081	turquoise
gene:HanXRQr2_Chr02g0053111	turquoise
gene:HanXRQr2_Chr02g0053471	turquoise
gene:HanXRQr2_Chr02g0053481	turquoise
gene:HanXRQr2_Chr02g0053711	brown
gene:HanXRQr2_Chr02g0053881	turquoise
gene:HanXRQr2_Chr02g0054241	blue
gene:HanXRQr2_Chr02g0054621	turquoise
gene:HanXRQr2_Chr02g0054741	black
gene:HanXRQr2_Chr02g0055831	turquoise
gene:HanXRQr2_Chr02g0055981	blue
gene:HanXRQr2_Chr02g0056041	magenta
gene:HanXRQr2_Chr02g0056101	brown
gene:HanXRQr2_Chr02g0056231	turquoise
gene:HanXRQr2_Chr02g0056531	turquoise
gene:HanXRQr2_Chr02g0056701	turquoise
gene:HanXRQr2_Chr02g0057331	turquoise
gene:HanXRQr2_Chr02g0058411	turquoise
gene:HanXRQr2_Chr02g0059461	brown
gene:HanXRQr2_Chr02g0060001	turquoise
gene:HanXRQr2_Chr02g0060361	green
gene:HanXRQr2_Chr02g0060591	turquoise
gene:HanXRQr2_Chr02g0060841	grey
gene:HanXRQr2_Chr02g0060871	black
gene:HanXRQr2_Chr02g0061061	blue
gene:HanXRQr2_Chr02g0061531	brown
gene:HanXRQr2_Chr02g0062051	turquoise
gene:HanXRQr2_Chr02g0062291	green
gene:HanXRQr2_Chr02g0062301	purple
gene:HanXRQr2_Chr02g0062361	turquoise
gene:HanXRQr2_Chr02g0062421	turquoise
gene:HanXRQr2_Chr02g0062801	grey60
gene:HanXRQr2_Chr02g0063081	blue
gene:HanXRQr2_Chr02g0063091	turquoise
gene:HanXRQr2_Chr02g0063201	turquoise
gene:HanXRQr2_Chr02g0063211	turquoise
gene:HanXRQr2_Chr02g0063441	brown
gene:HanXRQr2_Chr02g0063791	blue
gene:HanXRQr2_Chr02g0063851	yellow
gene:HanXRQr2_Chr02g0064341	brown
gene:HanXRQr2_Chr02g0064401	darkgreen
gene:HanXRQr2_Chr02g0064421	yellow
gene:HanXRQr2_Chr02g0064531	turquoise
gene:HanXRQr2_Chr02g0064561	turquoise
gene:HanXRQr2_Chr02g0064831	turquoise
gene:HanXRQr2_Chr02g0064961	turquoise
gene:HanXRQr2_Chr02g0065401	turquoise
gene:HanXRQr2_Chr02g0065741	turquoise
gene:HanXRQr2_Chr02g0065871	blue
gene:HanXRQr2_Chr02g0065971	turquoise
gene:HanXRQr2_Chr02g0066091	brown
gene:HanXRQr2_Chr02g0066161	turquoise
gene:HanXRQr2_Chr02g0066241	tan
gene:HanXRQr2_Chr02g0066661	yellow
gene:HanXRQr2_Chr02g0067031	magenta
gene:HanXRQr2_Chr02g0067211	turquoise
gene:HanXRQr2_Chr02g0068671	brown
gene:HanXRQr2_Chr02g0069051	blue
gene:HanXRQr2_Chr02g0069101	brown
gene:HanXRQr2_Chr02g0069391	turquoise
gene:HanXRQr2_Chr02g0069791	turquoise
gene:HanXRQr2_Chr02g0069811	turquoise
gene:HanXRQr2_Chr02g0069931	brown
gene:HanXRQr2_Chr02g0070161	turquoise
gene:HanXRQr2_Chr02g0070421	turquoise
gene:HanXRQr2_Chr02g0070481	turquoise
gene:HanXRQr2_Chr02g0070491	brown
gene:HanXRQr2_Chr02g0070621	turquoise
gene:HanXRQr2_Chr02g0070661	turquoise
gene:HanXRQr2_Chr02g0070951	yellow
gene:HanXRQr2_Chr02g0071241	turquoise
gene:HanXRQr2_Chr02g0071481	turquoise
gene:HanXRQr2_Chr02g0072311	pink
gene:HanXRQr2_Chr02g0072891	black
gene:HanXRQr2_Chr02g0073071	green
gene:HanXRQr2_Chr02g0073431	turquoise
gene:HanXRQr2_Chr02g0074101	turquoise
gene:HanXRQr2_Chr02g0074901	turquoise
gene:HanXRQr2_Chr02g0075021	brown
gene:HanXRQr2_Chr02g0075081	blue
gene:HanXRQr2_Chr02g0075121	turquoise
gene:HanXRQr2_Chr02g0075591	royalblue
gene:HanXRQr2_Chr02g0075921	blue
gene:HanXRQr2_Chr02g0076591	blue
gene:HanXRQr2_Chr02g0076691	blue
gene:HanXRQr2_Chr02g0076831	brown
gene:HanXRQr2_Chr02g0076851	yellow
gene:HanXRQr2_Chr02g0076881	brown
gene:HanXRQr2_Chr02g0076951	green
gene:HanXRQr2_Chr02g0077591	turquoise
gene:HanXRQr2_Chr02g0077861	turquoise
gene:HanXRQr2_Chr02g0078121	blue
gene:HanXRQr2_Chr02g0078171	turquoise
gene:HanXRQr2_Chr02g0078181	turquoise
gene:HanXRQr2_Chr02g0078271	turquoise
gene:HanXRQr2_Chr02g0078391	turquoise
gene:HanXRQr2_Chr02g0078521	turquoise
gene:HanXRQr2_Chr02g0078541	yellow
gene:HanXRQr2_Chr02g0078561	turquoise
gene:HanXRQr2_Chr02g0078721	green
gene:HanXRQr2_Chr02g0079431	brown
gene:HanXRQr2_Chr02g0079491	green
gene:HanXRQr2_Chr02g0079621	turquoise
gene:HanXRQr2_Chr02g0079731	turquoise
gene:HanXRQr2_Chr02g0080481	red
gene:HanXRQr2_Chr02g0080661	pink
gene:HanXRQr2_Chr02g0080751	blue
gene:HanXRQr2_Chr02g0080911	yellow
gene:HanXRQr2_Chr02g0081601	turquoise
gene:HanXRQr2_Chr02g0081661	brown
gene:HanXRQr2_Chr02g0081711	turquoise
gene:HanXRQr2_Chr02g0082441	turquoise
gene:HanXRQr2_Chr02g0082491	blue
gene:HanXRQr2_Chr02g0082821	blue
gene:HanXRQr2_Chr02g0083191	turquoise
gene:HanXRQr2_Chr02g0083341	turquoise
gene:HanXRQr2_Chr02g0083371	blue
gene:HanXRQr2_Chr02g0083391	red
gene:HanXRQr2_Chr02g0084141	turquoise
gene:HanXRQr2_Chr02g0084941	green
gene:HanXRQr2_Chr02g0084951	green
gene:HanXRQr2_Chr02g0085131	black
gene:HanXRQr2_Chr02g0085271	brown
gene:HanXRQr2_Chr02g0085281	brown
gene:HanXRQr2_Chr02g0085411	brown
gene:HanXRQr2_Chr02g0085491	blue
gene:HanXRQr2_Chr02g0085541	turquoise
gene:HanXRQr2_Chr02g0085581	turquoise
gene:HanXRQr2_Chr02g0086111	green
gene:HanXRQr2_Chr02g0086311	turquoise
gene:HanXRQr2_Chr02g0086371	brown
gene:HanXRQr2_Chr02g0086391	brown
gene:HanXRQr2_Chr02g0086421	blue
gene:HanXRQr2_Chr02g0086481	blue
gene:HanXRQr2_Chr03g0086661	magenta
gene:HanXRQr2_Chr03g0086671	turquoise
gene:HanXRQr2_Chr03g0086761	red
gene:HanXRQr2_Chr03g0086831	turquoise
gene:HanXRQr2_Chr03g0087051	black
gene:HanXRQr2_Chr03g0087081	brown
gene:HanXRQr2_Chr03g0088181	turquoise
gene:HanXRQr2_Chr03g0088191	turquoise
gene:HanXRQr2_Chr03g0088251	turquoise
gene:HanXRQr2_Chr03g0088451	turquoise
gene:HanXRQr2_Chr03g0088751	black
gene:HanXRQr2_Chr03g0088931	turquoise
gene:HanXRQr2_Chr03g0088941	turquoise
gene:HanXRQr2_Chr03g0089171	green
gene:HanXRQr2_Chr03g0089541	turquoise
gene:HanXRQr2_Chr03g0089881	turquoise
gene:HanXRQr2_Chr03g0090111	turquoise
gene:HanXRQr2_Chr03g0090671	blue
gene:HanXRQr2_Chr03g0090741	turquoise
gene:HanXRQr2_Chr03g0091261	turquoise
gene:HanXRQr2_Chr03g0091411	red
gene:HanXRQr2_Chr03g0091911	black
gene:HanXRQr2_Chr03g0092001	turquoise
gene:HanXRQr2_Chr03g0092051	turquoise
gene:HanXRQr2_Chr03g0092301	cyan
gene:HanXRQr2_Chr03g0092391	turquoise
gene:HanXRQr2_Chr03g0092421	turquoise
gene:HanXRQr2_Chr03g0092561	green
gene:HanXRQr2_Chr03g0093141	grey
gene:HanXRQr2_Chr03g0093151	blue
gene:HanXRQr2_Chr03g0093191	brown
gene:HanXRQr2_Chr03g0093451	brown
gene:HanXRQr2_Chr03g0094021	turquoise
gene:HanXRQr2_Chr03g0094561	black
gene:HanXRQr2_Chr03g0094611	green
gene:HanXRQr2_Chr03g0094871	turquoise
gene:HanXRQr2_Chr03g0094911	black
gene:HanXRQr2_Chr03g0094941	brown
gene:HanXRQr2_Chr03g0095751	black
gene:HanXRQr2_Chr03g0095771	green
gene:HanXRQr2_Chr03g0095801	green
gene:HanXRQr2_Chr03g0095891	blue
gene:HanXRQr2_Chr03g0096281	blue
gene:HanXRQr2_Chr03g0096311	magenta
gene:HanXRQr2_Chr03g0096371	black
gene:HanXRQr2_Chr03g0096531	purple
gene:HanXRQr2_Chr03g0096721	brown
gene:HanXRQr2_Chr03g0097241	brown
gene:HanXRQr2_Chr03g0097341	blue
gene:HanXRQr2_Chr03g0097401	turquoise
gene:HanXRQr2_Chr03g0097501	turquoise
gene:HanXRQr2_Chr03g0097531	turquoise
gene:HanXRQr2_Chr03g0097551	cyan
gene:HanXRQr2_Chr03g0097611	green
gene:HanXRQr2_Chr03g0097631	red
gene:HanXRQr2_Chr03g0097841	turquoise
gene:HanXRQr2_Chr03g0098241	blue
gene:HanXRQr2_Chr03g0098251	blue
gene:HanXRQr2_Chr03g0098571	green
gene:HanXRQr2_Chr03g0099221	cyan
gene:HanXRQr2_Chr03g0099521	brown
gene:HanXRQr2_Chr03g0099581	blue
gene:HanXRQr2_Chr03g0099801	blue
gene:HanXRQr2_Chr03g0099811	turquoise
gene:HanXRQr2_Chr03g0099961	turquoise
gene:HanXRQr2_Chr03g0100001	grey
gene:HanXRQr2_Chr03g0100271	turquoise
gene:HanXRQr2_Chr03g0101101	green
gene:HanXRQr2_Chr03g0101151	turquoise
gene:HanXRQr2_Chr03g0101751	turquoise
gene:HanXRQr2_Chr03g0101781	turquoise
gene:HanXRQr2_Chr03g0101911	magenta
gene:HanXRQr2_Chr03g0102181	magenta
gene:HanXRQr2_Chr03g0102191	magenta
gene:HanXRQr2_Chr03g0102241	black
gene:HanXRQr2_Chr03g0102321	turquoise
gene:HanXRQr2_Chr03g0102531	brown
gene:HanXRQr2_Chr03g0102731	blue
gene:HanXRQr2_Chr03g0102981	brown
gene:HanXRQr2_Chr03g0103021	blue
gene:HanXRQr2_Chr03g0103201	turquoise
gene:HanXRQr2_Chr03g0103481	brown
gene:HanXRQr2_Chr03g0103571	turquoise
gene:HanXRQr2_Chr03g0103671	turquoise
gene:HanXRQr2_Chr03g0103871	turquoise
gene:HanXRQr2_Chr03g0104281	black
gene:HanXRQr2_Chr03g0104491	turquoise
gene:HanXRQr2_Chr03g0104511	grey
gene:HanXRQr2_Chr03g0104801	blue
gene:HanXRQr2_Chr03g0104971	green
gene:HanXRQr2_Chr03g0105031	green
gene:HanXRQr2_Chr03g0105391	turquoise
gene:HanXRQr2_Chr03g0105571	blue
gene:HanXRQr2_Chr03g0105811	blue
gene:HanXRQr2_Chr03g0105861	brown
gene:HanXRQr2_Chr03g0106191	red
gene:HanXRQr2_Chr03g0106221	blue
gene:HanXRQr2_Chr03g0106271	red
gene:HanXRQr2_Chr03g0106321	blue
gene:HanXRQr2_Chr03g0106491	black
gene:HanXRQr2_Chr03g0106501	black
gene:HanXRQr2_Chr03g0106521	black
gene:HanXRQr2_Chr03g0106531	black
gene:HanXRQr2_Chr03g0107061	turquoise
gene:HanXRQr2_Chr03g0107121	turquoise
gene:HanXRQr2_Chr03g0107271	green
gene:HanXRQr2_Chr03g0107791	turquoise
gene:HanXRQr2_Chr03g0107881	brown
gene:HanXRQr2_Chr03g0108011	brown
gene:HanXRQr2_Chr03g0108731	tan
gene:HanXRQr2_Chr03g0108761	turquoise
gene:HanXRQr2_Chr03g0108971	green
gene:HanXRQr2_Chr03g0109271	yellow
gene:HanXRQr2_Chr03g0109281	turquoise
gene:HanXRQr2_Chr03g0109341	blue
gene:HanXRQr2_Chr03g0110161	turquoise
gene:HanXRQr2_Chr03g0110461	turquoise
gene:HanXRQr2_Chr03g0110631	turquoise
gene:HanXRQr2_Chr03g0110821	turquoise
gene:HanXRQr2_Chr03g0111271	turquoise
gene:HanXRQr2_Chr03g0111361	turquoise
gene:HanXRQr2_Chr03g0111631	turquoise
gene:HanXRQr2_Chr03g0112371	brown
gene:HanXRQr2_Chr03g0112561	blue
gene:HanXRQr2_Chr03g0112801	brown
gene:HanXRQr2_Chr03g0112811	blue
gene:HanXRQr2_Chr03g0112821	brown
gene:HanXRQr2_Chr03g0112931	brown
gene:HanXRQr2_Chr03g0112951	magenta
gene:HanXRQr2_Chr03g0112991	turquoise
gene:HanXRQr2_Chr03g0113051	blue
gene:HanXRQr2_Chr03g0113231	magenta
gene:HanXRQr2_Chr03g0113461	yellow
gene:HanXRQr2_Chr03g0113941	red
gene:HanXRQr2_Chr03g0114111	black
gene:HanXRQr2_Chr03g0114121	turquoise
gene:HanXRQr2_Chr03g0114331	brown
gene:HanXRQr2_Chr03g0114951	turquoise
gene:HanXRQr2_Chr03g0114971	turquoise
gene:HanXRQr2_Chr03g0115781	turquoise
gene:HanXRQr2_Chr03g0115861	turquoise
gene:HanXRQr2_Chr03g0116071	turquoise
gene:HanXRQr2_Chr03g0116321	green
gene:HanXRQr2_Chr03g0116541	brown
gene:HanXRQr2_Chr03g0116591	green
gene:HanXRQr2_Chr03g0116871	brown
gene:HanXRQr2_Chr03g0116961	brown
gene:HanXRQr2_Chr03g0117101	turquoise
gene:HanXRQr2_Chr03g0117361	turquoise
gene:HanXRQr2_Chr03g0117491	blue
gene:HanXRQr2_Chr03g0118191	turquoise
gene:HanXRQr2_Chr03g0118251	brown
gene:HanXRQr2_Chr03g0118411	turquoise
gene:HanXRQr2_Chr03g0118891	brown
gene:HanXRQr2_Chr03g0119021	brown
gene:HanXRQr2_Chr03g0119091	turquoise
gene:HanXRQr2_Chr03g0119181	magenta
gene:HanXRQr2_Chr03g0119201	magenta
gene:HanXRQr2_Chr03g0119281	grey
gene:HanXRQr2_Chr03g0119591	brown
gene:HanXRQr2_Chr03g0119641	turquoise
gene:HanXRQr2_Chr03g0119651	turquoise
gene:HanXRQr2_Chr03g0120101	turquoise
gene:HanXRQr2_Chr03g0120111	turquoise
gene:HanXRQr2_Chr03g0120261	turquoise
gene:HanXRQr2_Chr03g0120671	turquoise
gene:HanXRQr2_Chr03g0120751	turquoise
gene:HanXRQr2_Chr03g0120801	yellow
gene:HanXRQr2_Chr03g0120821	brown
gene:HanXRQr2_Chr03g0120891	blue
gene:HanXRQr2_Chr03g0120971	magenta
gene:HanXRQr2_Chr03g0120991	green
gene:HanXRQr2_Chr03g0121141	magenta
gene:HanXRQr2_Chr03g0121161	magenta
gene:HanXRQr2_Chr03g0121261	turquoise
gene:HanXRQr2_Chr03g0121541	blue
gene:HanXRQr2_Chr03g0121581	yellow
gene:HanXRQr2_Chr03g0121861	yellow
gene:HanXRQr2_Chr03g0122191	brown
gene:HanXRQr2_Chr03g0122241	magenta
gene:HanXRQr2_Chr03g0122251	black
gene:HanXRQr2_Chr03g0122901	turquoise
gene:HanXRQr2_Chr03g0123171	turquoise
gene:HanXRQr2_Chr03g0123271	green
gene:HanXRQr2_Chr03g0123281	brown
gene:HanXRQr2_Chr03g0123471	turquoise
gene:HanXRQr2_Chr03g0123481	turquoise
gene:HanXRQr2_Chr03g0123911	brown
gene:HanXRQr2_Chr03g0124011	turquoise
gene:HanXRQr2_Chr03g0124321	turquoise
gene:HanXRQr2_Chr03g0124501	brown
gene:HanXRQr2_Chr03g0124691	turquoise
gene:HanXRQr2_Chr03g0125131	brown
gene:HanXRQr2_Chr03g0125391	magenta
gene:HanXRQr2_Chr03g0125481	turquoise
gene:HanXRQr2_Chr03g0125601	yellow
gene:HanXRQr2_Chr03g0125901	turquoise
gene:HanXRQr2_Chr03g0126051	turquoise
gene:HanXRQr2_Chr03g0126401	red
gene:HanXRQr2_Chr03g0126631	brown
gene:HanXRQr2_Chr03g0126901	turquoise
gene:HanXRQr2_Chr03g0127111	brown
gene:HanXRQr2_Chr03g0127391	blue
gene:HanXRQr2_Chr03g0127571	brown
gene:HanXRQr2_Chr03g0127771	green
gene:HanXRQr2_Chr03g0127851	brown
gene:HanXRQr2_Chr03g0128481	turquoise
gene:HanXRQr2_Chr03g0128611	magenta
gene:HanXRQr2_Chr03g0128881	brown
gene:HanXRQr2_Chr03g0129061	blue
gene:HanXRQr2_Chr03g0129221	turquoise
gene:HanXRQr2_Chr03g0129231	brown
gene:HanXRQr2_Chr03g0129251	blue
gene:HanXRQr2_Chr03g0129361	turquoise
gene:HanXRQr2_Chr03g0129401	brown
gene:HanXRQr2_Chr03g0129691	green
gene:HanXRQr2_Chr03g0129841	turquoise
gene:HanXRQr2_Chr03g0130001	magenta
gene:HanXRQr2_Chr03g0130011	turquoise
gene:HanXRQr2_Chr03g0130111	blue
gene:HanXRQr2_Chr03g0130161	green
gene:HanXRQr2_Chr03g0130251	brown
gene:HanXRQr2_Chr03g0130421	turquoise
gene:HanXRQr2_Chr03g0131321	brown
gene:HanXRQr2_Chr03g0131381	turquoise
gene:HanXRQr2_Chr03g0131941	green
gene:HanXRQr2_Chr03g0132491	green
gene:HanXRQr2_Chr03g0132631	magenta
gene:HanXRQr2_Chr03g0132651	turquoise
gene:HanXRQr2_Chr03g0132841	blue
gene:HanXRQr2_Chr03g0133311	brown
gene:HanXRQr2_Chr03g0133341	blue
gene:HanXRQr2_Chr03g0133351	turquoise
gene:HanXRQr2_Chr03g0133461	turquoise
gene:HanXRQr2_Chr03g0133581	green
gene:HanXRQr2_Chr03g0133831	yellow
gene:HanXRQr2_Chr03g0133891	black
gene:HanXRQr2_Chr03g0133901	turquoise
gene:HanXRQr2_Chr03g0133981	turquoise
gene:HanXRQr2_Chr03g0133991	turquoise
gene:HanXRQr2_Chr03g0134001	brown
gene:HanXRQr2_Chr03g0134011	blue
gene:HanXRQr2_Chr03g0135421	turquoise
gene:HanXRQr2_Chr03g0135441	turquoise
gene:HanXRQr2_Chr03g0135511	turquoise
gene:HanXRQr2_Chr03g0135621	turquoise
gene:HanXRQr2_Chr03g0135971	black
gene:HanXRQr2_Chr03g0135981	black
gene:HanXRQr2_Chr03g0136081	greenyellow
gene:HanXRQr2_Chr03g0136101	greenyellow
gene:HanXRQr2_Chr03g0136161	turquoise
gene:HanXRQr2_Chr03g0136281	turquoise
gene:HanXRQr2_Chr03g0136401	black
gene:HanXRQr2_Chr03g0136501	turquoise
gene:HanXRQr2_Chr03g0136531	turquoise
gene:HanXRQr2_Chr03g0136701	brown
gene:HanXRQr2_Chr03g0137021	turquoise
gene:HanXRQr2_Chr03g0137071	black
gene:HanXRQr2_Chr03g0137301	pink
gene:HanXRQr2_Chr03g0137661	turquoise
gene:HanXRQr2_Chr03g0137681	magenta
gene:HanXRQr2_Chr03g0138371	brown
gene:HanXRQr2_Chr03g0138461	green
gene:HanXRQr2_Chr04g0138691	turquoise
gene:HanXRQr2_Chr04g0138701	turquoise
gene:HanXRQr2_Chr04g0138721	turquoise
gene:HanXRQr2_Chr04g0139161	greenyellow
gene:HanXRQr2_Chr04g0139171	brown
gene:HanXRQr2_Chr04g0139181	blue
gene:HanXRQr2_Chr04g0139291	turquoise
gene:HanXRQr2_Chr04g0139341	brown
gene:HanXRQr2_Chr04g0139431	turquoise
gene:HanXRQr2_Chr04g0139441	turquoise
gene:HanXRQr2_Chr04g0139871	turquoise
gene:HanXRQr2_Chr04g0139941	turquoise
gene:HanXRQr2_Chr04g0140191	black
gene:HanXRQr2_Chr04g0140421	black
gene:HanXRQr2_Chr04g0141171	blue
gene:HanXRQr2_Chr04g0141501	blue
gene:HanXRQr2_Chr04g0141551	black
gene:HanXRQr2_Chr04g0141671	yellow
gene:HanXRQr2_Chr04g0141751	turquoise
gene:HanXRQr2_Chr04g0141761	turquoise
gene:HanXRQr2_Chr04g0141851	turquoise
gene:HanXRQr2_Chr04g0142611	turquoise
gene:HanXRQr2_Chr04g0143311	turquoise
gene:HanXRQr2_Chr04g0143651	brown
gene:HanXRQr2_Chr04g0144381	turquoise
gene:HanXRQr2_Chr04g0145711	turquoise
gene:HanXRQr2_Chr04g0145801	turquoise
gene:HanXRQr2_Chr04g0145901	brown
gene:HanXRQr2_Chr04g0146281	green
gene:HanXRQr2_Chr04g0146371	turquoise
gene:HanXRQr2_Chr04g0146531	darkgreen
gene:HanXRQr2_Chr04g0146781	turquoise
gene:HanXRQr2_Chr04g0146931	blue
gene:HanXRQr2_Chr04g0147141	red
gene:HanXRQr2_Chr04g0147361	blue
gene:HanXRQr2_Chr04g0148431	turquoise
gene:HanXRQr2_Chr04g0148921	red
gene:HanXRQr2_Chr04g0149531	turquoise
gene:HanXRQr2_Chr04g0149671	brown
gene:HanXRQr2_Chr04g0149721	turquoise
gene:HanXRQr2_Chr04g0149951	turquoise
gene:HanXRQr2_Chr04g0149991	green
gene:HanXRQr2_Chr04g0150781	magenta
gene:HanXRQr2_Chr04g0150791	purple
gene:HanXRQr2_Chr04g0150921	turquoise
gene:HanXRQr2_Chr04g0150971	green
gene:HanXRQr2_Chr04g0151161	green
gene:HanXRQr2_Chr04g0151781	turquoise
gene:HanXRQr2_Chr04g0151791	grey
gene:HanXRQr2_Chr04g0152091	turquoise
gene:HanXRQr2_Chr04g0152131	turquoise
gene:HanXRQr2_Chr04g0152491	turquoise
gene:HanXRQr2_Chr04g0152511	turquoise
gene:HanXRQr2_Chr04g0152591	blue
gene:HanXRQr2_Chr04g0152841	turquoise
gene:HanXRQr2_Chr04g0153911	turquoise
gene:HanXRQr2_Chr04g0154251	turquoise
gene:HanXRQr2_Chr04g0154311	blue
gene:HanXRQr2_Chr04g0154411	brown
gene:HanXRQr2_Chr04g0154871	blue
gene:HanXRQr2_Chr04g0155011	brown
gene:HanXRQr2_Chr04g0155621	blue
gene:HanXRQr2_Chr04g0156301	turquoise
gene:HanXRQr2_Chr04g0156311	turquoise
gene:HanXRQr2_Chr04g0156601	turquoise
gene:HanXRQr2_Chr04g0156611	brown
gene:HanXRQr2_Chr04g0156671	magenta
gene:HanXRQr2_Chr04g0156681	magenta
gene:HanXRQr2_Chr04g0156761	green
gene:HanXRQr2_Chr04g0157241	turquoise
gene:HanXRQr2_Chr04g0157291	turquoise
gene:HanXRQr2_Chr04g0157361	turquoise
gene:HanXRQr2_Chr04g0157551	turquoise
gene:HanXRQr2_Chr04g0157741	turquoise
gene:HanXRQr2_Chr04g0157791	turquoise
gene:HanXRQr2_Chr04g0158881	blue
gene:HanXRQr2_Chr04g0159141	brown
gene:HanXRQr2_Chr04g0159331	purple
gene:HanXRQr2_Chr04g0159501	royalblue
gene:HanXRQr2_Chr04g0159731	blue
gene:HanXRQr2_Chr04g0159771	turquoise
gene:HanXRQr2_Chr04g0160711	yellow
gene:HanXRQr2_Chr04g0160801	cyan
gene:HanXRQr2_Chr04g0161201	turquoise
gene:HanXRQr2_Chr04g0161361	turquoise
gene:HanXRQr2_Chr04g0161701	blue
gene:HanXRQr2_Chr04g0163491	brown
gene:HanXRQr2_Chr04g0163991	turquoise
gene:HanXRQr2_Chr04g0164351	blue
gene:HanXRQr2_Chr04g0164441	green
gene:HanXRQr2_Chr04g0165051	turquoise
gene:HanXRQr2_Chr04g0165071	brown
gene:HanXRQr2_Chr04g0165201	turquoise
gene:HanXRQr2_Chr04g0165351	turquoise
gene:HanXRQr2_Chr04g0165801	brown
gene:HanXRQr2_Chr04g0165821	brown
gene:HanXRQr2_Chr04g0166091	turquoise
gene:HanXRQr2_Chr04g0166141	yellow
gene:HanXRQr2_Chr04g0166881	blue
gene:HanXRQr2_Chr04g0167181	brown
gene:HanXRQr2_Chr04g0167201	brown
gene:HanXRQr2_Chr04g0168421	brown
gene:HanXRQr2_Chr04g0168871	turquoise
gene:HanXRQr2_Chr04g0168961	blue
gene:HanXRQr2_Chr04g0169181	turquoise
gene:HanXRQr2_Chr04g0169391	turquoise
gene:HanXRQr2_Chr04g0169941	green
gene:HanXRQr2_Chr04g0170251	turquoise
gene:HanXRQr2_Chr04g0170611	brown
gene:HanXRQr2_Chr04g0170831	turquoise
gene:HanXRQr2_Chr04g0171191	pink
gene:HanXRQr2_Chr04g0171261	turquoise
gene:HanXRQr2_Chr04g0172031	turquoise
gene:HanXRQr2_Chr04g0172401	turquoise
gene:HanXRQr2_Chr04g0173021	turquoise
gene:HanXRQr2_Chr04g0173041	blue
gene:HanXRQr2_Chr04g0173051	blue
gene:HanXRQr2_Chr04g0173171	turquoise
gene:HanXRQr2_Chr04g0173181	brown
gene:HanXRQr2_Chr04g0173221	black
gene:HanXRQr2_Chr04g0173231	brown
gene:HanXRQr2_Chr04g0173271	blue
gene:HanXRQr2_Chr04g0173361	blue
gene:HanXRQr2_Chr04g0173741	turquoise
gene:HanXRQr2_Chr04g0173961	brown
gene:HanXRQr2_Chr04g0173971	brown
gene:HanXRQr2_Chr04g0174051	turquoise
gene:HanXRQr2_Chr04g0174121	red
gene:HanXRQr2_Chr04g0174161	turquoise
gene:HanXRQr2_Chr04g0174181	turquoise
gene:HanXRQr2_Chr04g0174291	turquoise
gene:HanXRQr2_Chr04g0174791	brown
gene:HanXRQr2_Chr04g0174971	turquoise
gene:HanXRQr2_Chr04g0175121	green
gene:HanXRQr2_Chr04g0175331	magenta
gene:HanXRQr2_Chr04g0175351	blue
gene:HanXRQr2_Chr04g0175431	green
gene:HanXRQr2_Chr04g0175751	turquoise
gene:HanXRQr2_Chr04g0175791	green
gene:HanXRQr2_Chr04g0175921	brown
gene:HanXRQr2_Chr04g0176141	green
gene:HanXRQr2_Chr04g0176701	turquoise
gene:HanXRQr2_Chr04g0177211	blue
gene:HanXRQr2_Chr04g0177441	turquoise
gene:HanXRQr2_Chr04g0177491	brown
gene:HanXRQr2_Chr04g0177531	turquoise
gene:HanXRQr2_Chr04g0177661	turquoise
gene:HanXRQr2_Chr04g0177941	yellow
gene:HanXRQr2_Chr04g0178291	cyan
gene:HanXRQr2_Chr04g0178481	grey
gene:HanXRQr2_Chr04g0178751	brown
gene:HanXRQr2_Chr04g0179411	brown
gene:HanXRQr2_Chr04g0179601	turquoise
gene:HanXRQr2_Chr04g0179941	turquoise
gene:HanXRQr2_Chr04g0180191	blue
gene:HanXRQr2_Chr04g0180301	turquoise
gene:HanXRQr2_Chr04g0181431	cyan
gene:HanXRQr2_Chr04g0182171	blue
gene:HanXRQr2_Chr04g0182261	blue
gene:HanXRQr2_Chr04g0182311	turquoise
gene:HanXRQr2_Chr04g0182401	turquoise
gene:HanXRQr2_Chr04g0182691	black
gene:HanXRQr2_Chr04g0183211	brown
gene:HanXRQr2_Chr04g0183251	turquoise
gene:HanXRQr2_Chr04g0183621	turquoise
gene:HanXRQr2_Chr04g0184111	turquoise
gene:HanXRQr2_Chr04g0184121	blue
gene:HanXRQr2_Chr04g0184211	cyan
gene:HanXRQr2_Chr04g0184351	turquoise
gene:HanXRQr2_Chr04g0184501	brown
gene:HanXRQr2_Chr04g0184621	turquoise
gene:HanXRQr2_Chr04g0184651	brown
gene:HanXRQr2_Chr04g0184661	red
gene:HanXRQr2_Chr04g0184671	brown
gene:HanXRQr2_Chr04g0185211	brown
gene:HanXRQr2_Chr04g0185251	turquoise
gene:HanXRQr2_Chr04g0185331	turquoise
gene:HanXRQr2_Chr04g0185361	turquoise
gene:HanXRQr2_Chr04g0185831	green
gene:HanXRQr2_Chr04g0186451	blue
gene:HanXRQr2_Chr04g0186781	green
gene:HanXRQr2_Chr04g0186881	turquoise
gene:HanXRQr2_Chr04g0187461	brown
gene:HanXRQr2_Chr04g0187621	black
gene:HanXRQr2_Chr04g0187931	blue
gene:HanXRQr2_Chr04g0188051	tan
gene:HanXRQr2_Chr04g0188121	brown
gene:HanXRQr2_Chr04g0188251	turquoise
gene:HanXRQr2_Chr04g0188441	brown
gene:HanXRQr2_Chr04g0188491	turquoise
gene:HanXRQr2_Chr04g0189201	pink
gene:HanXRQr2_Chr04g0189211	turquoise
gene:HanXRQr2_Chr04g0189281	brown
gene:HanXRQr2_Chr04g0189411	magenta
gene:HanXRQr2_Chr04g0189421	magenta
gene:HanXRQr2_Chr04g0189561	blue
gene:HanXRQr2_Chr04g0189811	blue
gene:HanXRQr2_Chr04g0189911	turquoise
gene:HanXRQr2_Chr04g0190141	green
gene:HanXRQr2_Chr04g0190231	turquoise
gene:HanXRQr2_Chr04g0191101	pink
gene:HanXRQr2_Chr04g0191191	green
gene:HanXRQr2_Chr04g0191281	yellow
gene:HanXRQr2_Chr04g0191941	green
gene:HanXRQr2_Chr04g0192071	turquoise
gene:HanXRQr2_Chr04g0192101	yellow
gene:HanXRQr2_Chr04g0192441	red
gene:HanXRQr2_Chr04g0192501	green
gene:HanXRQr2_Chr04g0192601	turquoise
gene:HanXRQr2_Chr04g0192641	brown
gene:HanXRQr2_Chr04g0192651	turquoise
gene:HanXRQr2_Chr04g0192701	green
gene:HanXRQr2_Chr05g0192821	brown
gene:HanXRQr2_Chr05g0192921	brown
gene:HanXRQr2_Chr05g0193351	brown
gene:HanXRQr2_Chr05g0193461	turquoise
gene:HanXRQr2_Chr05g0193671	turquoise
gene:HanXRQr2_Chr05g0193921	brown
gene:HanXRQr2_Chr05g0194201	magenta
gene:HanXRQr2_Chr05g0194281	turquoise
gene:HanXRQr2_Chr05g0194351	blue
gene:HanXRQr2_Chr05g0194361	brown
gene:HanXRQr2_Chr05g0194651	turquoise
gene:HanXRQr2_Chr05g0194881	turquoise
gene:HanXRQr2_Chr05g0195441	turquoise
gene:HanXRQr2_Chr05g0195471	turquoise
gene:HanXRQr2_Chr05g0196101	yellow
gene:HanXRQr2_Chr05g0196271	green
gene:HanXRQr2_Chr05g0196551	yellow
gene:HanXRQr2_Chr05g0196771	brown
gene:HanXRQr2_Chr05g0197181	blue
gene:HanXRQr2_Chr05g0197241	yellow
gene:HanXRQr2_Chr05g0197301	yellow
gene:HanXRQr2_Chr05g0197471	blue
gene:HanXRQr2_Chr05g0197711	turquoise
gene:HanXRQr2_Chr05g0198331	brown
gene:HanXRQr2_Chr05g0198431	turquoise
gene:HanXRQr2_Chr05g0198481	turquoise
gene:HanXRQr2_Chr05g0198981	brown
gene:HanXRQr2_Chr05g0199331	darkred
gene:HanXRQr2_Chr05g0199391	blue
gene:HanXRQr2_Chr05g0199711	blue
gene:HanXRQr2_Chr05g0200051	turquoise
gene:HanXRQr2_Chr05g0200741	blue
gene:HanXRQr2_Chr05g0200791	yellow
gene:HanXRQr2_Chr05g0200891	turquoise
gene:HanXRQr2_Chr05g0201021	blue
gene:HanXRQr2_Chr05g0201251	pink
gene:HanXRQr2_Chr05g0201261	turquoise
gene:HanXRQr2_Chr05g0201371	turquoise
gene:HanXRQr2_Chr05g0201561	yellow
gene:HanXRQr2_Chr05g0201611	brown
gene:HanXRQr2_Chr05g0201701	green
gene:HanXRQr2_Chr05g0201941	turquoise
gene:HanXRQr2_Chr05g0202681	green
gene:HanXRQr2_Chr05g0202821	yellow
gene:HanXRQr2_Chr05g0202991	midnightblue
gene:HanXRQr2_Chr05g0203061	turquoise
gene:HanXRQr2_Chr05g0203231	brown
gene:HanXRQr2_Chr05g0203301	turquoise
gene:HanXRQr2_Chr05g0203661	turquoise
gene:HanXRQr2_Chr05g0203851	brown
gene:HanXRQr2_Chr05g0203941	brown
gene:HanXRQr2_Chr05g0205191	turquoise
gene:HanXRQr2_Chr05g0205221	black
gene:HanXRQr2_Chr05g0205501	red
gene:HanXRQr2_Chr05g0205971	brown
gene:HanXRQr2_Chr05g0206261	turquoise
gene:HanXRQr2_Chr05g0207141	turquoise
gene:HanXRQr2_Chr05g0207381	turquoise
gene:HanXRQr2_Chr05g0207711	green
gene:HanXRQr2_Chr05g0207771	red
gene:HanXRQr2_Chr05g0207921	blue
gene:HanXRQr2_Chr05g0208371	turquoise
gene:HanXRQr2_Chr05g0208611	brown
gene:HanXRQr2_Chr05g0209241	brown
gene:HanXRQr2_Chr05g0209411	turquoise
gene:HanXRQr2_Chr05g0209941	turquoise
gene:HanXRQr2_Chr05g0210031	blue
gene:HanXRQr2_Chr05g0210231	brown
gene:HanXRQr2_Chr05g0210811	brown
gene:HanXRQr2_Chr05g0210881	turquoise
gene:HanXRQr2_Chr05g0211251	brown
gene:HanXRQr2_Chr05g0211501	blue
gene:HanXRQr2_Chr05g0211701	red
gene:HanXRQr2_Chr05g0212011	turquoise
gene:HanXRQr2_Chr05g0212211	turquoise
gene:HanXRQr2_Chr05g0212791	turquoise
gene:HanXRQr2_Chr05g0212901	turquoise
gene:HanXRQr2_Chr05g0213091	brown
gene:HanXRQr2_Chr05g0213131	green
gene:HanXRQr2_Chr05g0214381	turquoise
gene:HanXRQr2_Chr05g0214461	brown
gene:HanXRQr2_Chr05g0214521	yellow
gene:HanXRQr2_Chr05g0214671	turquoise
gene:HanXRQr2_Chr05g0214791	turquoise
gene:HanXRQr2_Chr05g0214901	green
gene:HanXRQr2_Chr05g0216901	turquoise
gene:HanXRQr2_Chr05g0217281	blue
gene:HanXRQr2_Chr05g0217311	blue
gene:HanXRQr2_Chr05g0217751	green
gene:HanXRQr2_Chr05g0217771	brown
gene:HanXRQr2_Chr05g0218261	green
gene:HanXRQr2_Chr05g0218331	brown
gene:HanXRQr2_Chr05g0218611	turquoise
gene:HanXRQr2_Chr05g0218651	brown
gene:HanXRQr2_Chr05g0218961	brown
gene:HanXRQr2_Chr05g0219141	brown
gene:HanXRQr2_Chr05g0219791	grey
gene:HanXRQr2_Chr05g0220221	brown
gene:HanXRQr2_Chr05g0220361	blue
gene:HanXRQr2_Chr05g0220791	turquoise
gene:HanXRQr2_Chr05g0220981	turquoise
gene:HanXRQr2_Chr05g0221371	turquoise
gene:HanXRQr2_Chr05g0221421	turquoise
gene:HanXRQr2_Chr05g0222131	blue
gene:HanXRQr2_Chr05g0222451	green
gene:HanXRQr2_Chr05g0222781	green
gene:HanXRQr2_Chr05g0223041	turquoise
gene:HanXRQr2_Chr05g0224501	cyan
gene:HanXRQr2_Chr05g0224721	brown
gene:HanXRQr2_Chr05g0225241	blue
gene:HanXRQr2_Chr05g0225471	green
gene:HanXRQr2_Chr05g0225511	green
gene:HanXRQr2_Chr05g0225901	turquoise
gene:HanXRQr2_Chr05g0226711	brown
gene:HanXRQr2_Chr05g0226721	greenyellow
gene:HanXRQr2_Chr05g0226731	turquoise
gene:HanXRQr2_Chr05g0226751	turquoise
gene:HanXRQr2_Chr05g0227031	turquoise
gene:HanXRQr2_Chr05g0227231	turquoise
gene:HanXRQr2_Chr05g0227421	black
gene:HanXRQr2_Chr05g0227481	pink
gene:HanXRQr2_Chr05g0227541	pink
gene:HanXRQr2_Chr05g0227591	blue
gene:HanXRQr2_Chr05g0227871	blue
gene:HanXRQr2_Chr05g0228041	green
gene:HanXRQr2_Chr05g0229371	turquoise
gene:HanXRQr2_Chr05g0229401	magenta
gene:HanXRQr2_Chr05g0229411	magenta
gene:HanXRQr2_Chr05g0229431	magenta
gene:HanXRQr2_Chr05g0229571	red
gene:HanXRQr2_Chr05g0229601	turquoise
gene:HanXRQr2_Chr05g0229671	brown
gene:HanXRQr2_Chr05g0229681	brown
gene:HanXRQr2_Chr05g0229701	turquoise
gene:HanXRQr2_Chr05g0229901	blue
gene:HanXRQr2_Chr05g0230041	pink
gene:HanXRQr2_Chr05g0230131	blue
gene:HanXRQr2_Chr05g0230431	blue
gene:HanXRQr2_Chr05g0230781	turquoise
gene:HanXRQr2_Chr05g0231461	tan
gene:HanXRQr2_Chr05g0231671	turquoise
gene:HanXRQr2_Chr05g0232611	turquoise
gene:HanXRQr2_Chr05g0232651	turquoise
gene:HanXRQr2_Chr05g0232681	turquoise
gene:HanXRQr2_Chr05g0232801	brown
gene:HanXRQr2_Chr05g0233141	yellow
gene:HanXRQr2_Chr05g0233151	turquoise
gene:HanXRQr2_Chr05g0233351	brown
gene:HanXRQr2_Chr05g0233481	grey60
gene:HanXRQr2_Chr05g0233641	yellow
gene:HanXRQr2_Chr05g0233661	green
gene:HanXRQr2_Chr05g0233691	turquoise
gene:HanXRQr2_Chr05g0233701	brown
gene:HanXRQr2_Chr05g0233761	green
gene:HanXRQr2_Chr05g0233861	brown
gene:HanXRQr2_Chr05g0234321	brown
gene:HanXRQr2_Chr05g0234391	brown
gene:HanXRQr2_Chr05g0234511	cyan
gene:HanXRQr2_Chr05g0234571	turquoise
gene:HanXRQr2_Chr05g0235031	tan
gene:HanXRQr2_Chr05g0235081	turquoise
gene:HanXRQr2_Chr05g0235181	red
gene:HanXRQr2_Chr05g0235331	turquoise
gene:HanXRQr2_Chr05g0235351	brown
gene:HanXRQr2_Chr05g0235391	brown
gene:HanXRQr2_Chr05g0235541	turquoise
gene:HanXRQr2_Chr05g0235571	turquoise
gene:HanXRQr2_Chr05g0235611	brown
gene:HanXRQr2_Chr05g0235841	turquoise
gene:HanXRQr2_Chr05g0235871	turquoise
gene:HanXRQr2_Chr05g0235981	yellow
gene:HanXRQr2_Chr05g0236091	green
gene:HanXRQr2_Chr05g0236141	brown
gene:HanXRQr2_Chr05g0236221	cyan
gene:HanXRQr2_Chr05g0236511	turquoise
gene:HanXRQr2_Chr05g0236591	brown
gene:HanXRQr2_Chr05g0236671	green
gene:HanXRQr2_Chr05g0236681	turquoise
gene:HanXRQr2_Chr05g0236761	blue
gene:HanXRQr2_Chr05g0236811	brown
gene:HanXRQr2_Chr05g0237431	brown
gene:HanXRQr2_Chr05g0237781	blue
gene:HanXRQr2_Chr05g0237941	turquoise
gene:HanXRQr2_Chr05g0237961	brown
gene:HanXRQr2_Chr05g0238021	turquoise
gene:HanXRQr2_Chr05g0238051	magenta
gene:HanXRQr2_Chr05g0238071	blue
gene:HanXRQr2_Chr06g0238121	brown
gene:HanXRQr2_Chr06g0238231	turquoise
gene:HanXRQr2_Chr06g0238671	turquoise
gene:HanXRQr2_Chr06g0238681	black
gene:HanXRQr2_Chr06g0238691	turquoise
gene:HanXRQr2_Chr06g0239101	turquoise
gene:HanXRQr2_Chr06g0239131	green
gene:HanXRQr2_Chr06g0239681	turquoise
gene:HanXRQr2_Chr06g0239891	turquoise
gene:HanXRQr2_Chr06g0240321	turquoise
gene:HanXRQr2_Chr06g0240561	blue
gene:HanXRQr2_Chr06g0240821	turquoise
gene:HanXRQr2_Chr06g0241191	turquoise
gene:HanXRQr2_Chr06g0241261	turquoise
gene:HanXRQr2_Chr06g0241561	brown
gene:HanXRQr2_Chr06g0241701	turquoise
gene:HanXRQr2_Chr06g0241831	turquoise
gene:HanXRQr2_Chr06g0241851	turquoise
gene:HanXRQr2_Chr06g0241881	turquoise
gene:HanXRQr2_Chr06g0241931	turquoise
gene:HanXRQr2_Chr06g0241941	black
gene:HanXRQr2_Chr06g0242261	turquoise
gene:HanXRQr2_Chr06g0242361	turquoise
gene:HanXRQr2_Chr06g0242521	magenta
gene:HanXRQr2_Chr06g0242851	brown
gene:HanXRQr2_Chr06g0243061	brown
gene:HanXRQr2_Chr06g0243191	pink
gene:HanXRQr2_Chr06g0243211	blue
gene:HanXRQr2_Chr06g0243331	green
gene:HanXRQr2_Chr06g0243371	brown
gene:HanXRQr2_Chr06g0244221	turquoise
gene:HanXRQr2_Chr06g0244371	turquoise
gene:HanXRQr2_Chr06g0244481	grey
gene:HanXRQr2_Chr06g0244561	turquoise
gene:HanXRQr2_Chr06g0244971	turquoise
gene:HanXRQr2_Chr06g0245121	brown
gene:HanXRQr2_Chr06g0245481	turquoise
gene:HanXRQr2_Chr06g0245621	brown
gene:HanXRQr2_Chr06g0245891	turquoise
gene:HanXRQr2_Chr06g0246581	turquoise
gene:HanXRQr2_Chr06g0246791	brown
gene:HanXRQr2_Chr06g0246841	brown
gene:HanXRQr2_Chr06g0247271	turquoise
gene:HanXRQr2_Chr06g0247551	brown
gene:HanXRQr2_Chr06g0248311	turquoise
gene:HanXRQr2_Chr06g0248521	turquoise
gene:HanXRQr2_Chr06g0248581	brown
gene:HanXRQr2_Chr06g0248631	turquoise
gene:HanXRQr2_Chr06g0248751	turquoise
gene:HanXRQr2_Chr06g0249161	turquoise
gene:HanXRQr2_Chr06g0249521	black
gene:HanXRQr2_Chr06g0249941	magenta
gene:HanXRQr2_Chr06g0250211	brown
gene:HanXRQr2_Chr06g0250251	turquoise
gene:HanXRQr2_Chr06g0250731	green
gene:HanXRQr2_Chr06g0250741	turquoise
gene:HanXRQr2_Chr06g0251491	turquoise
gene:HanXRQr2_Chr06g0251501	yellow
gene:HanXRQr2_Chr06g0251511	cyan
gene:HanXRQr2_Chr06g0251521	turquoise
gene:HanXRQr2_Chr06g0251531	pink
gene:HanXRQr2_Chr06g0251541	blue
gene:HanXRQr2_Chr06g0251611	pink
gene:HanXRQr2_Chr06g0251711	blue
gene:HanXRQr2_Chr06g0251721	green
gene:HanXRQr2_Chr06g0251771	green
gene:HanXRQr2_Chr06g0251791	green
gene:HanXRQr2_Chr06g0251821	blue
gene:HanXRQr2_Chr06g0251871	green
gene:HanXRQr2_Chr06g0251961	pink
gene:HanXRQr2_Chr06g0252141	pink
gene:HanXRQr2_Chr06g0252161	brown
gene:HanXRQr2_Chr06g0252281	magenta
gene:HanXRQr2_Chr06g0252451	brown
gene:HanXRQr2_Chr06g0252961	green
gene:HanXRQr2_Chr06g0253081	blue
gene:HanXRQr2_Chr06g0253311	red
gene:HanXRQr2_Chr06g0253491	turquoise
gene:HanXRQr2_Chr06g0254081	black
gene:HanXRQr2_Chr06g0254091	turquoise
gene:HanXRQr2_Chr06g0254111	turquoise
gene:HanXRQr2_Chr06g0254231	cyan
gene:HanXRQr2_Chr06g0254481	green
gene:HanXRQr2_Chr06g0254671	blue
gene:HanXRQr2_Chr06g0255371	yellow
gene:HanXRQr2_Chr06g0255611	turquoise
gene:HanXRQr2_Chr06g0255621	turquoise
gene:HanXRQr2_Chr06g0255911	green
gene:HanXRQr2_Chr06g0255961	green
gene:HanXRQr2_Chr06g0256071	turquoise
gene:HanXRQr2_Chr06g0256091	blue
gene:HanXRQr2_Chr06g0256401	turquoise
gene:HanXRQr2_Chr06g0256611	magenta
gene:HanXRQr2_Chr06g0256871	turquoise
gene:HanXRQr2_Chr06g0257141	brown
gene:HanXRQr2_Chr06g0257411	turquoise
gene:HanXRQr2_Chr06g0257481	turquoise
gene:HanXRQr2_Chr06g0257811	blue
gene:HanXRQr2_Chr06g0257981	blue
gene:HanXRQr2_Chr06g0258291	turquoise
gene:HanXRQr2_Chr06g0258301	turquoise
gene:HanXRQr2_Chr06g0258511	turquoise
gene:HanXRQr2_Chr06g0258761	brown
gene:HanXRQr2_Chr06g0259991	turquoise
gene:HanXRQr2_Chr06g0260151	blue
gene:HanXRQr2_Chr06g0260491	brown
gene:HanXRQr2_Chr06g0260531	yellow
gene:HanXRQr2_Chr06g0260691	turquoise
gene:HanXRQr2_Chr06g0260941	pink
gene:HanXRQr2_Chr06g0261181	brown
gene:HanXRQr2_Chr06g0261691	turquoise
gene:HanXRQr2_Chr06g0261761	turquoise
gene:HanXRQr2_Chr06g0261811	green
gene:HanXRQr2_Chr06g0261901	green
gene:HanXRQr2_Chr06g0261931	turquoise
gene:HanXRQr2_Chr06g0262441	brown
gene:HanXRQr2_Chr06g0262461	blue
gene:HanXRQr2_Chr06g0262551	black
gene:HanXRQr2_Chr06g0262601	turquoise
gene:HanXRQr2_Chr06g0262691	turquoise
gene:HanXRQr2_Chr06g0262921	turquoise
gene:HanXRQr2_Chr06g0263611	black
gene:HanXRQr2_Chr06g0263771	turquoise
gene:HanXRQr2_Chr06g0264011	yellow
gene:HanXRQr2_Chr06g0264161	brown
gene:HanXRQr2_Chr06g0264171	brown
gene:HanXRQr2_Chr06g0264291	green
gene:HanXRQr2_Chr06g0264321	turquoise
gene:HanXRQr2_Chr06g0264351	blue
gene:HanXRQr2_Chr06g0264461	yellow
gene:HanXRQr2_Chr06g0264871	turquoise
gene:HanXRQr2_Chr06g0265101	green
gene:HanXRQr2_Chr06g0265431	turquoise
gene:HanXRQr2_Chr06g0265591	blue
gene:HanXRQr2_Chr06g0265711	turquoise
gene:HanXRQr2_Chr06g0265761	green
gene:HanXRQr2_Chr06g0266351	brown
gene:HanXRQr2_Chr06g0266371	brown
gene:HanXRQr2_Chr06g0266461	turquoise
gene:HanXRQr2_Chr06g0266801	turquoise
gene:HanXRQr2_Chr06g0267091	turquoise
gene:HanXRQr2_Chr06g0267171	turquoise
gene:HanXRQr2_Chr06g0267341	turquoise
gene:HanXRQr2_Chr06g0267461	brown
gene:HanXRQr2_Chr06g0267591	green
gene:HanXRQr2_Chr06g0267791	turquoise
gene:HanXRQr2_Chr06g0267831	turquoise
gene:HanXRQr2_Chr06g0268081	turquoise
gene:HanXRQr2_Chr06g0268211	turquoise
gene:HanXRQr2_Chr06g0268911	blue
gene:HanXRQr2_Chr06g0269001	turquoise
gene:HanXRQr2_Chr06g0270041	turquoise
gene:HanXRQr2_Chr06g0270061	blue
gene:HanXRQr2_Chr06g0270711	blue
gene:HanXRQr2_Chr06g0270741	turquoise
gene:HanXRQr2_Chr06g0271031	turquoise
gene:HanXRQr2_Chr06g0271051	brown
gene:HanXRQr2_Chr06g0271331	yellow
gene:HanXRQr2_Chr06g0271631	brown
gene:HanXRQr2_Chr06g0271641	turquoise
gene:HanXRQr2_Chr06g0271701	turquoise
gene:HanXRQr2_Chr06g0271931	turquoise
gene:HanXRQr2_Chr06g0271941	turquoise
gene:HanXRQr2_Chr06g0272211	green
gene:HanXRQr2_Chr06g0272411	turquoise
gene:HanXRQr2_Chr06g0272421	brown
gene:HanXRQr2_Chr06g0272441	turquoise
gene:HanXRQr2_Chr06g0272921	brown
gene:HanXRQr2_Chr06g0274491	turquoise
gene:HanXRQr2_Chr06g0274671	blue
gene:HanXRQr2_Chr06g0274811	yellow
gene:HanXRQr2_Chr06g0275341	yellow
gene:HanXRQr2_Chr06g0276811	brown
gene:HanXRQr2_Chr06g0277411	turquoise
gene:HanXRQr2_Chr06g0277431	brown
gene:HanXRQr2_Chr06g0277751	brown
gene:HanXRQr2_Chr07g0278861	turquoise
gene:HanXRQr2_Chr07g0278991	turquoise
gene:HanXRQr2_Chr07g0280071	turquoise
gene:HanXRQr2_Chr07g0281461	yellow
gene:HanXRQr2_Chr07g0281921	turquoise
gene:HanXRQr2_Chr07g0281931	pink
gene:HanXRQr2_Chr07g0282351	turquoise
gene:HanXRQr2_Chr07g0283671	purple
gene:HanXRQr2_Chr07g0283741	brown
gene:HanXRQr2_Chr07g0283771	turquoise
gene:HanXRQr2_Chr07g0283841	turquoise
gene:HanXRQr2_Chr07g0283881	turquoise
gene:HanXRQr2_Chr07g0284041	cyan
gene:HanXRQr2_Chr07g0284301	blue
gene:HanXRQr2_Chr07g0284591	brown
gene:HanXRQr2_Chr07g0284681	turquoise
gene:HanXRQr2_Chr07g0285051	turquoise
gene:HanXRQr2_Chr07g0285221	turquoise
gene:HanXRQr2_Chr07g0285451	blue
gene:HanXRQr2_Chr07g0285961	blue
gene:HanXRQr2_Chr07g0286081	white
gene:HanXRQr2_Chr07g0286121	brown
gene:HanXRQr2_Chr07g0286131	brown
gene:HanXRQr2_Chr07g0286291	brown
gene:HanXRQr2_Chr07g0286521	brown
gene:HanXRQr2_Chr07g0286761	yellow
gene:HanXRQr2_Chr07g0286951	blue
gene:HanXRQr2_Chr07g0287041	brown
gene:HanXRQr2_Chr07g0287191	turquoise
gene:HanXRQr2_Chr07g0287301	turquoise
gene:HanXRQr2_Chr07g0288161	green
gene:HanXRQr2_Chr07g0288241	yellow
gene:HanXRQr2_Chr07g0288331	black
gene:HanXRQr2_Chr07g0288361	brown
gene:HanXRQr2_Chr07g0288371	brown
gene:HanXRQr2_Chr07g0289151	black
gene:HanXRQr2_Chr07g0289221	brown
gene:HanXRQr2_Chr07g0289461	blue
gene:HanXRQr2_Chr07g0289511	brown
gene:HanXRQr2_Chr07g0289581	blue
gene:HanXRQr2_Chr07g0289671	blue
gene:HanXRQr2_Chr07g0289781	cyan
gene:HanXRQr2_Chr07g0290141	turquoise
gene:HanXRQr2_Chr07g0290451	brown
gene:HanXRQr2_Chr07g0290581	turquoise
gene:HanXRQr2_Chr07g0290731	turquoise
gene:HanXRQr2_Chr07g0290771	turquoise
gene:HanXRQr2_Chr07g0290971	turquoise
gene:HanXRQr2_Chr07g0291271	blue
gene:HanXRQr2_Chr07g0292101	turquoise
gene:HanXRQr2_Chr07g0292331	blue
gene:HanXRQr2_Chr07g0292521	turquoise
gene:HanXRQr2_Chr07g0292631	brown
gene:HanXRQr2_Chr07g0292881	brown
gene:HanXRQr2_Chr07g0293151	turquoise
gene:HanXRQr2_Chr07g0293581	blue
gene:HanXRQr2_Chr07g0293671	green
gene:HanXRQr2_Chr07g0294371	blue
gene:HanXRQr2_Chr07g0294421	blue
gene:HanXRQr2_Chr07g0294651	green
gene:HanXRQr2_Chr07g0294931	brown
gene:HanXRQr2_Chr07g0295101	brown
gene:HanXRQr2_Chr07g0295111	turquoise
gene:HanXRQr2_Chr07g0295231	yellow
gene:HanXRQr2_Chr07g0296301	brown
gene:HanXRQr2_Chr07g0296781	green
gene:HanXRQr2_Chr07g0296961	brown
gene:HanXRQr2_Chr07g0297031	brown
gene:HanXRQr2_Chr07g0297081	turquoise
gene:HanXRQr2_Chr07g0297221	turquoise
gene:HanXRQr2_Chr07g0297371	green
gene:HanXRQr2_Chr07g0297481	turquoise
gene:HanXRQr2_Chr07g0297541	turquoise
gene:HanXRQr2_Chr07g0297561	black
gene:HanXRQr2_Chr07g0297611	black
gene:HanXRQr2_Chr07g0297661	salmon
gene:HanXRQr2_Chr07g0297801	brown
gene:HanXRQr2_Chr07g0298051	green
gene:HanXRQr2_Chr07g0298241	magenta
gene:HanXRQr2_Chr07g0298371	turquoise
gene:HanXRQr2_Chr07g0298981	magenta
gene:HanXRQr2_Chr07g0299011	black
gene:HanXRQr2_Chr07g0299141	turquoise
gene:HanXRQr2_Chr07g0299311	purple
gene:HanXRQr2_Chr07g0299321	grey
gene:HanXRQr2_Chr07g0299331	grey
gene:HanXRQr2_Chr07g0299341	brown
gene:HanXRQr2_Chr07g0299771	brown
gene:HanXRQr2_Chr07g0300371	turquoise
gene:HanXRQr2_Chr07g0300601	brown
gene:HanXRQr2_Chr07g0301101	blue
gene:HanXRQr2_Chr07g0301431	turquoise
gene:HanXRQr2_Chr07g0301731	brown
gene:HanXRQr2_Chr07g0301981	turquoise
gene:HanXRQr2_Chr07g0302091	green
gene:HanXRQr2_Chr07g0302491	greenyellow
gene:HanXRQr2_Chr07g0302541	blue
gene:HanXRQr2_Chr07g0303241	brown
gene:HanXRQr2_Chr07g0303341	brown
gene:HanXRQr2_Chr07g0303381	grey60
gene:HanXRQr2_Chr07g0303681	tan
gene:HanXRQr2_Chr07g0303741	turquoise
gene:HanXRQr2_Chr07g0303881	green
gene:HanXRQr2_Chr07g0304111	green
gene:HanXRQr2_Chr07g0304721	turquoise
gene:HanXRQr2_Chr07g0304961	turquoise
gene:HanXRQr2_Chr07g0305311	turquoise
gene:HanXRQr2_Chr07g0305421	blue
gene:HanXRQr2_Chr07g0305471	green
gene:HanXRQr2_Chr07g0305821	blue
gene:HanXRQr2_Chr07g0306131	blue
gene:HanXRQr2_Chr07g0306591	turquoise
gene:HanXRQr2_Chr07g0307531	brown
gene:HanXRQr2_Chr07g0308271	blue
gene:HanXRQr2_Chr07g0308451	turquoise
gene:HanXRQr2_Chr07g0308651	salmon
gene:HanXRQr2_Chr07g0308731	brown
gene:HanXRQr2_Chr07g0308781	brown
gene:HanXRQr2_Chr07g0308951	blue
gene:HanXRQr2_Chr07g0309011	red
gene:HanXRQr2_Chr07g0309171	green
gene:HanXRQr2_Chr07g0309531	turquoise
gene:HanXRQr2_Chr07g0309591	turquoise
gene:HanXRQr2_Chr07g0310041	blue
gene:HanXRQr2_Chr07g0310311	blue
gene:HanXRQr2_Chr07g0310441	turquoise
gene:HanXRQr2_Chr07g0310571	turquoise
gene:HanXRQr2_Chr07g0311261	turquoise
gene:HanXRQr2_Chr07g0311381	green
gene:HanXRQr2_Chr07g0311651	brown
gene:HanXRQr2_Chr07g0311681	green
gene:HanXRQr2_Chr07g0311891	green
gene:HanXRQr2_Chr07g0311931	brown
gene:HanXRQr2_Chr07g0312301	blue
gene:HanXRQr2_Chr07g0312311	blue
gene:HanXRQr2_Chr07g0312351	brown
gene:HanXRQr2_Chr07g0312431	green
gene:HanXRQr2_Chr07g0312501	brown
gene:HanXRQr2_Chr07g0312621	turquoise
gene:HanXRQr2_Chr07g0312641	turquoise
gene:HanXRQr2_Chr07g0312651	turquoise
gene:HanXRQr2_Chr07g0312711	yellow
gene:HanXRQr2_Chr07g0312781	brown
gene:HanXRQr2_Chr07g0312991	brown
gene:HanXRQr2_Chr07g0313121	green
gene:HanXRQr2_Chr07g0313131	pink
gene:HanXRQr2_Chr07g0313541	magenta
gene:HanXRQr2_Chr07g0313861	green
gene:HanXRQr2_Chr07g0313891	turquoise
gene:HanXRQr2_Chr07g0313901	red
gene:HanXRQr2_Chr07g0314341	turquoise
gene:HanXRQr2_Chr07g0314871	yellow
gene:HanXRQr2_Chr07g0314881	brown
gene:HanXRQr2_Chr07g0315581	grey
gene:HanXRQr2_Chr07g0316171	blue
gene:HanXRQr2_Chr07g0316371	black
gene:HanXRQr2_Chr07g0316431	magenta
gene:HanXRQr2_Chr07g0316521	brown
gene:HanXRQr2_Chr07g0316531	turquoise
gene:HanXRQr2_Chr07g0316621	black
gene:HanXRQr2_Chr07g0316891	turquoise
gene:HanXRQr2_Chr07g0317081	blue
gene:HanXRQr2_Chr07g0317201	turquoise
gene:HanXRQr2_Chr08g0317461	turquoise
gene:HanXRQr2_Chr08g0318021	turquoise
gene:HanXRQr2_Chr08g0318161	turquoise
gene:HanXRQr2_Chr08g0318321	blue
gene:HanXRQr2_Chr08g0318761	green
gene:HanXRQr2_Chr08g0318771	brown
gene:HanXRQr2_Chr08g0319141	red
gene:HanXRQr2_Chr08g0319291	purple
gene:HanXRQr2_Chr08g0319521	turquoise
gene:HanXRQr2_Chr08g0319871	black
gene:HanXRQr2_Chr08g0320411	brown
gene:HanXRQr2_Chr08g0320451	green
gene:HanXRQr2_Chr08g0320461	brown
gene:HanXRQr2_Chr08g0320831	pink
gene:HanXRQr2_Chr08g0320891	turquoise
gene:HanXRQr2_Chr08g0321721	turquoise
gene:HanXRQr2_Chr08g0322131	cyan
gene:HanXRQr2_Chr08g0322411	turquoise
gene:HanXRQr2_Chr08g0322621	turquoise
gene:HanXRQr2_Chr08g0322641	turquoise
gene:HanXRQr2_Chr08g0322671	turquoise
gene:HanXRQr2_Chr08g0322801	turquoise
gene:HanXRQr2_Chr08g0322821	turquoise
gene:HanXRQr2_Chr08g0323011	blue
gene:HanXRQr2_Chr08g0323361	turquoise
gene:HanXRQr2_Chr08g0323391	green
gene:HanXRQr2_Chr08g0323591	magenta
gene:HanXRQr2_Chr08g0323641	magenta
gene:HanXRQr2_Chr08g0323941	brown
gene:HanXRQr2_Chr08g0324151	turquoise
gene:HanXRQr2_Chr08g0324161	turquoise
gene:HanXRQr2_Chr08g0324291	magenta
gene:HanXRQr2_Chr08g0324491	cyan
gene:HanXRQr2_Chr08g0324671	yellow
gene:HanXRQr2_Chr08g0324691	blue
gene:HanXRQr2_Chr08g0324841	pink
gene:HanXRQr2_Chr08g0324901	magenta
gene:HanXRQr2_Chr08g0324931	turquoise
gene:HanXRQr2_Chr08g0324971	turquoise
gene:HanXRQr2_Chr08g0325031	turquoise
gene:HanXRQr2_Chr08g0325271	turquoise
gene:HanXRQr2_Chr08g0325441	blue
gene:HanXRQr2_Chr08g0325461	turquoise
gene:HanXRQr2_Chr08g0325581	turquoise
gene:HanXRQr2_Chr08g0327001	turquoise
gene:HanXRQr2_Chr08g0327361	turquoise
gene:HanXRQr2_Chr08g0327501	blue
gene:HanXRQr2_Chr08g0327531	pink
gene:HanXRQr2_Chr08g0327611	pink
gene:HanXRQr2_Chr08g0328041	turquoise
gene:HanXRQr2_Chr08g0328331	blue
gene:HanXRQr2_Chr08g0328911	cyan
gene:HanXRQr2_Chr08g0328991	brown
gene:HanXRQr2_Chr08g0329461	turquoise
gene:HanXRQr2_Chr08g0329491	brown
gene:HanXRQr2_Chr08g0329991	royalblue
gene:HanXRQr2_Chr08g0330001	brown
gene:HanXRQr2_Chr08g0330011	brown
gene:HanXRQr2_Chr08g0330021	blue
gene:HanXRQr2_Chr08g0330501	green
gene:HanXRQr2_Chr08g0330671	purple
gene:HanXRQr2_Chr08g0330741	blue
gene:HanXRQr2_Chr08g0330821	turquoise
gene:HanXRQr2_Chr08g0330901	black
gene:HanXRQr2_Chr08g0330951	turquoise
gene:HanXRQr2_Chr08g0330971	turquoise
gene:HanXRQr2_Chr08g0330981	blue
gene:HanXRQr2_Chr08g0331251	brown
gene:HanXRQr2_Chr08g0331731	blue
gene:HanXRQr2_Chr08g0331761	green
gene:HanXRQr2_Chr08g0331951	turquoise
gene:HanXRQr2_Chr08g0332321	turquoise
gene:HanXRQr2_Chr08g0332671	turquoise
gene:HanXRQr2_Chr08g0332731	turquoise
gene:HanXRQr2_Chr08g0332961	red
gene:HanXRQr2_Chr08g0333051	brown
gene:HanXRQr2_Chr08g0333781	yellow
gene:HanXRQr2_Chr08g0333881	turquoise
gene:HanXRQr2_Chr08g0334021	green
gene:HanXRQr2_Chr08g0334491	blue
gene:HanXRQr2_Chr08g0334571	turquoise
gene:HanXRQr2_Chr08g0334881	turquoise
gene:HanXRQr2_Chr08g0334941	brown
gene:HanXRQr2_Chr08g0335471	blue
gene:HanXRQr2_Chr08g0335861	brown
gene:HanXRQr2_Chr08g0336491	turquoise
gene:HanXRQr2_Chr08g0336501	turquoise
gene:HanXRQr2_Chr08g0336851	blue
gene:HanXRQr2_Chr08g0337141	brown
gene:HanXRQr2_Chr08g0337351	yellow
gene:HanXRQr2_Chr08g0337371	blue
gene:HanXRQr2_Chr08g0337461	green
gene:HanXRQr2_Chr08g0338621	green
gene:HanXRQr2_Chr08g0338881	turquoise
gene:HanXRQr2_Chr08g0338981	turquoise
gene:HanXRQr2_Chr08g0339201	turquoise
gene:HanXRQr2_Chr08g0339271	blue
gene:HanXRQr2_Chr08g0339961	turquoise
gene:HanXRQr2_Chr08g0340021	turquoise
gene:HanXRQr2_Chr08g0340061	grey60
gene:HanXRQr2_Chr08g0340071	turquoise
gene:HanXRQr2_Chr08g0340251	brown
gene:HanXRQr2_Chr08g0340271	black
gene:HanXRQr2_Chr08g0340311	black
gene:HanXRQr2_Chr08g0340401	pink
gene:HanXRQr2_Chr08g0340441	pink
gene:HanXRQr2_Chr08g0340971	green
gene:HanXRQr2_Chr08g0341681	turquoise
gene:HanXRQr2_Chr08g0342001	green
gene:HanXRQr2_Chr08g0342911	blue
gene:HanXRQr2_Chr08g0342991	white
gene:HanXRQr2_Chr08g0343321	brown
gene:HanXRQr2_Chr08g0343391	turquoise
gene:HanXRQr2_Chr08g0343421	green
gene:HanXRQr2_Chr08g0343831	turquoise
gene:HanXRQr2_Chr08g0343861	turquoise
gene:HanXRQr2_Chr08g0343921	turquoise
gene:HanXRQr2_Chr08g0344051	green
gene:HanXRQr2_Chr08g0344321	blue
gene:HanXRQr2_Chr08g0344331	blue
gene:HanXRQr2_Chr08g0344341	blue
gene:HanXRQr2_Chr08g0344351	blue
gene:HanXRQr2_Chr08g0344551	turquoise
gene:HanXRQr2_Chr08g0344591	black
gene:HanXRQr2_Chr08g0344771	brown
gene:HanXRQr2_Chr08g0344841	turquoise
gene:HanXRQr2_Chr08g0345181	turquoise
gene:HanXRQr2_Chr08g0345391	yellow
gene:HanXRQr2_Chr08g0345471	turquoise
gene:HanXRQr2_Chr08g0345481	turquoise
gene:HanXRQr2_Chr08g0345671	turquoise
gene:HanXRQr2_Chr08g0346001	brown
gene:HanXRQr2_Chr08g0346441	turquoise
gene:HanXRQr2_Chr08g0346461	brown
gene:HanXRQr2_Chr08g0346521	turquoise
gene:HanXRQr2_Chr08g0346551	turquoise
gene:HanXRQr2_Chr08g0346621	turquoise
gene:HanXRQr2_Chr08g0347021	turquoise
gene:HanXRQr2_Chr08g0347101	turquoise
gene:HanXRQr2_Chr08g0348021	turquoise
gene:HanXRQr2_Chr08g0348271	blue
gene:HanXRQr2_Chr08g0348291	brown
gene:HanXRQr2_Chr08g0348301	brown
gene:HanXRQr2_Chr08g0348321	turquoise
gene:HanXRQr2_Chr08g0348361	brown
gene:HanXRQr2_Chr08g0348461	yellow
gene:HanXRQr2_Chr08g0348471	blue
gene:HanXRQr2_Chr08g0348821	blue
gene:HanXRQr2_Chr08g0348831	blue
gene:HanXRQr2_Chr08g0349081	turquoise
gene:HanXRQr2_Chr08g0349281	greenyellow
gene:HanXRQr2_Chr08g0349291	brown
gene:HanXRQr2_Chr08g0349481	turquoise
gene:HanXRQr2_Chr08g0349811	turquoise
gene:HanXRQr2_Chr08g0349931	purple
gene:HanXRQr2_Chr08g0350181	pink
gene:HanXRQr2_Chr08g0350461	blue
gene:HanXRQr2_Chr08g0350631	blue
gene:HanXRQr2_Chr08g0350741	brown
gene:HanXRQr2_Chr08g0351641	brown
gene:HanXRQr2_Chr08g0351861	turquoise
gene:HanXRQr2_Chr08g0351871	turquoise
gene:HanXRQr2_Chr08g0353451	purple
gene:HanXRQr2_Chr08g0353821	black
gene:HanXRQr2_Chr08g0354031	blue
gene:HanXRQr2_Chr08g0354171	blue
gene:HanXRQr2_Chr08g0354381	brown
gene:HanXRQr2_Chr08g0355151	turquoise
gene:HanXRQr2_Chr08g0355371	red
gene:HanXRQr2_Chr08g0355521	turquoise
gene:HanXRQr2_Chr08g0355591	turquoise
gene:HanXRQr2_Chr08g0355981	turquoise
gene:HanXRQr2_Chr08g0356401	brown
gene:HanXRQr2_Chr08g0356681	brown
gene:HanXRQr2_Chr08g0357631	turquoise
gene:HanXRQr2_Chr08g0357741	turquoise
gene:HanXRQr2_Chr08g0357921	blue
gene:HanXRQr2_Chr08g0358121	red
gene:HanXRQr2_Chr08g0358241	pink
gene:HanXRQr2_Chr08g0358421	blue
gene:HanXRQr2_Chr08g0358631	cyan
gene:HanXRQr2_Chr08g0358871	brown
gene:HanXRQr2_Chr08g0358951	brown
gene:HanXRQr2_Chr08g0359111	red
gene:HanXRQr2_Chr08g0359171	turquoise
gene:HanXRQr2_Chr08g0359711	brown
gene:HanXRQr2_Chr08g0359871	blue
gene:HanXRQr2_Chr08g0359961	turquoise
gene:HanXRQr2_Chr08g0360061	turquoise
gene:HanXRQr2_Chr08g0360491	yellow
gene:HanXRQr2_Chr08g0361071	turquoise
gene:HanXRQr2_Chr09g0361691	turquoise
gene:HanXRQr2_Chr09g0362451	green
gene:HanXRQr2_Chr09g0362511	green
gene:HanXRQr2_Chr09g0362641	turquoise
gene:HanXRQr2_Chr09g0363181	brown
gene:HanXRQr2_Chr09g0363221	green
gene:HanXRQr2_Chr09g0363271	green
gene:HanXRQr2_Chr09g0363521	brown
gene:HanXRQr2_Chr09g0363551	green
gene:HanXRQr2_Chr09g0365451	blue
gene:HanXRQr2_Chr09g0365601	turquoise
gene:HanXRQr2_Chr09g0365871	blue
gene:HanXRQr2_Chr09g0365971	turquoise
gene:HanXRQr2_Chr09g0366001	blue
gene:HanXRQr2_Chr09g0366181	green
gene:HanXRQr2_Chr09g0366971	blue
gene:HanXRQr2_Chr09g0367411	turquoise
gene:HanXRQr2_Chr09g0367631	brown
gene:HanXRQr2_Chr09g0367841	green
gene:HanXRQr2_Chr09g0367851	green
gene:HanXRQr2_Chr09g0367921	turquoise
gene:HanXRQr2_Chr09g0368081	turquoise
gene:HanXRQr2_Chr09g0368091	turquoise
gene:HanXRQr2_Chr09g0368661	midnightblue
gene:HanXRQr2_Chr09g0369041	turquoise
gene:HanXRQr2_Chr09g0369151	brown
gene:HanXRQr2_Chr09g0369301	black
gene:HanXRQr2_Chr09g0369651	brown
gene:HanXRQr2_Chr09g0369771	turquoise
gene:HanXRQr2_Chr09g0370111	blue
gene:HanXRQr2_Chr09g0370441	turquoise
gene:HanXRQr2_Chr09g0370631	brown
gene:HanXRQr2_Chr09g0371671	turquoise
gene:HanXRQr2_Chr09g0371901	yellow
gene:HanXRQr2_Chr09g0371941	yellow
gene:HanXRQr2_Chr09g0372001	brown
gene:HanXRQr2_Chr09g0372251	turquoise
gene:HanXRQr2_Chr09g0372411	black
gene:HanXRQr2_Chr09g0372481	green
gene:HanXRQr2_Chr09g0372711	brown
gene:HanXRQr2_Chr09g0372761	turquoise
gene:HanXRQr2_Chr09g0373161	blue
gene:HanXRQr2_Chr09g0373901	magenta
gene:HanXRQr2_Chr09g0373971	yellow
gene:HanXRQr2_Chr09g0374051	tan
gene:HanXRQr2_Chr09g0374631	turquoise
gene:HanXRQr2_Chr09g0374771	brown
gene:HanXRQr2_Chr09g0374791	turquoise
gene:HanXRQr2_Chr09g0375321	turquoise
gene:HanXRQr2_Chr09g0376101	brown
gene:HanXRQr2_Chr09g0376561	turquoise
gene:HanXRQr2_Chr09g0377501	brown
gene:HanXRQr2_Chr09g0377531	turquoise
gene:HanXRQr2_Chr09g0377551	blue
gene:HanXRQr2_Chr09g0378411	turquoise
gene:HanXRQr2_Chr09g0378661	turquoise
gene:HanXRQr2_Chr09g0379151	black
gene:HanXRQr2_Chr09g0379171	brown
gene:HanXRQr2_Chr09g0379211	blue
gene:HanXRQr2_Chr09g0379241	turquoise
gene:HanXRQr2_Chr09g0379321	turquoise
gene:HanXRQr2_Chr09g0379401	turquoise
gene:HanXRQr2_Chr09g0379531	turquoise
gene:HanXRQr2_Chr09g0379731	turquoise
gene:HanXRQr2_Chr09g0380371	turquoise
gene:HanXRQr2_Chr09g0381421	turquoise
gene:HanXRQr2_Chr09g0381791	green
gene:HanXRQr2_Chr09g0382001	brown
gene:HanXRQr2_Chr09g0382091	brown
gene:HanXRQr2_Chr09g0382311	turquoise
gene:HanXRQr2_Chr09g0382611	darkgreen
gene:HanXRQr2_Chr09g0382641	turquoise
gene:HanXRQr2_Chr09g0382931	blue
gene:HanXRQr2_Chr09g0383321	turquoise
gene:HanXRQr2_Chr09g0384251	turquoise
gene:HanXRQr2_Chr09g0384271	turquoise
gene:HanXRQr2_Chr09g0384511	blue
gene:HanXRQr2_Chr09g0384711	turquoise
gene:HanXRQr2_Chr09g0385021	blue
gene:HanXRQr2_Chr09g0385861	turquoise
gene:HanXRQr2_Chr09g0386411	turquoise
gene:HanXRQr2_Chr09g0386511	turquoise
gene:HanXRQr2_Chr09g0386601	brown
gene:HanXRQr2_Chr09g0386731	turquoise
gene:HanXRQr2_Chr09g0386741	brown
gene:HanXRQr2_Chr09g0386881	turquoise
gene:HanXRQr2_Chr09g0386891	green
gene:HanXRQr2_Chr09g0387311	blue
gene:HanXRQr2_Chr09g0387571	turquoise
gene:HanXRQr2_Chr09g0387811	grey
gene:HanXRQr2_Chr09g0387891	brown
gene:HanXRQr2_Chr09g0387971	pink
gene:HanXRQr2_Chr09g0388111	brown
gene:HanXRQr2_Chr09g0388121	yellow
gene:HanXRQr2_Chr09g0388301	turquoise
gene:HanXRQr2_Chr09g0388341	brown
gene:HanXRQr2_Chr09g0388621	black
gene:HanXRQr2_Chr09g0388811	greenyellow
gene:HanXRQr2_Chr09g0388961	black
gene:HanXRQr2_Chr09g0389001	blue
gene:HanXRQr2_Chr09g0389131	brown
gene:HanXRQr2_Chr09g0389141	brown
gene:HanXRQr2_Chr09g0389351	turquoise
gene:HanXRQr2_Chr09g0389631	yellow
gene:HanXRQr2_Chr09g0389651	magenta
gene:HanXRQr2_Chr09g0389681	turquoise
gene:HanXRQr2_Chr09g0389751	green
gene:HanXRQr2_Chr09g0389761	green
gene:HanXRQr2_Chr09g0389841	turquoise
gene:HanXRQr2_Chr09g0389891	pink
gene:HanXRQr2_Chr09g0389991	black
gene:HanXRQr2_Chr09g0390091	brown
gene:HanXRQr2_Chr09g0390201	blue
gene:HanXRQr2_Chr09g0390251	green
gene:HanXRQr2_Chr09g0390371	cyan
gene:HanXRQr2_Chr09g0390641	turquoise
gene:HanXRQr2_Chr09g0390761	purple
gene:HanXRQr2_Chr09g0391001	blue
gene:HanXRQr2_Chr09g0391041	turquoise
gene:HanXRQr2_Chr09g0391141	turquoise
gene:HanXRQr2_Chr09g0391201	brown
gene:HanXRQr2_Chr09g0391221	brown
gene:HanXRQr2_Chr09g0391351	brown
gene:HanXRQr2_Chr09g0391491	turquoise
gene:HanXRQr2_Chr09g0391571	turquoise
gene:HanXRQr2_Chr09g0391591	turquoise
gene:HanXRQr2_Chr09g0391901	turquoise
gene:HanXRQr2_Chr09g0391941	blue
gene:HanXRQr2_Chr09g0392221	blue
gene:HanXRQr2_Chr09g0392361	turquoise
gene:HanXRQr2_Chr09g0392731	turquoise
gene:HanXRQr2_Chr09g0392741	red
gene:HanXRQr2_Chr09g0392811	turquoise
gene:HanXRQr2_Chr09g0393051	red
gene:HanXRQr2_Chr09g0393161	turquoise
gene:HanXRQr2_Chr09g0393421	green
gene:HanXRQr2_Chr09g0393511	turquoise
gene:HanXRQr2_Chr09g0393541	turquoise
gene:HanXRQr2_Chr09g0393581	yellow
gene:HanXRQr2_Chr09g0393991	turquoise
gene:HanXRQr2_Chr09g0394241	green
gene:HanXRQr2_Chr09g0394411	blue
gene:HanXRQr2_Chr09g0394501	brown
gene:HanXRQr2_Chr09g0394611	turquoise
gene:HanXRQr2_Chr09g0394751	turquoise
gene:HanXRQr2_Chr09g0395061	brown
gene:HanXRQr2_Chr09g0395171	turquoise
gene:HanXRQr2_Chr09g0395251	blue
gene:HanXRQr2_Chr09g0395311	green
gene:HanXRQr2_Chr09g0395561	yellow
gene:HanXRQr2_Chr09g0395661	turquoise
gene:HanXRQr2_Chr09g0395821	turquoise
gene:HanXRQr2_Chr09g0395941	brown
gene:HanXRQr2_Chr09g0396041	green
gene:HanXRQr2_Chr09g0396071	blue
gene:HanXRQr2_Chr09g0396241	black
gene:HanXRQr2_Chr09g0396321	turquoise
gene:HanXRQr2_Chr09g0396501	yellow
gene:HanXRQr2_Chr09g0396541	green
gene:HanXRQr2_Chr09g0396601	turquoise
gene:HanXRQr2_Chr09g0396911	pink
gene:HanXRQr2_Chr09g0396981	turquoise
gene:HanXRQr2_Chr09g0397051	blue
gene:HanXRQr2_Chr09g0397081	blue
gene:HanXRQr2_Chr09g0397111	turquoise
gene:HanXRQr2_Chr09g0397591	red
gene:HanXRQr2_Chr09g0398021	green
gene:HanXRQr2_Chr09g0398051	brown
gene:HanXRQr2_Chr09g0398511	brown
gene:HanXRQr2_Chr09g0398541	green
gene:HanXRQr2_Chr09g0398641	brown
gene:HanXRQr2_Chr09g0398901	turquoise
gene:HanXRQr2_Chr09g0398991	turquoise
gene:HanXRQr2_Chr09g0399291	brown
gene:HanXRQr2_Chr09g0399301	magenta
gene:HanXRQr2_Chr09g0399351	green
gene:HanXRQr2_Chr09g0399941	turquoise
gene:HanXRQr2_Chr09g0400321	pink
gene:HanXRQr2_Chr09g0400351	turquoise
gene:HanXRQr2_Chr09g0400921	brown
gene:HanXRQr2_Chr09g0400941	turquoise
gene:HanXRQr2_Chr09g0401161	blue
gene:HanXRQr2_Chr09g0401561	green
gene:HanXRQr2_Chr09g0401871	yellow
gene:HanXRQr2_Chr09g0402321	turquoise
gene:HanXRQr2_Chr09g0402361	turquoise
gene:HanXRQr2_Chr09g0402501	magenta
gene:HanXRQr2_Chr09g0402511	yellow
gene:HanXRQr2_Chr09g0402921	brown
gene:HanXRQr2_Chr09g0402951	brown
gene:HanXRQr2_Chr09g0403161	turquoise
gene:HanXRQr2_Chr09g0403441	green
gene:HanXRQr2_Chr09g0403541	yellow
gene:HanXRQr2_Chr09g0403801	turquoise
gene:HanXRQr2_Chr09g0403991	turquoise
gene:HanXRQr2_Chr09g0404111	pink
gene:HanXRQr2_Chr09g0404591	black
gene:HanXRQr2_Chr09g0404621	brown
gene:HanXRQr2_Chr09g0404641	brown
gene:HanXRQr2_Chr09g0404721	brown
gene:HanXRQr2_Chr09g0404781	brown
gene:HanXRQr2_Chr09g0404861	turquoise
gene:HanXRQr2_Chr09g0405161	turquoise
gene:HanXRQr2_Chr09g0405471	black
gene:HanXRQr2_Chr09g0405631	blue
gene:HanXRQr2_Chr09g0405671	green
gene:HanXRQr2_Chr09g0405841	brown
gene:HanXRQr2_Chr09g0405851	brown
gene:HanXRQr2_Chr09g0405921	brown
gene:HanXRQr2_Chr09g0406241	turquoise
gene:HanXRQr2_Chr09g0406251	turquoise
gene:HanXRQr2_Chr09g0406411	turquoise
gene:HanXRQr2_Chr09g0406711	turquoise
gene:HanXRQr2_Chr09g0407101	blue
gene:HanXRQr2_Chr09g0407121	cyan
gene:HanXRQr2_Chr09g0407401	brown
gene:HanXRQr2_Chr09g0407421	brown
gene:HanXRQr2_Chr09g0407561	brown
gene:HanXRQr2_Chr09g0407571	brown
gene:HanXRQr2_Chr09g0408081	turquoise
gene:HanXRQr2_Chr09g0408171	green
gene:HanXRQr2_Chr09g0408881	purple
gene:HanXRQr2_Chr09g0408891	grey
gene:HanXRQr2_Chr09g0409121	turquoise
gene:HanXRQr2_Chr09g0409221	brown
gene:HanXRQr2_Chr09g0409271	green
gene:HanXRQr2_Chr09g0409631	turquoise
gene:HanXRQr2_Chr09g0410341	brown
gene:HanXRQr2_Chr09g0410411	green
gene:HanXRQr2_Chr09g0410501	turquoise
gene:HanXRQr2_Chr09g0410551	turquoise
gene:HanXRQr2_Chr09g0410971	blue
gene:HanXRQr2_Chr09g0411091	grey
gene:HanXRQr2_Chr09g0411381	turquoise
gene:HanXRQr2_Chr09g0411401	green
gene:HanXRQr2_Chr09g0411761	turquoise
gene:HanXRQr2_Chr09g0412321	green
gene:HanXRQr2_Chr09g0412431	turquoise
gene:HanXRQr2_Chr09g0412521	grey
gene:HanXRQr2_Chr09g0412901	blue
gene:HanXRQr2_Chr09g0413271	black
gene:HanXRQr2_Chr09g0413281	black
gene:HanXRQr2_Chr09g0413601	turquoise
gene:HanXRQr2_Chr09g0413901	turquoise
gene:HanXRQr2_Chr09g0413951	blue
gene:HanXRQr2_Chr09g0414101	brown
gene:HanXRQr2_Chr09g0414311	turquoise
gene:HanXRQr2_Chr09g0414321	blue
gene:HanXRQr2_Chr09g0414391	turquoise
gene:HanXRQr2_Chr09g0414481	blue
gene:HanXRQr2_Chr09g0414791	blue
gene:HanXRQr2_Chr09g0414921	green
gene:HanXRQr2_Chr09g0415011	magenta
gene:HanXRQr2_Chr09g0415021	magenta
gene:HanXRQr2_Chr09g0415511	magenta
gene:HanXRQr2_Chr09g0415521	red
gene:HanXRQr2_Chr09g0415531	turquoise
gene:HanXRQr2_Chr09g0415941	green
gene:HanXRQr2_Chr09g0415961	yellow
gene:HanXRQr2_Chr09g0415991	brown
gene:HanXRQr2_Chr09g0416191	turquoise
gene:HanXRQr2_Chr09g0416291	brown
gene:HanXRQr2_Chr09g0416431	yellow
gene:HanXRQr2_Chr09g0416641	turquoise
gene:HanXRQr2_Chr09g0416691	turquoise
gene:HanXRQr2_Chr09g0416831	turquoise
gene:HanXRQr2_Chr09g0417121	turquoise
gene:HanXRQr2_Chr09g0417321	green
gene:HanXRQr2_Chr09g0417361	turquoise
gene:HanXRQr2_Chr09g0417571	blue
gene:HanXRQr2_Chr09g0418161	brown
gene:HanXRQr2_Chr10g0418351	turquoise
gene:HanXRQr2_Chr10g0419091	cyan
gene:HanXRQr2_Chr10g0419141	turquoise
gene:HanXRQr2_Chr10g0419391	blue
gene:HanXRQr2_Chr10g0419761	brown
gene:HanXRQr2_Chr10g0419881	blue
gene:HanXRQr2_Chr10g0420011	red
gene:HanXRQr2_Chr10g0420031	green
gene:HanXRQr2_Chr10g0420121	brown
gene:HanXRQr2_Chr10g0420321	brown
gene:HanXRQr2_Chr10g0420371	blue
gene:HanXRQr2_Chr10g0420401	red
gene:HanXRQr2_Chr10g0420591	turquoise
gene:HanXRQr2_Chr10g0420671	brown
gene:HanXRQr2_Chr10g0420821	brown
gene:HanXRQr2_Chr10g0421601	blue
gene:HanXRQr2_Chr10g0421721	blue
gene:HanXRQr2_Chr10g0421801	pink
gene:HanXRQr2_Chr10g0421811	green
gene:HanXRQr2_Chr10g0421821	turquoise
gene:HanXRQr2_Chr10g0422351	turquoise
gene:HanXRQr2_Chr10g0422361	brown
gene:HanXRQr2_Chr10g0422651	turquoise
gene:HanXRQr2_Chr10g0423081	blue
gene:HanXRQr2_Chr10g0423331	blue
gene:HanXRQr2_Chr10g0423541	turquoise
gene:HanXRQr2_Chr10g0423841	blue
gene:HanXRQr2_Chr10g0423971	turquoise
gene:HanXRQr2_Chr10g0424031	green
gene:HanXRQr2_Chr10g0424361	blue
gene:HanXRQr2_Chr10g0424411	turquoise
gene:HanXRQr2_Chr10g0424441	brown
gene:HanXRQr2_Chr10g0424471	turquoise
gene:HanXRQr2_Chr10g0424681	pink
gene:HanXRQr2_Chr10g0425151	turquoise
gene:HanXRQr2_Chr10g0425211	blue
gene:HanXRQr2_Chr10g0425281	brown
gene:HanXRQr2_Chr10g0425291	brown
gene:HanXRQr2_Chr10g0425311	brown
gene:HanXRQr2_Chr10g0425381	brown
gene:HanXRQr2_Chr10g0425651	green
gene:HanXRQr2_Chr10g0425801	turquoise
gene:HanXRQr2_Chr10g0425931	turquoise
gene:HanXRQr2_Chr10g0425941	magenta
gene:HanXRQr2_Chr10g0425951	green
gene:HanXRQr2_Chr10g0426251	magenta
gene:HanXRQr2_Chr10g0426331	turquoise
gene:HanXRQr2_Chr10g0426891	turquoise
gene:HanXRQr2_Chr10g0427001	blue
gene:HanXRQr2_Chr10g0427231	brown
gene:HanXRQr2_Chr10g0427321	blue
gene:HanXRQr2_Chr10g0427631	yellow
gene:HanXRQr2_Chr10g0427681	green
gene:HanXRQr2_Chr10g0428061	turquoise
gene:HanXRQr2_Chr10g0428071	green
gene:HanXRQr2_Chr10g0428111	green
gene:HanXRQr2_Chr10g0428131	turquoise
gene:HanXRQr2_Chr10g0428681	turquoise
gene:HanXRQr2_Chr10g0428691	turquoise
gene:HanXRQr2_Chr10g0428851	green
gene:HanXRQr2_Chr10g0429591	brown
gene:HanXRQr2_Chr10g0429681	blue
gene:HanXRQr2_Chr10g0429901	black
gene:HanXRQr2_Chr10g0430271	brown
gene:HanXRQr2_Chr10g0431411	brown
gene:HanXRQr2_Chr10g0431481	blue
gene:HanXRQr2_Chr10g0431621	saddlebrown
gene:HanXRQr2_Chr10g0432131	green
gene:HanXRQr2_Chr10g0432421	brown
gene:HanXRQr2_Chr10g0432781	turquoise
gene:HanXRQr2_Chr10g0432941	turquoise
gene:HanXRQr2_Chr10g0433801	turquoise
gene:HanXRQr2_Chr10g0433821	blue
gene:HanXRQr2_Chr10g0434391	turquoise
gene:HanXRQr2_Chr10g0434601	turquoise
gene:HanXRQr2_Chr10g0434661	turquoise
gene:HanXRQr2_Chr10g0434711	turquoise
gene:HanXRQr2_Chr10g0435541	turquoise
gene:HanXRQr2_Chr10g0435781	cyan
gene:HanXRQr2_Chr10g0435801	green
gene:HanXRQr2_Chr10g0435821	blue
gene:HanXRQr2_Chr10g0435831	turquoise
gene:HanXRQr2_Chr10g0435911	turquoise
gene:HanXRQr2_Chr10g0435921	blue
gene:HanXRQr2_Chr10g0435981	yellow
gene:HanXRQr2_Chr10g0436131	yellow
gene:HanXRQr2_Chr10g0436261	turquoise
gene:HanXRQr2_Chr10g0436621	blue
gene:HanXRQr2_Chr10g0437081	turquoise
gene:HanXRQr2_Chr10g0437181	brown
gene:HanXRQr2_Chr10g0437341	turquoise
gene:HanXRQr2_Chr10g0437551	brown
gene:HanXRQr2_Chr10g0437911	blue
gene:HanXRQr2_Chr10g0437921	turquoise
gene:HanXRQr2_Chr10g0437951	brown
gene:HanXRQr2_Chr10g0438121	turquoise
gene:HanXRQr2_Chr10g0438231	turquoise
gene:HanXRQr2_Chr10g0439011	turquoise
gene:HanXRQr2_Chr10g0439211	turquoise
gene:HanXRQr2_Chr10g0439541	turquoise
gene:HanXRQr2_Chr10g0439891	blue
gene:HanXRQr2_Chr10g0439991	blue
gene:HanXRQr2_Chr10g0440011	blue
gene:HanXRQr2_Chr10g0440381	brown
gene:HanXRQr2_Chr10g0440981	turquoise
gene:HanXRQr2_Chr10g0441321	brown
gene:HanXRQr2_Chr10g0441581	turquoise
gene:HanXRQr2_Chr10g0441651	turquoise
gene:HanXRQr2_Chr10g0441811	brown
gene:HanXRQr2_Chr10g0441871	brown
gene:HanXRQr2_Chr10g0442011	turquoise
gene:HanXRQr2_Chr10g0442171	turquoise
gene:HanXRQr2_Chr10g0442181	brown
gene:HanXRQr2_Chr10g0442201	brown
gene:HanXRQr2_Chr10g0442281	turquoise
gene:HanXRQr2_Chr10g0442431	brown
gene:HanXRQr2_Chr10g0442541	green
gene:HanXRQr2_Chr10g0442731	turquoise
gene:HanXRQr2_Chr10g0442931	green
gene:HanXRQr2_Chr10g0443041	green
gene:HanXRQr2_Chr10g0443511	blue
gene:HanXRQr2_Chr10g0444161	black
gene:HanXRQr2_Chr10g0444321	green
gene:HanXRQr2_Chr10g0444381	brown
gene:HanXRQr2_Chr10g0444431	turquoise
gene:HanXRQr2_Chr10g0444451	black
gene:HanXRQr2_Chr10g0444591	darkgreen
gene:HanXRQr2_Chr10g0444971	turquoise
gene:HanXRQr2_Chr10g0444981	turquoise
gene:HanXRQr2_Chr10g0445101	turquoise
gene:HanXRQr2_Chr10g0445191	brown
gene:HanXRQr2_Chr10g0446371	green
gene:HanXRQr2_Chr10g0446531	brown
gene:HanXRQr2_Chr10g0446681	turquoise
gene:HanXRQr2_Chr10g0446861	turquoise
gene:HanXRQr2_Chr10g0447021	red
gene:HanXRQr2_Chr10g0447361	red
gene:HanXRQr2_Chr10g0447941	yellow
gene:HanXRQr2_Chr10g0448071	green
gene:HanXRQr2_Chr10g0448131	yellow
gene:HanXRQr2_Chr10g0448171	turquoise
gene:HanXRQr2_Chr10g0448251	brown
gene:HanXRQr2_Chr10g0448641	turquoise
gene:HanXRQr2_Chr10g0449691	blue
gene:HanXRQr2_Chr10g0449711	brown
gene:HanXRQr2_Chr10g0449831	brown
gene:HanXRQr2_Chr10g0449841	brown
gene:HanXRQr2_Chr10g0449871	yellow
gene:HanXRQr2_Chr10g0449941	blue
gene:HanXRQr2_Chr10g0450011	turquoise
gene:HanXRQr2_Chr10g0450191	magenta
gene:HanXRQr2_Chr10g0450201	magenta
gene:HanXRQr2_Chr10g0450211	yellow
gene:HanXRQr2_Chr10g0450221	turquoise
[truncated: 1,644 more rows]

## Sheet: PS_Leaf
gene:HanXRQr2_CPg0836311	royalblue
gene:HanXRQr2_Chr00c046g0833411	turquoise
gene:HanXRQr2_Chr00c055g0833501	turquoise
gene:HanXRQr2_Chr00c096g0833821	tan
gene:HanXRQr2_Chr01g0000101	yellow
gene:HanXRQr2_Chr01g0000131	turquoise
gene:HanXRQr2_Chr01g0000471	turquoise
gene:HanXRQr2_Chr01g0000591	turquoise
gene:HanXRQr2_Chr01g0000961	grey
gene:HanXRQr2_Chr01g0000991	brown
gene:HanXRQr2_Chr01g0001291	yellow
gene:HanXRQr2_Chr01g0002661	turquoise
gene:HanXRQr2_Chr01g0002961	green
gene:HanXRQr2_Chr01g0003161	blue
gene:HanXRQr2_Chr01g0003781	blue
gene:HanXRQr2_Chr01g0004051	turquoise
gene:HanXRQr2_Chr01g0005331	greenyellow
gene:HanXRQr2_Chr01g0005681	brown
gene:HanXRQr2_Chr01g0006151	turquoise
gene:HanXRQr2_Chr01g0009671	turquoise
gene:HanXRQr2_Chr01g0009801	blue
gene:HanXRQr2_Chr01g0010061	turquoise
gene:HanXRQr2_Chr01g0010181	turquoise
gene:HanXRQr2_Chr01g0011231	yellow
gene:HanXRQr2_Chr01g0011951	blue
gene:HanXRQr2_Chr01g0012011	pink
gene:HanXRQr2_Chr01g0012321	grey60
gene:HanXRQr2_Chr01g0012331	grey60
gene:HanXRQr2_Chr01g0012351	black
gene:HanXRQr2_Chr01g0012371	black
gene:HanXRQr2_Chr01g0012901	turquoise
gene:HanXRQr2_Chr01g0013491	turquoise
gene:HanXRQr2_Chr01g0013611	brown
gene:HanXRQr2_Chr01g0015211	turquoise
gene:HanXRQr2_Chr01g0015271	turquoise
gene:HanXRQr2_Chr01g0015561	turquoise
gene:HanXRQr2_Chr01g0016731	green
gene:HanXRQr2_Chr01g0021241	yellow
gene:HanXRQr2_Chr01g0022041	blue
gene:HanXRQr2_Chr01g0022931	turquoise
gene:HanXRQr2_Chr01g0023301	yellow
gene:HanXRQr2_Chr01g0025071	blue
gene:HanXRQr2_Chr01g0026411	brown
gene:HanXRQr2_Chr01g0027141	turquoise
gene:HanXRQr2_Chr01g0027961	red
gene:HanXRQr2_Chr01g0028101	turquoise
gene:HanXRQr2_Chr01g0028111	turquoise
gene:HanXRQr2_Chr01g0028681	turquoise
gene:HanXRQr2_Chr01g0028801	brown
gene:HanXRQr2_Chr01g0028811	turquoise
gene:HanXRQr2_Chr01g0028991	turquoise
gene:HanXRQr2_Chr01g0030111	blue
gene:HanXRQr2_Chr01g0031831	turquoise
gene:HanXRQr2_Chr01g0032591	turquoise
gene:HanXRQr2_Chr01g0033631	turquoise
gene:HanXRQr2_Chr01g0033701	brown
gene:HanXRQr2_Chr01g0033931	turquoise
gene:HanXRQr2_Chr01g0034131	blue
gene:HanXRQr2_Chr01g0034541	brown
gene:HanXRQr2_Chr01g0035211	turquoise
gene:HanXRQr2_Chr01g0035431	greenyellow
gene:HanXRQr2_Chr01g0035631	turquoise
gene:HanXRQr2_Chr01g0035691	turquoise
gene:HanXRQr2_Chr01g0036991	turquoise
gene:HanXRQr2_Chr01g0037701	pink
gene:HanXRQr2_Chr01g0038171	yellow
gene:HanXRQr2_Chr01g0038861	blue
gene:HanXRQr2_Chr01g0039271	blue
gene:HanXRQr2_Chr01g0039511	turquoise
gene:HanXRQr2_Chr01g0040321	blue
gene:HanXRQr2_Chr01g0040381	turquoise
gene:HanXRQr2_Chr01g0040601	turquoise
gene:HanXRQr2_Chr01g0041331	turquoise
gene:HanXRQr2_Chr01g0041461	turquoise
gene:HanXRQr2_Chr01g0042861	greenyellow
gene:HanXRQr2_Chr01g0042871	greenyellow
gene:HanXRQr2_Chr01g0043091	greenyellow
gene:HanXRQr2_Chr01g0044751	turquoise
gene:HanXRQr2_Chr02g0046521	turquoise
gene:HanXRQr2_Chr02g0047411	red
gene:HanXRQr2_Chr02g0047861	yellow
gene:HanXRQr2_Chr02g0048261	green
gene:HanXRQr2_Chr02g0048291	turquoise
gene:HanXRQr2_Chr02g0048301	turquoise
gene:HanXRQr2_Chr02g0049061	turquoise
gene:HanXRQr2_Chr02g0049641	green
gene:HanXRQr2_Chr02g0050321	blue
gene:HanXRQr2_Chr02g0050411	blue
gene:HanXRQr2_Chr02g0051391	turquoise
gene:HanXRQr2_Chr02g0051571	turquoise
gene:HanXRQr2_Chr02g0051741	turquoise
gene:HanXRQr2_Chr02g0051821	green
gene:HanXRQr2_Chr02g0052091	turquoise
gene:HanXRQr2_Chr02g0052861	greenyellow
gene:HanXRQr2_Chr02g0054021	brown
gene:HanXRQr2_Chr02g0054591	turquoise
gene:HanXRQr2_Chr02g0055071	turquoise
gene:HanXRQr2_Chr02g0055691	turquoise
gene:HanXRQr2_Chr02g0057371	turquoise
gene:HanXRQr2_Chr02g0057481	brown
gene:HanXRQr2_Chr02g0057511	yellow
gene:HanXRQr2_Chr02g0058111	magenta
gene:HanXRQr2_Chr02g0058421	turquoise
gene:HanXRQr2_Chr02g0059601	turquoise
gene:HanXRQr2_Chr02g0059641	magenta
gene:HanXRQr2_Chr02g0060661	brown
gene:HanXRQr2_Chr02g0062011	turquoise
gene:HanXRQr2_Chr02g0062351	blue
gene:HanXRQr2_Chr02g0062511	turquoise
gene:HanXRQr2_Chr02g0062841	turquoise
gene:HanXRQr2_Chr02g0063491	turquoise
gene:HanXRQr2_Chr02g0063531	green
gene:HanXRQr2_Chr02g0064221	blue
gene:HanXRQr2_Chr02g0066061	pink
gene:HanXRQr2_Chr02g0066831	green
gene:HanXRQr2_Chr02g0069181	green
gene:HanXRQr2_Chr02g0069191	green
gene:HanXRQr2_Chr02g0069661	turquoise
gene:HanXRQr2_Chr02g0070741	yellow
gene:HanXRQr2_Chr02g0071681	grey
gene:HanXRQr2_Chr02g0074121	turquoise
gene:HanXRQr2_Chr02g0074871	turquoise
gene:HanXRQr2_Chr02g0074881	turquoise
gene:HanXRQr2_Chr02g0075821	turquoise
gene:HanXRQr2_Chr02g0079181	brown
gene:HanXRQr2_Chr02g0079751	blue
gene:HanXRQr2_Chr02g0080251	turquoise
gene:HanXRQr2_Chr02g0081141	tan
gene:HanXRQr2_Chr02g0081391	turquoise
gene:HanXRQr2_Chr02g0081561	blue
gene:HanXRQr2_Chr02g0081891	turquoise
gene:HanXRQr2_Chr02g0082261	greenyellow
gene:HanXRQr2_Chr02g0082731	blue
gene:HanXRQr2_Chr02g0082861	blue
gene:HanXRQr2_Chr02g0082941	turquoise
gene:HanXRQr2_Chr02g0082971	blue
gene:HanXRQr2_Chr02g0083431	turquoise
gene:HanXRQr2_Chr02g0084561	red
gene:HanXRQr2_Chr02g0084781	black
gene:HanXRQr2_Chr02g0084791	black
gene:HanXRQr2_Chr02g0086121	turquoise
gene:HanXRQr2_Chr02g0086521	turquoise
gene:HanXRQr2_Chr03g0087461	turquoise
gene:HanXRQr2_Chr03g0088201	green
gene:HanXRQr2_Chr03g0089551	turquoise
gene:HanXRQr2_Chr03g0090131	turquoise
gene:HanXRQr2_Chr03g0090181	turquoise
gene:HanXRQr2_Chr03g0091201	turquoise
gene:HanXRQr2_Chr03g0091231	turquoise
gene:HanXRQr2_Chr03g0093291	blue
gene:HanXRQr2_Chr03g0094041	brown
gene:HanXRQr2_Chr03g0095251	blue
gene:HanXRQr2_Chr03g0097061	yellow
gene:HanXRQr2_Chr03g0097191	turquoise
gene:HanXRQr2_Chr03g0098861	blue
gene:HanXRQr2_Chr03g0099511	brown
gene:HanXRQr2_Chr03g0100721	turquoise
gene:HanXRQr2_Chr03g0101191	turquoise
gene:HanXRQr2_Chr03g0102101	brown
gene:HanXRQr2_Chr03g0103961	turquoise
gene:HanXRQr2_Chr03g0104091	turquoise
gene:HanXRQr2_Chr03g0106471	turquoise
gene:HanXRQr2_Chr03g0109441	turquoise
gene:HanXRQr2_Chr03g0110571	turquoise
gene:HanXRQr2_Chr03g0110661	midnightblue
gene:HanXRQr2_Chr03g0111821	pink
gene:HanXRQr2_Chr03g0113381	turquoise
gene:HanXRQr2_Chr03g0113411	blue
gene:HanXRQr2_Chr03g0116301	yellow
gene:HanXRQr2_Chr03g0116551	turquoise
gene:HanXRQr2_Chr03g0116891	black
gene:HanXRQr2_Chr03g0118121	turquoise
gene:HanXRQr2_Chr03g0119061	turquoise
gene:HanXRQr2_Chr03g0119141	turquoise
gene:HanXRQr2_Chr03g0120651	yellow
gene:HanXRQr2_Chr03g0120911	brown
gene:HanXRQr2_Chr03g0122741	turquoise
gene:HanXRQr2_Chr03g0123241	blue
gene:HanXRQr2_Chr03g0124351	blue
gene:HanXRQr2_Chr03g0124431	blue
gene:HanXRQr2_Chr03g0124441	turquoise
gene:HanXRQr2_Chr03g0125181	turquoise
gene:HanXRQr2_Chr03g0125271	turquoise
gene:HanXRQr2_Chr03g0125641	red
gene:HanXRQr2_Chr03g0126371	turquoise
gene:HanXRQr2_Chr03g0127071	greenyellow
gene:HanXRQr2_Chr03g0127311	turquoise
gene:HanXRQr2_Chr03g0128171	turquoise
gene:HanXRQr2_Chr03g0128681	blue
gene:HanXRQr2_Chr03g0129581	brown
gene:HanXRQr2_Chr03g0129611	green
gene:HanXRQr2_Chr03g0129711	magenta
gene:HanXRQr2_Chr03g0129721	magenta
gene:HanXRQr2_Chr03g0129801	blue
gene:HanXRQr2_Chr03g0129901	turquoise
gene:HanXRQr2_Chr03g0130381	green
gene:HanXRQr2_Chr03g0130591	grey
gene:HanXRQr2_Chr03g0130901	greenyellow
gene:HanXRQr2_Chr03g0130911	white
gene:HanXRQr2_Chr03g0131191	grey
gene:HanXRQr2_Chr03g0131411	pink
gene:HanXRQr2_Chr03g0131591	turquoise
gene:HanXRQr2_Chr03g0131841	blue
gene:HanXRQr2_Chr03g0132151	turquoise
gene:HanXRQr2_Chr03g0132231	black
gene:HanXRQr2_Chr03g0132731	turquoise
gene:HanXRQr2_Chr03g0132901	brown
gene:HanXRQr2_Chr03g0133781	turquoise
gene:HanXRQr2_Chr03g0134681	turquoise
gene:HanXRQr2_Chr03g0135031	turquoise
gene:HanXRQr2_Chr03g0135201	green
gene:HanXRQr2_Chr03g0135301	blue
gene:HanXRQr2_Chr03g0135521	blue
gene:HanXRQr2_Chr03g0135531	blue
gene:HanXRQr2_Chr03g0135941	blue
gene:HanXRQr2_Chr03g0136461	turquoise
gene:HanXRQr2_Chr03g0136971	green
gene:HanXRQr2_Chr03g0137091	turquoise
gene:HanXRQr2_Chr03g0137221	turquoise
gene:HanXRQr2_Chr03g0137441	turquoise
gene:HanXRQr2_Chr03g0137481	turquoise
gene:HanXRQr2_Chr03g0138201	turquoise
gene:HanXRQr2_Chr04g0138851	turquoise
gene:HanXRQr2_Chr04g0140771	turquoise
gene:HanXRQr2_Chr04g0141231	turquoise
gene:HanXRQr2_Chr04g0141331	turquoise
gene:HanXRQr2_Chr04g0142261	blue
gene:HanXRQr2_Chr04g0142731	magenta
gene:HanXRQr2_Chr04g0142761	green
gene:HanXRQr2_Chr04g0142821	green
gene:HanXRQr2_Chr04g0142831	green
gene:HanXRQr2_Chr04g0142901	green
gene:HanXRQr2_Chr04g0145741	turquoise
gene:HanXRQr2_Chr04g0146871	greenyellow
gene:HanXRQr2_Chr04g0148901	turquoise
gene:HanXRQr2_Chr04g0149331	turquoise
gene:HanXRQr2_Chr04g0151501	turquoise
gene:HanXRQr2_Chr04g0152031	blue
gene:HanXRQr2_Chr04g0152661	greenyellow
gene:HanXRQr2_Chr04g0154791	blue
gene:HanXRQr2_Chr04g0154881	blue
gene:HanXRQr2_Chr04g0156161	yellow
gene:HanXRQr2_Chr04g0156471	turquoise
gene:HanXRQr2_Chr04g0156921	turquoise
gene:HanXRQr2_Chr04g0157881	turquoise
gene:HanXRQr2_Chr04g0158851	turquoise
gene:HanXRQr2_Chr04g0160881	turquoise
gene:HanXRQr2_Chr04g0161411	turquoise
gene:HanXRQr2_Chr04g0162041	turquoise
gene:HanXRQr2_Chr04g0162051	turquoise
gene:HanXRQr2_Chr04g0162631	magenta
gene:HanXRQr2_Chr04g0162731	turquoise
gene:HanXRQr2_Chr04g0163381	turquoise
gene:HanXRQr2_Chr04g0164631	blue
gene:HanXRQr2_Chr04g0166351	turquoise
gene:HanXRQr2_Chr04g0166551	blue
gene:HanXRQr2_Chr04g0168531	blue
gene:HanXRQr2_Chr04g0169111	turquoise
gene:HanXRQr2_Chr04g0170641	turquoise
gene:HanXRQr2_Chr04g0170931	green
gene:HanXRQr2_Chr04g0173831	brown
gene:HanXRQr2_Chr04g0173841	brown
gene:HanXRQr2_Chr04g0173931	blue
gene:HanXRQr2_Chr04g0173981	yellow
gene:HanXRQr2_Chr04g0175051	pink
gene:HanXRQr2_Chr04g0175061	pink
gene:HanXRQr2_Chr04g0175091	turquoise
gene:HanXRQr2_Chr04g0175101	turquoise
gene:HanXRQr2_Chr04g0175291	brown
gene:HanXRQr2_Chr04g0175381	brown
gene:HanXRQr2_Chr04g0175801	turquoise
gene:HanXRQr2_Chr04g0176841	turquoise
gene:HanXRQr2_Chr04g0177281	turquoise
gene:HanXRQr2_Chr04g0177451	black
gene:HanXRQr2_Chr04g0179251	blue
gene:HanXRQr2_Chr04g0179311	turquoise
gene:HanXRQr2_Chr04g0179611	turquoise
gene:HanXRQr2_Chr04g0179661	turquoise
gene:HanXRQr2_Chr04g0180311	blue
gene:HanXRQr2_Chr04g0180451	blue
gene:HanXRQr2_Chr04g0180461	brown
gene:HanXRQr2_Chr04g0182081	turquoise
gene:HanXRQr2_Chr04g0182251	turquoise
gene:HanXRQr2_Chr04g0182841	blue
gene:HanXRQr2_Chr04g0183401	turquoise
gene:HanXRQr2_Chr04g0183841	turquoise
gene:HanXRQr2_Chr04g0183961	turquoise
gene:HanXRQr2_Chr04g0184801	turquoise
gene:HanXRQr2_Chr04g0184851	turquoise
gene:HanXRQr2_Chr04g0185601	brown
gene:HanXRQr2_Chr04g0185611	yellow
gene:HanXRQr2_Chr04g0185621	yellow
gene:HanXRQr2_Chr04g0185981	turquoise
gene:HanXRQr2_Chr04g0187591	tan
gene:HanXRQr2_Chr04g0187791	turquoise
gene:HanXRQr2_Chr04g0188181	red
gene:HanXRQr2_Chr04g0188701	turquoise
gene:HanXRQr2_Chr04g0190381	blue
gene:HanXRQr2_Chr04g0190411	yellow
gene:HanXRQr2_Chr04g0190991	yellow
gene:HanXRQr2_Chr04g0192141	blue
gene:HanXRQr2_Chr05g0194751	turquoise
gene:HanXRQr2_Chr05g0194961	turquoise
gene:HanXRQr2_Chr05g0195501	purple
gene:HanXRQr2_Chr05g0195531	grey60
gene:HanXRQr2_Chr05g0195551	turquoise
gene:HanXRQr2_Chr05g0195701	turquoise
gene:HanXRQr2_Chr05g0196041	blue
gene:HanXRQr2_Chr05g0196111	turquoise
gene:HanXRQr2_Chr05g0197541	turquoise
gene:HanXRQr2_Chr05g0198381	yellow
gene:HanXRQr2_Chr05g0198931	turquoise
gene:HanXRQr2_Chr05g0199741	turquoise
gene:HanXRQr2_Chr05g0200241	pink
gene:HanXRQr2_Chr05g0200581	red
gene:HanXRQr2_Chr05g0200651	turquoise
gene:HanXRQr2_Chr05g0200951	red
gene:HanXRQr2_Chr05g0201031	blue
gene:HanXRQr2_Chr05g0201961	blue
gene:HanXRQr2_Chr05g0204531	grey
gene:HanXRQr2_Chr05g0205421	turquoise
gene:HanXRQr2_Chr05g0205451	turquoise
gene:HanXRQr2_Chr05g0206491	turquoise
gene:HanXRQr2_Chr05g0206501	grey60
gene:HanXRQr2_Chr05g0207021	brown
gene:HanXRQr2_Chr05g0207151	turquoise
gene:HanXRQr2_Chr05g0207421	turquoise
gene:HanXRQr2_Chr05g0207791	blue
gene:HanXRQr2_Chr05g0208421	turquoise
gene:HanXRQr2_Chr05g0209811	blue
gene:HanXRQr2_Chr05g0210701	blue
gene:HanXRQr2_Chr05g0210951	green
gene:HanXRQr2_Chr05g0211061	blue
gene:HanXRQr2_Chr05g0211311	yellow
gene:HanXRQr2_Chr05g0211711	pink
gene:HanXRQr2_Chr05g0211791	green
gene:HanXRQr2_Chr05g0212601	green
gene:HanXRQr2_Chr05g0213601	green
gene:HanXRQr2_Chr05g0213671	blue
gene:HanXRQr2_Chr05g0213701	blue
gene:HanXRQr2_Chr05g0213751	turquoise
gene:HanXRQr2_Chr05g0214181	turquoise
gene:HanXRQr2_Chr05g0215241	turquoise
gene:HanXRQr2_Chr05g0218341	blue
gene:HanXRQr2_Chr05g0218511	black
gene:HanXRQr2_Chr05g0218761	greenyellow
gene:HanXRQr2_Chr05g0218771	greenyellow
gene:HanXRQr2_Chr05g0218891	blue
gene:HanXRQr2_Chr05g0220371	blue
gene:HanXRQr2_Chr05g0221601	blue
gene:HanXRQr2_Chr05g0222161	turquoise
gene:HanXRQr2_Chr05g0222301	turquoise
gene:HanXRQr2_Chr05g0223151	turquoise
gene:HanXRQr2_Chr05g0223921	turquoise
gene:HanXRQr2_Chr05g0224761	blue
gene:HanXRQr2_Chr05g0225881	turquoise
gene:HanXRQr2_Chr05g0226631	turquoise
gene:HanXRQr2_Chr05g0227201	turquoise
gene:HanXRQr2_Chr05g0227301	turquoise
gene:HanXRQr2_Chr05g0228021	turquoise
gene:HanXRQr2_Chr05g0228081	turquoise
gene:HanXRQr2_Chr05g0228881	greenyellow
gene:HanXRQr2_Chr05g0228971	turquoise
gene:HanXRQr2_Chr05g0229771	turquoise
gene:HanXRQr2_Chr05g0230231	greenyellow
gene:HanXRQr2_Chr05g0233871	brown
gene:HanXRQr2_Chr05g0234341	turquoise
gene:HanXRQr2_Chr05g0235511	yellow
gene:HanXRQr2_Chr05g0236631	blue
gene:HanXRQr2_Chr05g0236701	turquoise
gene:HanXRQr2_Chr05g0237241	turquoise
gene:HanXRQr2_Chr05g0237351	turquoise
gene:HanXRQr2_Chr06g0238381	turquoise
gene:HanXRQr2_Chr06g0238561	turquoise
gene:HanXRQr2_Chr06g0238891	green
gene:HanXRQr2_Chr06g0238991	brown
gene:HanXRQr2_Chr06g0239241	purple
gene:HanXRQr2_Chr06g0239621	turquoise
gene:HanXRQr2_Chr06g0241141	blue
gene:HanXRQr2_Chr06g0241221	black
gene:HanXRQr2_Chr06g0241661	turquoise
gene:HanXRQr2_Chr06g0242021	green
gene:HanXRQr2_Chr06g0242041	turquoise
gene:HanXRQr2_Chr06g0242381	turquoise
gene:HanXRQr2_Chr06g0242551	turquoise
gene:HanXRQr2_Chr06g0242901	blue
gene:HanXRQr2_Chr06g0243181	turquoise
gene:HanXRQr2_Chr06g0243641	blue
gene:HanXRQr2_Chr06g0243841	grey
gene:HanXRQr2_Chr06g0246121	turquoise
gene:HanXRQr2_Chr06g0246231	green
gene:HanXRQr2_Chr06g0246331	yellow
gene:HanXRQr2_Chr06g0246381	blue
gene:HanXRQr2_Chr06g0246661	turquoise
gene:HanXRQr2_Chr06g0247011	turquoise
gene:HanXRQr2_Chr06g0248161	turquoise
gene:HanXRQr2_Chr06g0248551	turquoise
gene:HanXRQr2_Chr06g0249191	grey
gene:HanXRQr2_Chr06g0249401	turquoise
gene:HanXRQr2_Chr06g0249441	red
gene:HanXRQr2_Chr06g0250341	turquoise
gene:HanXRQr2_Chr06g0250361	turquoise
gene:HanXRQr2_Chr06g0250761	turquoise
gene:HanXRQr2_Chr06g0251151	turquoise
gene:HanXRQr2_Chr06g0251991	turquoise
gene:HanXRQr2_Chr06g0252011	turquoise
gene:HanXRQr2_Chr06g0252021	blue
gene:HanXRQr2_Chr06g0252231	blue
gene:HanXRQr2_Chr06g0252431	yellow
gene:HanXRQr2_Chr06g0254041	turquoise
gene:HanXRQr2_Chr06g0254611	turquoise
gene:HanXRQr2_Chr06g0255131	turquoise
gene:HanXRQr2_Chr06g0256241	blue
gene:HanXRQr2_Chr06g0256861	turquoise
gene:HanXRQr2_Chr06g0257941	blue
gene:HanXRQr2_Chr06g0259111	brown
gene:HanXRQr2_Chr06g0260711	turquoise
gene:HanXRQr2_Chr06g0262081	turquoise
gene:HanXRQr2_Chr06g0262621	turquoise
gene:HanXRQr2_Chr06g0263571	turquoise
gene:HanXRQr2_Chr06g0263691	brown
gene:HanXRQr2_Chr06g0263821	blue
gene:HanXRQr2_Chr06g0264211	yellow
gene:HanXRQr2_Chr06g0264561	turquoise
gene:HanXRQr2_Chr06g0264571	turquoise
gene:HanXRQr2_Chr06g0264621	turquoise
gene:HanXRQr2_Chr06g0264761	turquoise
gene:HanXRQr2_Chr06g0264841	green
gene:HanXRQr2_Chr06g0265181	brown
gene:HanXRQr2_Chr06g0265741	brown
gene:HanXRQr2_Chr06g0265881	turquoise
gene:HanXRQr2_Chr06g0266081	blue
gene:HanXRQr2_Chr06g0267161	blue
gene:HanXRQr2_Chr06g0270051	turquoise
gene:HanXRQr2_Chr06g0270851	black
gene:HanXRQr2_Chr06g0270911	turquoise
gene:HanXRQr2_Chr06g0271021	turquoise
gene:HanXRQr2_Chr06g0271161	turquoise
gene:HanXRQr2_Chr06g0272471	white
gene:HanXRQr2_Chr06g0273331	turquoise
gene:HanXRQr2_Chr06g0274631	turquoise
gene:HanXRQr2_Chr06g0277371	turquoise
gene:HanXRQr2_Chr06g0278211	turquoise
gene:HanXRQr2_Chr06g0278461	blue
gene:HanXRQr2_Chr07g0278901	greenyellow
gene:HanXRQr2_Chr07g0279511	blue
gene:HanXRQr2_Chr07g0279901	blue
gene:HanXRQr2_Chr07g0280261	turquoise
gene:HanXRQr2_Chr07g0282191	blue
gene:HanXRQr2_Chr07g0282621	turquoise
gene:HanXRQr2_Chr07g0282921	turquoise
gene:HanXRQr2_Chr07g0283301	turquoise
gene:HanXRQr2_Chr07g0284051	brown
gene:HanXRQr2_Chr07g0284471	yellow
gene:HanXRQr2_Chr07g0285271	turquoise
gene:HanXRQr2_Chr07g0285371	turquoise
gene:HanXRQr2_Chr07g0285441	blue
gene:HanXRQr2_Chr07g0286051	turquoise
gene:HanXRQr2_Chr07g0286501	yellow
gene:HanXRQr2_Chr07g0288521	turquoise
gene:HanXRQr2_Chr07g0288721	turquoise
gene:HanXRQr2_Chr07g0288771	turquoise
gene:HanXRQr2_Chr07g0290091	yellow
gene:HanXRQr2_Chr07g0290811	turquoise
gene:HanXRQr2_Chr07g0290911	brown
gene:HanXRQr2_Chr07g0291041	turquoise
gene:HanXRQr2_Chr07g0291971	grey
gene:HanXRQr2_Chr07g0292191	green
gene:HanXRQr2_Chr07g0292201	turquoise
gene:HanXRQr2_Chr07g0293211	greenyellow
gene:HanXRQr2_Chr07g0294481	turquoise
gene:HanXRQr2_Chr07g0295211	black
gene:HanXRQr2_Chr07g0295351	brown
gene:HanXRQr2_Chr07g0296361	turquoise
gene:HanXRQr2_Chr07g0296721	tan
gene:HanXRQr2_Chr07g0296841	blue
gene:HanXRQr2_Chr07g0296921	turquoise
gene:HanXRQr2_Chr07g0296931	turquoise
gene:HanXRQr2_Chr07g0298071	turquoise
gene:HanXRQr2_Chr07g0298141	turquoise
gene:HanXRQr2_Chr07g0298481	yellow
gene:HanXRQr2_Chr07g0298711	blue
gene:HanXRQr2_Chr07g0298881	green
gene:HanXRQr2_Chr07g0300671	turquoise
gene:HanXRQr2_Chr07g0300731	turquoise
gene:HanXRQr2_Chr07g0301301	blue
gene:HanXRQr2_Chr07g0301421	turquoise
gene:HanXRQr2_Chr07g0302361	yellow
gene:HanXRQr2_Chr07g0302601	yellow
gene:HanXRQr2_Chr07g0302741	turquoise
gene:HanXRQr2_Chr07g0302871	brown
gene:HanXRQr2_Chr07g0302911	turquoise
gene:HanXRQr2_Chr07g0303481	blue
gene:HanXRQr2_Chr07g0303841	pink
gene:HanXRQr2_Chr07g0304481	turquoise
gene:HanXRQr2_Chr07g0305451	blue
gene:HanXRQr2_Chr07g0305651	turquoise
gene:HanXRQr2_Chr07g0306541	yellow
gene:HanXRQr2_Chr07g0307051	blue
gene:HanXRQr2_Chr07g0307601	turquoise
gene:HanXRQr2_Chr07g0308191	turquoise
gene:HanXRQr2_Chr07g0309551	turquoise
gene:HanXRQr2_Chr07g0309701	yellow
gene:HanXRQr2_Chr07g0312611	turquoise
gene:HanXRQr2_Chr07g0313141	turquoise
gene:HanXRQr2_Chr07g0313251	brown
gene:HanXRQr2_Chr07g0313271	brown
gene:HanXRQr2_Chr07g0313701	turquoise
gene:HanXRQr2_Chr07g0314711	green
gene:HanXRQr2_Chr07g0314971	red
gene:HanXRQr2_Chr07g0315041	brown
gene:HanXRQr2_Chr07g0315701	green
gene:HanXRQr2_Chr07g0316671	brown
gene:HanXRQr2_Chr07g0316931	turquoise
gene:HanXRQr2_Chr08g0317501	yellow
gene:HanXRQr2_Chr08g0318741	turquoise
gene:HanXRQr2_Chr08g0318991	turquoise
gene:HanXRQr2_Chr08g0320791	turquoise
gene:HanXRQr2_Chr08g0321871	blue
gene:HanXRQr2_Chr08g0323061	brown
gene:HanXRQr2_Chr08g0323911	grey
gene:HanXRQr2_Chr08g0323951	turquoise
gene:HanXRQr2_Chr08g0324021	red
gene:HanXRQr2_Chr08g0324551	yellow
gene:HanXRQr2_Chr08g0325781	green
gene:HanXRQr2_Chr08g0325971	magenta
gene:HanXRQr2_Chr08g0326011	green
gene:HanXRQr2_Chr08g0326561	green
gene:HanXRQr2_Chr08g0326891	brown
gene:HanXRQr2_Chr08g0327571	greenyellow
gene:HanXRQr2_Chr08g0328461	greenyellow
gene:HanXRQr2_Chr08g0328831	turquoise
gene:HanXRQr2_Chr08g0329061	magenta
gene:HanXRQr2_Chr08g0329611	turquoise
gene:HanXRQr2_Chr08g0330031	turquoise
gene:HanXRQr2_Chr08g0330231	turquoise
gene:HanXRQr2_Chr08g0330861	green
gene:HanXRQr2_Chr08g0332591	turquoise
gene:HanXRQr2_Chr08g0332701	blue
gene:HanXRQr2_Chr08g0333521	black
gene:HanXRQr2_Chr08g0335281	black
gene:HanXRQr2_Chr08g0335361	turquoise
gene:HanXRQr2_Chr08g0337061	blue
gene:HanXRQr2_Chr08g0338021	blue
gene:HanXRQr2_Chr08g0340621	turquoise
gene:HanXRQr2_Chr08g0340691	black
gene:HanXRQr2_Chr08g0341491	greenyellow
gene:HanXRQr2_Chr08g0341691	turquoise
gene:HanXRQr2_Chr08g0341991	yellow
gene:HanXRQr2_Chr08g0342531	blue
gene:HanXRQr2_Chr08g0343641	black
gene:HanXRQr2_Chr08g0343711	black
gene:HanXRQr2_Chr08g0343741	black
gene:HanXRQr2_Chr08g0343791	black
gene:HanXRQr2_Chr08g0344781	turquoise
gene:HanXRQr2_Chr08g0345211	turquoise
gene:HanXRQr2_Chr08g0345561	turquoise
gene:HanXRQr2_Chr08g0345871	blue
gene:HanXRQr2_Chr08g0346531	tan
gene:HanXRQr2_Chr08g0347221	blue
gene:HanXRQr2_Chr08g0347241	turquoise
gene:HanXRQr2_Chr08g0347911	red
gene:HanXRQr2_Chr08g0348041	red
gene:HanXRQr2_Chr08g0348051	red
gene:HanXRQr2_Chr08g0348431	turquoise
gene:HanXRQr2_Chr08g0349161	red
gene:HanXRQr2_Chr08g0350481	brown
gene:HanXRQr2_Chr08g0353131	yellow
gene:HanXRQr2_Chr08g0353181	turquoise
gene:HanXRQr2_Chr08g0353361	turquoise
gene:HanXRQr2_Chr08g0356041	blue
gene:HanXRQr2_Chr08g0356301	greenyellow
gene:HanXRQr2_Chr08g0356471	turquoise
gene:HanXRQr2_Chr08g0356751	blue
gene:HanXRQr2_Chr08g0357241	brown
gene:HanXRQr2_Chr08g0358201	turquoise
gene:HanXRQr2_Chr08g0358941	brown
gene:HanXRQr2_Chr08g0360131	turquoise
gene:HanXRQr2_Chr08g0360971	greenyellow
gene:HanXRQr2_Chr08g0361381	turquoise
gene:HanXRQr2_Chr08g0361441	turquoise
gene:HanXRQr2_Chr09g0361921	brown
gene:HanXRQr2_Chr09g0362031	turquoise
gene:HanXRQr2_Chr09g0362161	turquoise
gene:HanXRQr2_Chr09g0362611	turquoise
gene:HanXRQr2_Chr09g0367121	brown
gene:HanXRQr2_Chr09g0367721	yellow
gene:HanXRQr2_Chr09g0368781	turquoise
gene:HanXRQr2_Chr09g0369191	brown
gene:HanXRQr2_Chr09g0371771	turquoise
gene:HanXRQr2_Chr09g0372271	turquoise
gene:HanXRQr2_Chr09g0372881	midnightblue
gene:HanXRQr2_Chr09g0373361	blue
gene:HanXRQr2_Chr09g0374001	turquoise
gene:HanXRQr2_Chr09g0374911	blue
gene:HanXRQr2_Chr09g0375481	turquoise
gene:HanXRQr2_Chr09g0375491	turquoise
gene:HanXRQr2_Chr09g0377411	turquoise
gene:HanXRQr2_Chr09g0378071	greenyellow
gene:HanXRQr2_Chr09g0378811	brown
gene:HanXRQr2_Chr09g0379521	turquoise
gene:HanXRQr2_Chr09g0380281	turquoise
gene:HanXRQr2_Chr09g0381581	turquoise
gene:HanXRQr2_Chr09g0381711	yellow
gene:HanXRQr2_Chr09g0383211	blue
gene:HanXRQr2_Chr09g0383261	turquoise
gene:HanXRQr2_Chr09g0383981	black
gene:HanXRQr2_Chr09g0384281	pink
gene:HanXRQr2_Chr09g0385431	turquoise
gene:HanXRQr2_Chr09g0385651	greenyellow
gene:HanXRQr2_Chr09g0386181	blue
gene:HanXRQr2_Chr09g0386631	turquoise
gene:HanXRQr2_Chr09g0387781	greenyellow
gene:HanXRQr2_Chr09g0388181	turquoise
gene:HanXRQr2_Chr09g0388391	yellow
gene:HanXRQr2_Chr09g0389071	blue
gene:HanXRQr2_Chr09g0390041	blue
gene:HanXRQr2_Chr09g0391331	turquoise
gene:HanXRQr2_Chr09g0392101	red
gene:HanXRQr2_Chr09g0393391	red
gene:HanXRQr2_Chr09g0394481	turquoise
gene:HanXRQr2_Chr09g0396301	turquoise
gene:HanXRQr2_Chr09g0399551	turquoise
gene:HanXRQr2_Chr09g0399711	green
gene:HanXRQr2_Chr09g0400101	turquoise
gene:HanXRQr2_Chr09g0400411	brown
gene:HanXRQr2_Chr09g0400721	yellow
gene:HanXRQr2_Chr09g0402621	turquoise
gene:HanXRQr2_Chr09g0402941	green
gene:HanXRQr2_Chr09g0403071	blue
gene:HanXRQr2_Chr09g0403381	turquoise
gene:HanXRQr2_Chr09g0403471	turquoise
gene:HanXRQr2_Chr09g0404371	turquoise
gene:HanXRQr2_Chr09g0405451	turquoise
gene:HanXRQr2_Chr09g0406581	brown
gene:HanXRQr2_Chr09g0408111	turquoise
gene:HanXRQr2_Chr09g0408251	turquoise
gene:HanXRQr2_Chr09g0409971	darkgreen
gene:HanXRQr2_Chr09g0410021	turquoise
gene:HanXRQr2_Chr09g0410481	turquoise
gene:HanXRQr2_Chr09g0410731	yellow
gene:HanXRQr2_Chr09g0410951	turquoise
gene:HanXRQr2_Chr09g0411081	turquoise
gene:HanXRQr2_Chr09g0411371	turquoise
gene:HanXRQr2_Chr09g0411421	turquoise
gene:HanXRQr2_Chr09g0412001	red
gene:HanXRQr2_Chr09g0412691	pink
gene:HanXRQr2_Chr09g0413001	greenyellow
gene:HanXRQr2_Chr09g0413301	turquoise
gene:HanXRQr2_Chr09g0413391	turquoise
gene:HanXRQr2_Chr09g0413661	brown
gene:HanXRQr2_Chr09g0414651	turquoise
gene:HanXRQr2_Chr09g0414701	turquoise
gene:HanXRQr2_Chr09g0414891	green
gene:HanXRQr2_Chr09g0414931	brown
gene:HanXRQr2_Chr09g0416081	black
gene:HanXRQr2_Chr09g0416231	turquoise
gene:HanXRQr2_Chr09g0417511	turquoise
gene:HanXRQr2_Chr09g0417831	turquoise
gene:HanXRQr2_Chr09g0417991	blue
gene:HanXRQr2_Chr10g0419191	pink
gene:HanXRQr2_Chr10g0419641	blue
gene:HanXRQr2_Chr10g0421631	green
gene:HanXRQr2_Chr10g0421691	blue
gene:HanXRQr2_Chr10g0422041	turquoise
gene:HanXRQr2_Chr10g0422291	turquoise
gene:HanXRQr2_Chr10g0422421	turquoise
gene:HanXRQr2_Chr10g0422431	turquoise
gene:HanXRQr2_Chr10g0423241	blue
gene:HanXRQr2_Chr10g0423271	brown
gene:HanXRQr2_Chr10g0425021	greenyellow
gene:HanXRQr2_Chr10g0425251	blue
gene:HanXRQr2_Chr10g0425261	turquoise
gene:HanXRQr2_Chr10g0426981	turquoise
gene:HanXRQr2_Chr10g0428141	turquoise
gene:HanXRQr2_Chr10g0428901	green
gene:HanXRQr2_Chr10g0429951	black
gene:HanXRQr2_Chr10g0430381	black
gene:HanXRQr2_Chr10g0430711	salmon
gene:HanXRQr2_Chr10g0430791	turquoise
gene:HanXRQr2_Chr10g0431111	turquoise
gene:HanXRQr2_Chr10g0432681	yellow
gene:HanXRQr2_Chr10g0433991	turquoise
gene:HanXRQr2_Chr10g0434401	turquoise
gene:HanXRQr2_Chr10g0435361	turquoise
gene:HanXRQr2_Chr10g0435501	turquoise
gene:HanXRQr2_Chr10g0435721	blue
gene:HanXRQr2_Chr10g0435771	blue
gene:HanXRQr2_Chr10g0435871	red
gene:HanXRQr2_Chr10g0436051	turquoise
gene:HanXRQr2_Chr10g0438221	red
gene:HanXRQr2_Chr10g0438561	turquoise
gene:HanXRQr2_Chr10g0439721	yellow
gene:HanXRQr2_Chr10g0440431	turquoise
gene:HanXRQr2_Chr10g0440451	turquoise
gene:HanXRQr2_Chr10g0441241	turquoise
gene:HanXRQr2_Chr10g0441701	turquoise
gene:HanXRQr2_Chr10g0442221	turquoise
gene:HanXRQr2_Chr10g0442461	blue
gene:HanXRQr2_Chr10g0442711	blue
gene:HanXRQr2_Chr10g0443371	greenyellow
gene:HanXRQr2_Chr10g0443461	purple
gene:HanXRQr2_Chr10g0443531	yellow
gene:HanXRQr2_Chr10g0444011	turquoise
gene:HanXRQr2_Chr10g0445351	brown
gene:HanXRQr2_Chr10g0445361	brown
gene:HanXRQr2_Chr10g0446971	turquoise
gene:HanXRQr2_Chr10g0447191	blue
gene:HanXRQr2_Chr10g0448671	turquoise
gene:HanXRQr2_Chr10g0449621	purple
gene:HanXRQr2_Chr10g0450721	turquoise
gene:HanXRQr2_Chr10g0452471	turquoise
gene:HanXRQr2_Chr10g0453051	turquoise
gene:HanXRQr2_Chr10g0453071	black
gene:HanXRQr2_Chr10g0453441	red
gene:HanXRQr2_Chr10g0454521	blue
gene:HanXRQr2_Chr10g0455411	greenyellow
gene:HanXRQr2_Chr10g0455441	turquoise
gene:HanXRQr2_Chr10g0455621	turquoise
gene:HanXRQr2_Chr10g0456671	turquoise
gene:HanXRQr2_Chr10g0456721	turquoise
gene:HanXRQr2_Chr10g0457711	blue
gene:HanXRQr2_Chr10g0457791	blue
gene:HanXRQr2_Chr10g0457881	turquoise
gene:HanXRQr2_Chr10g0458581	turquoise
gene:HanXRQr2_Chr10g0458951	turquoise
gene:HanXRQr2_Chr10g0459141	blue
gene:HanXRQr2_Chr10g0459281	turquoise
gene:HanXRQr2_Chr10g0459911	magenta
gene:HanXRQr2_Chr10g0463031	red
gene:HanXRQr2_Chr10g0464341	turquoise
gene:HanXRQr2_Chr10g0464811	turquoise
gene:HanXRQr2_Chr10g0465431	yellow
gene:HanXRQr2_Chr10g0465571	turquoise
gene:HanXRQr2_Chr10g0466301	brown
gene:HanXRQr2_Chr11g0466831	turquoise
gene:HanXRQr2_Chr11g0467211	turquoise
gene:HanXRQr2_Chr11g0467371	turquoise
gene:HanXRQr2_Chr11g0468321	turquoise
gene:HanXRQr2_Chr11g0468861	blue
gene:HanXRQr2_Chr11g0470191	turquoise
gene:HanXRQr2_Chr11g0470221	turquoise
gene:HanXRQr2_Chr11g0470981	greenyellow
gene:HanXRQr2_Chr11g0471191	greenyellow
gene:HanXRQr2_Chr11g0471261	turquoise
gene:HanXRQr2_Chr11g0471761	blue
gene:HanXRQr2_Chr11g0471911	turquoise
gene:HanXRQr2_Chr11g0472061	turquoise
gene:HanXRQr2_Chr11g0474391	turquoise
gene:HanXRQr2_Chr11g0475331	blue
gene:HanXRQr2_Chr11g0479101	green
gene:HanXRQr2_Chr11g0479561	greenyellow
gene:HanXRQr2_Chr11g0479571	greenyellow
gene:HanXRQr2_Chr11g0480011	turquoise
gene:HanXRQr2_Chr11g0481691	red
gene:HanXRQr2_Chr11g0482131	turquoise
gene:HanXRQr2_Chr11g0482341	turquoise
gene:HanXRQr2_Chr11g0482421	turquoise
gene:HanXRQr2_Chr11g0484061	turquoise
gene:HanXRQr2_Chr11g0484451	green
gene:HanXRQr2_Chr11g0484851	turquoise
gene:HanXRQr2_Chr11g0484951	turquoise
gene:HanXRQr2_Chr11g0485101	turquoise
gene:HanXRQr2_Chr11g0485431	turquoise
gene:HanXRQr2_Chr11g0485931	pink
gene:HanXRQr2_Chr11g0487311	turquoise
gene:HanXRQr2_Chr11g0487821	turquoise
gene:HanXRQr2_Chr11g0488381	brown
gene:HanXRQr2_Chr11g0489751	turquoise
gene:HanXRQr2_Chr11g0490901	turquoise
gene:HanXRQr2_Chr11g0491251	brown
gene:HanXRQr2_Chr11g0492041	turquoise
gene:HanXRQr2_Chr11g0492801	green
gene:HanXRQr2_Chr11g0492851	pink
gene:HanXRQr2_Chr11g0493911	yellow
gene:HanXRQr2_Chr11g0495051	blue
gene:HanXRQr2_Chr11g0495101	yellow
gene:HanXRQr2_Chr11g0495701	turquoise
gene:HanXRQr2_Chr11g0496401	green
gene:HanXRQr2_Chr11g0496551	brown
gene:HanXRQr2_Chr11g0498121	pink
gene:HanXRQr2_Chr11g0498361	turquoise
gene:HanXRQr2_Chr11g0498501	greenyellow
gene:HanXRQr2_Chr11g0500211	darkred
gene:HanXRQr2_Chr11g0500351	brown
gene:HanXRQr2_Chr11g0500571	turquoise
gene:HanXRQr2_Chr11g0501881	turquoise
gene:HanXRQr2_Chr11g0502621	turquoise
gene:HanXRQr2_Chr11g0502791	greenyellow
gene:HanXRQr2_Chr11g0503151	turquoise
gene:HanXRQr2_Chr11g0503681	blue
gene:HanXRQr2_Chr11g0504121	turquoise
gene:HanXRQr2_Chr11g0507031	brown
gene:HanXRQr2_Chr11g0507141	turquoise
gene:HanXRQr2_Chr11g0510271	blue
gene:HanXRQr2_Chr11g0512701	turquoise
gene:HanXRQr2_Chr11g0513361	blue
gene:HanXRQr2_Chr11g0513371	greenyellow
gene:HanXRQr2_Chr11g0513381	grey
gene:HanXRQr2_Chr11g0514231	black
gene:HanXRQr2_Chr11g0514741	turquoise
gene:HanXRQr2_Chr11g0515161	turquoise
gene:HanXRQr2_Chr11g0516271	turquoise
gene:HanXRQr2_Chr11g0516501	yellow
gene:HanXRQr2_Chr11g0516561	turquoise
gene:HanXRQr2_Chr11g0516601	turquoise
gene:HanXRQr2_Chr11g0517421	turquoise
gene:HanXRQr2_Chr11g0520271	turquoise
gene:HanXRQr2_Chr11g0520691	greenyellow
gene:HanXRQr2_Chr11g0520731	turquoise
gene:HanXRQr2_Chr12g0520861	turquoise
gene:HanXRQr2_Chr12g0521301	brown
gene:HanXRQr2_Chr12g0521321	brown
gene:HanXRQr2_Chr12g0521561	turquoise
gene:HanXRQr2_Chr12g0521841	red
gene:HanXRQr2_Chr12g0522261	blue
gene:HanXRQr2_Chr12g0523401	blue
gene:HanXRQr2_Chr12g0524631	greenyellow
gene:HanXRQr2_Chr12g0524711	blue
gene:HanXRQr2_Chr12g0524891	turquoise
gene:HanXRQr2_Chr12g0524901	turquoise
gene:HanXRQr2_Chr12g0524931	turquoise
gene:HanXRQr2_Chr12g0525781	green
gene:HanXRQr2_Chr12g0525851	brown
gene:HanXRQr2_Chr12g0525991	brown
gene:HanXRQr2_Chr12g0526221	turquoise
gene:HanXRQr2_Chr12g0527981	green
gene:HanXRQr2_Chr12g0528041	magenta
gene:HanXRQr2_Chr12g0528051	magenta
gene:HanXRQr2_Chr12g0528531	turquoise
gene:HanXRQr2_Chr12g0529271	turquoise
gene:HanXRQr2_Chr12g0529851	blue
gene:HanXRQr2_Chr12g0529861	blue
gene:HanXRQr2_Chr12g0529891	turquoise
gene:HanXRQr2_Chr12g0530211	turquoise
gene:HanXRQr2_Chr12g0530261	turquoise
gene:HanXRQr2_Chr12g0530371	brown
gene:HanXRQr2_Chr12g0531571	purple
gene:HanXRQr2_Chr12g0532281	turquoise
gene:HanXRQr2_Chr12g0532401	turquoise
gene:HanXRQr2_Chr12g0532441	magenta
gene:HanXRQr2_Chr12g0533621	black
gene:HanXRQr2_Chr12g0535061	blue
gene:HanXRQr2_Chr12g0535791	turquoise
gene:HanXRQr2_Chr12g0536091	turquoise
gene:HanXRQr2_Chr12g0536101	turquoise
gene:HanXRQr2_Chr12g0537291	brown
gene:HanXRQr2_Chr12g0537561	turquoise
gene:HanXRQr2_Chr12g0538261	turquoise
gene:HanXRQr2_Chr12g0538831	turquoise
gene:HanXRQr2_Chr12g0539131	turquoise
gene:HanXRQr2_Chr12g0539641	turquoise
gene:HanXRQr2_Chr12g0539741	turquoise
gene:HanXRQr2_Chr12g0539761	black
gene:HanXRQr2_Chr12g0543251	turquoise
gene:HanXRQr2_Chr12g0543641	turquoise
gene:HanXRQr2_Chr12g0543891	turquoise
gene:HanXRQr2_Chr12g0543961	blue
gene:HanXRQr2_Chr12g0544591	turquoise
gene:HanXRQr2_Chr12g0544681	turquoise
gene:HanXRQr2_Chr12g0548041	blue
gene:HanXRQr2_Chr12g0549611	turquoise
gene:HanXRQr2_Chr12g0550201	darkgreen
gene:HanXRQr2_Chr12g0550601	purple
gene:HanXRQr2_Chr12g0551051	turquoise
gene:HanXRQr2_Chr12g0552331	turquoise
gene:HanXRQr2_Chr12g0552361	darkgrey
gene:HanXRQr2_Chr12g0553691	turquoise
gene:HanXRQr2_Chr12g0554671	blue
gene:HanXRQr2_Chr12g0555441	turquoise
gene:HanXRQr2_Chr12g0555871	greenyellow
gene:HanXRQr2_Chr12g0556301	turquoise
gene:HanXRQr2_Chr12g0556691	brown
gene:HanXRQr2_Chr12g0557361	pink
gene:HanXRQr2_Chr12g0558641	blue
gene:HanXRQr2_Chr12g0559211	turquoise
gene:HanXRQr2_Chr12g0560991	turquoise
gene:HanXRQr2_Chr12g0561581	turquoise
gene:HanXRQr2_Chr12g0562791	turquoise
gene:HanXRQr2_Chr12g0562861	green
gene:HanXRQr2_Chr12g0562901	turquoise
gene:HanXRQr2_Chr13g0566021	darkgrey
gene:HanXRQr2_Chr13g0568271	turquoise
gene:HanXRQr2_Chr13g0568761	turquoise
gene:HanXRQr2_Chr13g0569041	turquoise
gene:HanXRQr2_Chr13g0570011	turquoise
gene:HanXRQr2_Chr13g0571921	turquoise
gene:HanXRQr2_Chr13g0574061	blue
gene:HanXRQr2_Chr13g0575151	turquoise
gene:HanXRQr2_Chr13g0575991	brown
gene:HanXRQr2_Chr13g0577311	turquoise
gene:HanXRQr2_Chr13g0577701	turquoise
gene:HanXRQr2_Chr13g0578051	tan
gene:HanXRQr2_Chr13g0578121	turquoise
gene:HanXRQr2_Chr13g0578561	turquoise
gene:HanXRQr2_Chr13g0578921	turquoise
gene:HanXRQr2_Chr13g0579741	turquoise
gene:HanXRQr2_Chr13g0579751	turquoise
gene:HanXRQr2_Chr13g0581091	black
gene:HanXRQr2_Chr13g0581281	brown
gene:HanXRQr2_Chr13g0582001	brown
gene:HanXRQr2_Chr13g0583511	brown
gene:HanXRQr2_Chr13g0584271	greenyellow
gene:HanXRQr2_Chr13g0584321	blue
gene:HanXRQr2_Chr13g0584541	turquoise
gene:HanXRQr2_Chr13g0584601	blue
gene:HanXRQr2_Chr13g0584861	brown
gene:HanXRQr2_Chr13g0585001	blue
gene:HanXRQr2_Chr13g0585111	turquoise
gene:HanXRQr2_Chr13g0585931	turquoise
gene:HanXRQr2_Chr13g0586001	turquoise
gene:HanXRQr2_Chr13g0587081	turquoise
gene:HanXRQr2_Chr13g0587201	turquoise
gene:HanXRQr2_Chr13g0587401	turquoise
gene:HanXRQr2_Chr13g0588401	brown
gene:HanXRQr2_Chr13g0588991	blue
gene:HanXRQr2_Chr13g0589331	turquoise
gene:HanXRQr2_Chr13g0589341	brown
gene:HanXRQr2_Chr13g0589891	greenyellow
gene:HanXRQr2_Chr13g0590241	turquoise
gene:HanXRQr2_Chr13g0590481	yellow
gene:HanXRQr2_Chr13g0591891	blue
gene:HanXRQr2_Chr13g0592041	turquoise
gene:HanXRQr2_Chr13g0592411	turquoise
gene:HanXRQr2_Chr13g0593481	blue
gene:HanXRQr2_Chr13g0593711	turquoise
gene:HanXRQr2_Chr13g0596571	turquoise
gene:HanXRQr2_Chr13g0596651	yellow
gene:HanXRQr2_Chr13g0598021	turquoise
gene:HanXRQr2_Chr13g0599081	turquoise
gene:HanXRQr2_Chr13g0599881	blue
gene:HanXRQr2_Chr13g0599921	turquoise
gene:HanXRQr2_Chr13g0599961	turquoise
gene:HanXRQr2_Chr13g0600391	turquoise
gene:HanXRQr2_Chr13g0602831	turquoise
gene:HanXRQr2_Chr13g0602921	turquoise
gene:HanXRQr2_Chr13g0603331	green
gene:HanXRQr2_Chr13g0603811	pink
gene:HanXRQr2_Chr13g0604801	turquoise
gene:HanXRQr2_Chr13g0605461	turquoise
gene:HanXRQr2_Chr13g0605561	turquoise
gene:HanXRQr2_Chr13g0606441	yellow
gene:HanXRQr2_Chr13g0606981	blue
gene:HanXRQr2_Chr13g0607251	turquoise
gene:HanXRQr2_Chr13g0608141	blue
gene:HanXRQr2_Chr13g0608461	greenyellow
gene:HanXRQr2_Chr13g0608471	greenyellow
gene:HanXRQr2_Chr13g0608491	red
gene:HanXRQr2_Chr13g0608501	greenyellow
gene:HanXRQr2_Chr13g0608521	greenyellow
gene:HanXRQr2_Chr13g0608561	greenyellow
gene:HanXRQr2_Chr13g0609041	turquoise
gene:HanXRQr2_Chr13g0609671	grey
gene:HanXRQr2_Chr13g0610371	turquoise
gene:HanXRQr2_Chr13g0611081	blue
gene:HanXRQr2_Chr13g0611551	blue
gene:HanXRQr2_Chr13g0612311	turquoise
gene:HanXRQr2_Chr13g0613861	brown
gene:HanXRQr2_Chr13g0614041	turquoise
gene:HanXRQr2_Chr13g0614381	pink
gene:HanXRQr2_Chr13g0617181	brown
gene:HanXRQr2_Chr13g0617601	brown
gene:HanXRQr2_Chr13g0618041	brown
gene:HanXRQr2_Chr13g0618601	turquoise
gene:HanXRQr2_Chr14g0621271	yellow
gene:HanXRQr2_Chr14g0622041	yellow
gene:HanXRQr2_Chr14g0622051	yellow
gene:HanXRQr2_Chr14g0622711	turquoise
gene:HanXRQr2_Chr14g0623271	turquoise
gene:HanXRQr2_Chr14g0624171	cyan
gene:HanXRQr2_Chr14g0624581	yellow
gene:HanXRQr2_Chr14g0624911	greenyellow
gene:HanXRQr2_Chr14g0624921	orange
gene:HanXRQr2_Chr14g0624931	greenyellow
gene:HanXRQr2_Chr14g0624981	greenyellow
gene:HanXRQr2_Chr14g0624991	greenyellow
gene:HanXRQr2_Chr14g0625021	greenyellow
gene:HanXRQr2_Chr14g0625151	red
gene:HanXRQr2_Chr14g0625161	brown
gene:HanXRQr2_Chr14g0625901	brown
gene:HanXRQr2_Chr14g0626001	brown
gene:HanXRQr2_Chr14g0627201	green
gene:HanXRQr2_Chr14g0627361	turquoise
gene:HanXRQr2_Chr14g0627581	turquoise
gene:HanXRQr2_Chr14g0628071	green
gene:HanXRQr2_Chr14g0628841	turquoise
gene:HanXRQr2_Chr14g0629151	turquoise
gene:HanXRQr2_Chr14g0629481	turquoise
gene:HanXRQr2_Chr14g0631471	red
gene:HanXRQr2_Chr14g0633631	blue
gene:HanXRQr2_Chr14g0633861	turquoise
gene:HanXRQr2_Chr14g0634471	turquoise
gene:HanXRQr2_Chr14g0636621	magenta
gene:HanXRQr2_Chr14g0637251	turquoise
gene:HanXRQr2_Chr14g0638311	turquoise
gene:HanXRQr2_Chr14g0638361	green
gene:HanXRQr2_Chr14g0638931	turquoise
gene:HanXRQr2_Chr14g0640411	brown
gene:HanXRQr2_Chr14g0640511	turquoise
gene:HanXRQr2_Chr14g0641941	turquoise
gene:HanXRQr2_Chr14g0642751	turquoise
gene:HanXRQr2_Chr14g0643161	turquoise
gene:HanXRQr2_Chr14g0643981	turquoise
gene:HanXRQr2_Chr14g0644021	purple
gene:HanXRQr2_Chr14g0644231	yellow
gene:HanXRQr2_Chr14g0644391	turquoise
gene:HanXRQr2_Chr14g0644401	red
gene:HanXRQr2_Chr14g0646811	turquoise
gene:HanXRQr2_Chr14g0646911	turquoise
gene:HanXRQr2_Chr14g0648471	yellow
gene:HanXRQr2_Chr14g0648601	turquoise
gene:HanXRQr2_Chr14g0650191	turquoise
gene:HanXRQr2_Chr14g0650411	turquoise
gene:HanXRQr2_Chr14g0650641	yellow
gene:HanXRQr2_Chr14g0650921	turquoise
gene:HanXRQr2_Chr14g0651141	turquoise
gene:HanXRQr2_Chr14g0651651	turquoise
gene:HanXRQr2_Chr14g0651731	brown
gene:HanXRQr2_Chr14g0652291	greenyellow
gene:HanXRQr2_Chr14g0652301	greenyellow
gene:HanXRQr2_Chr14g0652391	yellow
gene:HanXRQr2_Chr14g0653381	turquoise
gene:HanXRQr2_Chr14g0653581	turquoise
gene:HanXRQr2_Chr14g0654381	black
gene:HanXRQr2_Chr14g0654451	turquoise
gene:HanXRQr2_Chr14g0654461	turquoise
gene:HanXRQr2_Chr14g0654691	orange
gene:HanXRQr2_Chr14g0654711	brown
gene:HanXRQr2_Chr14g0654851	greenyellow
gene:HanXRQr2_Chr14g0655831	blue
gene:HanXRQr2_Chr14g0656011	blue
gene:HanXRQr2_Chr14g0656341	white
gene:HanXRQr2_Chr14g0656611	turquoise
gene:HanXRQr2_Chr14g0656911	turquoise
gene:HanXRQr2_Chr14g0656941	brown
gene:HanXRQr2_Chr14g0657421	turquoise
gene:HanXRQr2_Chr14g0657451	black
gene:HanXRQr2_Chr14g0657591	brown
gene:HanXRQr2_Chr14g0657781	blue
gene:HanXRQr2_Chr14g0658001	turquoise
gene:HanXRQr2_Chr14g0658971	turquoise
gene:HanXRQr2_Chr14g0659981	magenta
gene:HanXRQr2_Chr14g0660501	turquoise
gene:HanXRQr2_Chr14g0662021	pink
gene:HanXRQr2_Chr14g0662441	turquoise
gene:HanXRQr2_Chr14g0663681	brown
gene:HanXRQr2_Chr14g0663851	turquoise
gene:HanXRQr2_Chr14g0664241	red
gene:HanXRQr2_Chr14g0664491	turquoise
gene:HanXRQr2_Chr14g0664591	brown
gene:HanXRQr2_Chr14g0665111	turquoise
gene:HanXRQr2_Chr14g0665231	darkgreen
gene:HanXRQr2_Chr14g0665241	turquoise
gene:HanXRQr2_Chr14g0665561	blue
gene:HanXRQr2_Chr14g0665651	black
gene:HanXRQr2_Chr14g0665691	yellow
gene:HanXRQr2_Chr14g0666691	brown
gene:HanXRQr2_Chr14g0666891	turquoise
gene:HanXRQr2_Chr14g0667841	blue
gene:HanXRQr2_Chr14g0669341	turquoise
gene:HanXRQr2_Chr14g0670021	greenyellow
gene:HanXRQr2_Chr14g0670041	turquoise
gene:HanXRQr2_Chr14g0670161	turquoise
gene:HanXRQr2_Chr14g0670461	blue
gene:HanXRQr2_Chr14g0670571	turquoise
gene:HanXRQr2_Chr14g0670741	turquoise
gene:HanXRQr2_Chr15g0671071	yellow
gene:HanXRQr2_Chr15g0671111	turquoise
gene:HanXRQr2_Chr15g0671271	turquoise
gene:HanXRQr2_Chr15g0671461	turquoise
gene:HanXRQr2_Chr15g0672081	magenta
gene:HanXRQr2_Chr15g0672701	turquoise
gene:HanXRQr2_Chr15g0673391	brown
gene:HanXRQr2_Chr15g0674351	turquoise
gene:HanXRQr2_Chr15g0674821	brown
gene:HanXRQr2_Chr15g0675091	turquoise
gene:HanXRQr2_Chr15g0675231	turquoise
gene:HanXRQr2_Chr15g0675971	green
gene:HanXRQr2_Chr15g0676941	turquoise
gene:HanXRQr2_Chr15g0677051	turquoise
gene:HanXRQr2_Chr15g0677131	turquoise
gene:HanXRQr2_Chr15g0677141	turquoise
gene:HanXRQr2_Chr15g0677241	turquoise
gene:HanXRQr2_Chr15g0677731	greenyellow
gene:HanXRQr2_Chr15g0677781	turquoise
gene:HanXRQr2_Chr15g0680131	red
gene:HanXRQr2_Chr15g0680461	turquoise
gene:HanXRQr2_Chr15g0680581	turquoise
gene:HanXRQr2_Chr15g0681711	turquoise
gene:HanXRQr2_Chr15g0682001	turquoise
gene:HanXRQr2_Chr15g0682911	blue
gene:HanXRQr2_Chr15g0684021	blue
gene:HanXRQr2_Chr15g0684261	green
gene:HanXRQr2_Chr15g0684471	turquoise
gene:HanXRQr2_Chr15g0685041	turquoise
gene:HanXRQr2_Chr15g0686191	turquoise
gene:HanXRQr2_Chr15g0687071	turquoise
gene:HanXRQr2_Chr15g0687201	blue
gene:HanXRQr2_Chr15g0687221	blue
gene:HanXRQr2_Chr15g0688561	turquoise
gene:HanXRQr2_Chr15g0689131	green
gene:HanXRQr2_Chr15g0689141	magenta
gene:HanXRQr2_Chr15g0689151	magenta
gene:HanXRQr2_Chr15g0689951	turquoise
gene:HanXRQr2_Chr15g0690731	yellow
gene:HanXRQr2_Chr15g0690771	brown
gene:HanXRQr2_Chr15g0690961	tan
gene:HanXRQr2_Chr15g0691311	turquoise
gene:HanXRQr2_Chr15g0691671	blue
gene:HanXRQr2_Chr15g0693401	greenyellow
gene:HanXRQr2_Chr15g0693491	turquoise
gene:HanXRQr2_Chr15g0694421	turquoise
gene:HanXRQr2_Chr15g0695501	turquoise
gene:HanXRQr2_Chr15g0696141	turquoise
gene:HanXRQr2_Chr15g0696271	brown
gene:HanXRQr2_Chr15g0696671	turquoise
gene:HanXRQr2_Chr15g0696681	turquoise
gene:HanXRQr2_Chr15g0697071	turquoise
gene:HanXRQr2_Chr15g0697701	brown
gene:HanXRQr2_Chr15g0697871	turquoise
gene:HanXRQr2_Chr15g0698141	green
gene:HanXRQr2_Chr15g0698871	blue
gene:HanXRQr2_Chr15g0699741	turquoise
gene:HanXRQr2_Chr15g0700521	turquoise
gene:HanXRQr2_Chr15g0702131	turquoise
gene:HanXRQr2_Chr15g0703361	blue
gene:HanXRQr2_Chr15g0703371	blue
gene:HanXRQr2_Chr15g0703441	turquoise
gene:HanXRQr2_Chr15g0704011	blue
gene:HanXRQr2_Chr15g0705251	turquoise
gene:HanXRQr2_Chr15g0706101	turquoise
gene:HanXRQr2_Chr15g0706201	turquoise
gene:HanXRQr2_Chr15g0707241	brown
gene:HanXRQr2_Chr15g0707421	turquoise
gene:HanXRQr2_Chr15g0707721	brown
gene:HanXRQr2_Chr15g0709391	turquoise
gene:HanXRQr2_Chr15g0709741	turquoise
gene:HanXRQr2_Chr15g0710961	turquoise
gene:HanXRQr2_Chr15g0711981	brown
gene:HanXRQr2_Chr15g0713131	turquoise
gene:HanXRQr2_Chr15g0713531	blue
gene:HanXRQr2_Chr15g0714351	black
gene:HanXRQr2_Chr15g0714571	greenyellow
gene:HanXRQr2_Chr15g0714801	blue
gene:HanXRQr2_Chr15g0717251	turquoise
gene:HanXRQr2_Chr15g0717291	blue
gene:HanXRQr2_Chr15g0717671	turquoise
gene:HanXRQr2_Chr15g0717941	turquoise
gene:HanXRQr2_Chr15g0718141	brown
gene:HanXRQr2_Chr15g0718631	turquoise
gene:HanXRQr2_Chr15g0719391	turquoise
gene:HanXRQr2_Chr15g0719501	brown
gene:HanXRQr2_Chr15g0719741	turquoise
gene:HanXRQr2_Chr15g0719941	turquoise
gene:HanXRQr2_Chr15g0719971	turquoise
gene:HanXRQr2_Chr15g0720031	turquoise
gene:HanXRQr2_Chr15g0720131	yellow
gene:HanXRQr2_Chr15g0720161	blue
gene:HanXRQr2_Chr15g0720371	purple
gene:HanXRQr2_Chr15g0720811	brown
gene:HanXRQr2_Chr15g0721781	turquoise
gene:HanXRQr2_Chr15g0722391	brown
gene:HanXRQr2_Chr15g0722661	turquoise
gene:HanXRQr2_Chr16g0723011	grey60
gene:HanXRQr2_Chr16g0724361	turquoise
gene:HanXRQr2_Chr16g0725141	brown
gene:HanXRQr2_Chr16g0726351	brown
gene:HanXRQr2_Chr16g0726391	turquoise
gene:HanXRQr2_Chr16g0726411	turquoise
gene:HanXRQr2_Chr16g0726841	green
gene:HanXRQr2_Chr16g0727531	brown
gene:HanXRQr2_Chr16g0728241	brown
gene:HanXRQr2_Chr16g0728971	turquoise
gene:HanXRQr2_Chr16g0729531	turquoise
gene:HanXRQr2_Chr16g0729631	brown
gene:HanXRQr2_Chr16g0729911	brown
gene:HanXRQr2_Chr16g0730001	turquoise
gene:HanXRQr2_Chr16g0731161	turquoise
gene:HanXRQr2_Chr16g0731371	turquoise
gene:HanXRQr2_Chr16g0732791	green
gene:HanXRQr2_Chr16g0733921	turquoise
gene:HanXRQr2_Chr16g0734081	green
gene:HanXRQr2_Chr16g0734241	turquoise
gene:HanXRQr2_Chr16g0734511	greenyellow
gene:HanXRQr2_Chr16g0735141	turquoise
gene:HanXRQr2_Chr16g0735361	turquoise
gene:HanXRQr2_Chr16g0736251	magenta
gene:HanXRQr2_Chr16g0736591	green
gene:HanXRQr2_Chr16g0737041	blue
gene:HanXRQr2_Chr16g0738351	red
gene:HanXRQr2_Chr16g0739601	turquoise
gene:HanXRQr2_Chr16g0740951	turquoise
gene:HanXRQr2_Chr16g0741911	brown
gene:HanXRQr2_Chr16g0742931	turquoise
gene:HanXRQr2_Chr16g0743371	turquoise
gene:HanXRQr2_Chr16g0745531	greenyellow
gene:HanXRQr2_Chr16g0745541	brown
gene:HanXRQr2_Chr16g0745711	blue
gene:HanXRQr2_Chr16g0745941	blue
gene:HanXRQr2_Chr16g0746571	yellow
gene:HanXRQr2_Chr16g0747321	turquoise
gene:HanXRQr2_Chr16g0747631	turquoise
gene:HanXRQr2_Chr16g0750251	brown
gene:HanXRQr2_Chr16g0750341	turquoise
gene:HanXRQr2_Chr16g0751031	greenyellow
gene:HanXRQr2_Chr16g0751111	red
gene:HanXRQr2_Chr16g0751191	greenyellow
gene:HanXRQr2_Chr16g0751231	greenyellow
gene:HanXRQr2_Chr16g0752491	pink
gene:HanXRQr2_Chr16g0752631	brown
gene:HanXRQr2_Chr16g0752801	turquoise
gene:HanXRQr2_Chr16g0752991	turquoise
gene:HanXRQr2_Chr16g0753211	turquoise
gene:HanXRQr2_Chr16g0753631	brown
gene:HanXRQr2_Chr16g0753911	blue
gene:HanXRQr2_Chr16g0757611	turquoise
gene:HanXRQr2_Chr16g0757681	green
gene:HanXRQr2_Chr16g0758901	green
gene:HanXRQr2_Chr16g0758911	green
gene:HanXRQr2_Chr16g0760611	greenyellow
gene:HanXRQr2_Chr16g0761841	turquoise
gene:HanXRQr2_Chr16g0762941	turquoise
gene:HanXRQr2_Chr16g0763831	green
gene:HanXRQr2_Chr16g0764051	yellow
gene:HanXRQr2_Chr16g0765421	turquoise
gene:HanXRQr2_Chr16g0765601	greenyellow
gene:HanXRQr2_Chr16g0767171	blue
gene:HanXRQr2_Chr16g0767381	turquoise
gene:HanXRQr2_Chr16g0767671	turquoise
gene:HanXRQr2_Chr16g0769901	blue
gene:HanXRQr2_Chr16g0771341	turquoise
gene:HanXRQr2_Chr16g0774851	greenyellow
gene:HanXRQr2_Chr16g0775071	turquoise
gene:HanXRQr2_Chr16g0775171	salmon
gene:HanXRQr2_Chr16g0775211	turquoise
gene:HanXRQr2_Chr16g0775841	greenyellow
gene:HanXRQr2_Chr16g0776391	turquoise
gene:HanXRQr2_Chr16g0776581	yellow
gene:HanXRQr2_Chr16g0776711	grey
gene:HanXRQr2_Chr16g0777051	turquoise
gene:HanXRQr2_Chr16g0777261	green
gene:HanXRQr2_Chr16g0778511	turquoise
gene:HanXRQr2_Chr16g0778541	turquoise
gene:HanXRQr2_Chr17g0779351	turquoise
gene:HanXRQr2_Chr17g0781191	yellow
gene:HanXRQr2_Chr17g0781791	blue
gene:HanXRQr2_Chr17g0782331	turquoise
gene:HanXRQr2_Chr17g0783181	brown
gene:HanXRQr2_Chr17g0784881	tan
gene:HanXRQr2_Chr17g0785481	turquoise
gene:HanXRQr2_Chr17g0785501	yellow
gene:HanXRQr2_Chr17g0785861	blue
gene:HanXRQr2_Chr17g0786561	brown
gene:HanXRQr2_Chr17g0787071	turquoise
gene:HanXRQr2_Chr17g0787291	greenyellow
gene:HanXRQr2_Chr17g0787961	turquoise
gene:HanXRQr2_Chr17g0787981	yellow
gene:HanXRQr2_Chr17g0788481	turquoise
gene:HanXRQr2_Chr17g0788751	turquoise
gene:HanXRQr2_Chr17g0789641	cyan
gene:HanXRQr2_Chr17g0789651	yellow
gene:HanXRQr2_Chr17g0789761	brown
gene:HanXRQr2_Chr17g0789781	yellow
gene:HanXRQr2_Chr17g0790081	turquoise
gene:HanXRQr2_Chr17g0791321	green
gene:HanXRQr2_Chr17g0791771	turquoise
gene:HanXRQr2_Chr17g0792341	turquoise
gene:HanXRQr2_Chr17g0792821	blue
gene:HanXRQr2_Chr17g0792901	turquoise
gene:HanXRQr2_Chr17g0793751	turquoise
gene:HanXRQr2_Chr17g0793861	black
gene:HanXRQr2_Chr17g0793991	blue
gene:HanXRQr2_Chr17g0794151	turquoise
gene:HanXRQr2_Chr17g0794271	brown
gene:HanXRQr2_Chr17g0795381	turquoise
gene:HanXRQr2_Chr17g0795401	turquoise
gene:HanXRQr2_Chr17g0795601	greenyellow
gene:HanXRQr2_Chr17g0795961	turquoise
gene:HanXRQr2_Chr17g0796891	turquoise
gene:HanXRQr2_Chr17g0796991	brown
gene:HanXRQr2_Chr17g0797501	turquoise
gene:HanXRQr2_Chr17g0798221	turquoise
gene:HanXRQr2_Chr17g0798501	turquoise
gene:HanXRQr2_Chr17g0799641	turquoise
gene:HanXRQr2_Chr17g0799881	blue
gene:HanXRQr2_Chr17g0800151	green
gene:HanXRQr2_Chr17g0800231	turquoise
gene:HanXRQr2_Chr17g0800841	turquoise
gene:HanXRQr2_Chr17g0801511	magenta
gene:HanXRQr2_Chr17g0801931	turquoise
gene:HanXRQr2_Chr17g0802811	blue
gene:HanXRQr2_Chr17g0802911	yellow
gene:HanXRQr2_Chr17g0805601	red
gene:HanXRQr2_Chr17g0806281	blue
gene:HanXRQr2_Chr17g0807831	turquoise
gene:HanXRQr2_Chr17g0808111	greenyellow
gene:HanXRQr2_Chr17g0809581	turquoise
gene:HanXRQr2_Chr17g0810901	turquoise
gene:HanXRQr2_Chr17g0811271	turquoise
gene:HanXRQr2_Chr17g0811511	turquoise
gene:HanXRQr2_Chr17g0812101	brown
gene:HanXRQr2_Chr17g0812491	blue
gene:HanXRQr2_Chr17g0812791	turquoise
gene:HanXRQr2_Chr17g0813491	blue
gene:HanXRQr2_Chr17g0814481	brown
gene:HanXRQr2_Chr17g0814901	black
gene:HanXRQr2_Chr17g0815641	turquoise
gene:HanXRQr2_Chr17g0816841	green
gene:HanXRQr2_Chr17g0816911	red
gene:HanXRQr2_Chr17g0818361	pink
gene:HanXRQr2_Chr17g0819181	blue
gene:HanXRQr2_Chr17g0820971	brown
gene:HanXRQr2_Chr17g0821801	blue
gene:HanXRQr2_Chr17g0822181	brown
gene:HanXRQr2_Chr17g0822261	blue
gene:HanXRQr2_Chr17g0822331	blue
gene:HanXRQr2_Chr17g0822481	turquoise
gene:HanXRQr2_Chr17g0823411	yellow
gene:HanXRQr2_Chr17g0823981	turquoise
gene:HanXRQr2_Chr17g0824051	turquoise
gene:HanXRQr2_Chr17g0825521	turquoise
gene:HanXRQr2_Chr17g0826051	purple
gene:HanXRQr2_Chr17g0827051	turquoise
gene:HanXRQr2_Chr17g0827531	turquoise
gene:HanXRQr2_Chr17g0827921	turquoise
gene:HanXRQr2_Chr17g0828131	blue
gene:HanXRQr2_Chr17g0828741	turquoise
gene:HanXRQr2_Chr17g0830591	turquoise
gene:HanXRQr2_Chr17g0830881	greenyellow
gene:HanXRQr2_Chr17g0831281	brown
gene:HanXRQr2_Chr17g0831391	turquoise
gene:HanXRQr2_Chr17g0831671	turquoise
gene:HanXRQr2_MTg0835751	blue

## Sheet: PD_Leaf
gene:HanXRQr2_Chr01g0018761	blue
gene:HanXRQr2_Chr01g0033721	blue
gene:HanXRQr2_Chr02g0052731	yellow
gene:HanXRQr2_Chr02g0062971	turquoise
gene:HanXRQr2_Chr02g0086081	green
gene:HanXRQr2_Chr03g0126491	green
gene:HanXRQr2_Chr03g0126521	pink
gene:HanXRQr2_Chr03g0132471	turquoise
gene:HanXRQr2_Chr04g0138751	green
gene:HanXRQr2_Chr04g0143421	blue
gene:HanXRQr2_Chr04g0146221	turquoise
gene:HanXRQr2_Chr04g0164231	yellow
gene:HanXRQr2_Chr04g0179081	turquoise
gene:HanXRQr2_Chr04g0179461	turquoise
gene:HanXRQr2_Chr04g0183491	turquoise
gene:HanXRQr2_Chr04g0191601	darkgreen
gene:HanXRQr2_Chr05g0192791	pink
gene:HanXRQr2_Chr05g0197771	green
gene:HanXRQr2_Chr05g0215601	green
gene:HanXRQr2_Chr06g0240121	yellow
gene:HanXRQr2_Chr06g0243941	turquoise
gene:HanXRQr2_Chr06g0265861	green
gene:HanXRQr2_Chr07g0281221	turquoise
gene:HanXRQr2_Chr07g0304511	brown
gene:HanXRQr2_Chr07g0310731	turquoise
gene:HanXRQr2_Chr07g0311301	green
gene:HanXRQr2_Chr08g0323841	turquoise
gene:HanXRQr2_Chr08g0334041	blue
gene:HanXRQr2_Chr08g0346771	turquoise
gene:HanXRQr2_Chr08g0350021	blue
gene:HanXRQr2_Chr09g0386871	blue
gene:HanXRQr2_Chr09g0387581	blue
gene:HanXRQr2_Chr09g0410541	green
gene:HanXRQr2_Chr10g0418371	turquoise
gene:HanXRQr2_Chr10g0419131	blue
gene:HanXRQr2_Chr10g0419711	green
gene:HanXRQr2_Chr10g0421111	turquoise
gene:HanXRQr2_Chr10g0430071	turquoise
gene:HanXRQr2_Chr10g0450651	brown
gene:HanXRQr2_Chr10g0458571	green
gene:HanXRQr2_Chr10g0459401	brown
gene:HanXRQr2_Chr11g0479731	turquoise
gene:HanXRQr2_Chr11g0501071	yellow
gene:HanXRQr2_Chr11g0504381	turquoise
gene:HanXRQr2_Chr11g0516051	turquoise
gene:HanXRQr2_Chr12g0521971	green
gene:HanXRQr2_Chr12g0528841	turquoise
gene:HanXRQr2_Chr12g0540411	green
gene:HanXRQr2_Chr12g0559381	green
gene:HanXRQr2_Chr14g0623351	blue
gene:HanXRQr2_Chr14g0665151	turquoise
gene:HanXRQr2_Chr15g0676971	turquoise
gene:HanXRQr2_Chr15g0698501	turquoise
gene:HanXRQr2_Chr15g0710021	turquoise
gene:HanXRQr2_Chr15g0710141	pink
gene:HanXRQr2_Chr15g0718681	brown
gene:HanXRQr2_Chr16g0724461	turquoise
gene:HanXRQr2_Chr16g0731201	blue
gene:HanXRQr2_Chr16g0732821	turquoise
gene:HanXRQr2_Chr16g0744451	green
gene:HanXRQr2_Chr16g0759571	green
gene:HanXRQr2_Chr16g0762891	turquoise
gene:HanXRQr2_Chr16g0777761	turquoise
gene:HanXRQr2_Chr17g0788351	turquoise
gene:HanXRQr2_Chr17g0795391	turquoise
gene:HanXRQr2_Chr17g0799471	brown
gene:HanXRQr2_Chr17g0831141	purple

## Sheet: PN_Leaf
gene:HanXRQr2_CPg0836551	brown
gene:HanXRQr2_CPg0836591	brown
gene:HanXRQr2_CPg0836751	brown
gene:HanXRQr2_CPg0836921	brown
gene:HanXRQr2_CPg0837101	royalblue
gene:HanXRQr2_Chr00c009g0832741	white
gene:HanXRQr2_Chr00c030g0833081	grey
gene:HanXRQr2_Chr00c035g0833151	turquoise
gene:HanXRQr2_Chr00c066g0833611	royalblue
gene:HanXRQr2_Chr00c200g0834231	red
gene:HanXRQr2_Chr01g0000061	blue
gene:HanXRQr2_Chr01g0000071	blue
gene:HanXRQr2_Chr01g0000311	blue
gene:HanXRQr2_Chr01g0000581	blue
gene:HanXRQr2_Chr01g0000641	pink
gene:HanXRQr2_Chr01g0001091	brown
gene:HanXRQr2_Chr01g0001171	blue
gene:HanXRQr2_Chr01g0002011	salmon
gene:HanXRQr2_Chr01g0002131	brown
gene:HanXRQr2_Chr01g0002261	turquoise
gene:HanXRQr2_Chr01g0002981	turquoise
gene:HanXRQr2_Chr01g0003151	red
gene:HanXRQr2_Chr01g0003241	turquoise
gene:HanXRQr2_Chr01g0003441	turquoise
gene:HanXRQr2_Chr01g0003531	blue
gene:HanXRQr2_Chr01g0003891	turquoise
gene:HanXRQr2_Chr01g0004421	green
gene:HanXRQr2_Chr01g0004501	green
gene:HanXRQr2_Chr01g0004691	pink
gene:HanXRQr2_Chr01g0004831	turquoise
gene:HanXRQr2_Chr01g0004881	turquoise
gene:HanXRQr2_Chr01g0005001	darkred
gene:HanXRQr2_Chr01g0005201	turquoise
gene:HanXRQr2_Chr01g0005551	turquoise
gene:HanXRQr2_Chr01g0005891	turquoise
gene:HanXRQr2_Chr01g0005911	turquoise
gene:HanXRQr2_Chr01g0006391	brown
gene:HanXRQr2_Chr01g0006551	turquoise
gene:HanXRQr2_Chr01g0006981	blue
gene:HanXRQr2_Chr01g0007191	blue
gene:HanXRQr2_Chr01g0007271	blue
gene:HanXRQr2_Chr01g0007501	brown
gene:HanXRQr2_Chr01g0007601	blue
gene:HanXRQr2_Chr01g0007771	turquoise
gene:HanXRQr2_Chr01g0007961	midnightblue
gene:HanXRQr2_Chr01g0008441	brown
gene:HanXRQr2_Chr01g0008511	brown
gene:HanXRQr2_Chr01g0008791	brown
gene:HanXRQr2_Chr01g0009971	brown
gene:HanXRQr2_Chr01g0010041	turquoise
gene:HanXRQr2_Chr01g0010051	turquoise
gene:HanXRQr2_Chr01g0010531	blue
gene:HanXRQr2_Chr01g0010691	brown
gene:HanXRQr2_Chr01g0010841	turquoise
gene:HanXRQr2_Chr01g0011181	brown
gene:HanXRQr2_Chr01g0011911	turquoise
gene:HanXRQr2_Chr01g0011921	turquoise
gene:HanXRQr2_Chr01g0014481	blue
gene:HanXRQr2_Chr01g0014961	blue
gene:HanXRQr2_Chr01g0015671	yellow
gene:HanXRQr2_Chr01g0016491	turquoise
gene:HanXRQr2_Chr01g0016581	turquoise
gene:HanXRQr2_Chr01g0016981	turquoise
gene:HanXRQr2_Chr01g0017061	turquoise
gene:HanXRQr2_Chr01g0018941	grey
gene:HanXRQr2_Chr01g0019031	turquoise
gene:HanXRQr2_Chr01g0019371	cyan
gene:HanXRQr2_Chr01g0020891	brown
gene:HanXRQr2_Chr01g0021181	brown
gene:HanXRQr2_Chr01g0021871	turquoise
gene:HanXRQr2_Chr01g0021941	blue
gene:HanXRQr2_Chr01g0022101	red
gene:HanXRQr2_Chr01g0022191	turquoise
gene:HanXRQr2_Chr01g0022331	turquoise
gene:HanXRQr2_Chr01g0022981	blue
gene:HanXRQr2_Chr01g0023271	turquoise
gene:HanXRQr2_Chr01g0024031	turquoise
gene:HanXRQr2_Chr01g0024171	blue
gene:HanXRQr2_Chr01g0024331	blue
gene:HanXRQr2_Chr01g0024411	turquoise
gene:HanXRQr2_Chr01g0025731	blue
gene:HanXRQr2_Chr01g0025751	blue
gene:HanXRQr2_Chr01g0025901	pink
gene:HanXRQr2_Chr01g0026501	red
gene:HanXRQr2_Chr01g0026551	lightcyan
gene:HanXRQr2_Chr01g0026611	yellow
gene:HanXRQr2_Chr01g0027621	brown
gene:HanXRQr2_Chr01g0028191	turquoise
gene:HanXRQr2_Chr01g0028341	brown
gene:HanXRQr2_Chr01g0028691	turquoise
gene:HanXRQr2_Chr01g0029011	brown
gene:HanXRQr2_Chr01g0029301	brown
gene:HanXRQr2_Chr01g0029311	blue
gene:HanXRQr2_Chr01g0029441	green
gene:HanXRQr2_Chr01g0029501	blue
gene:HanXRQr2_Chr01g0029521	brown
gene:HanXRQr2_Chr01g0030401	red
gene:HanXRQr2_Chr01g0032001	turquoise
gene:HanXRQr2_Chr01g0032071	blue
gene:HanXRQr2_Chr01g0032141	turquoise
gene:HanXRQr2_Chr01g0032751	blue
gene:HanXRQr2_Chr01g0033331	blue
gene:HanXRQr2_Chr01g0033521	turquoise
gene:HanXRQr2_Chr01g0034361	blue
gene:HanXRQr2_Chr01g0034671	green
gene:HanXRQr2_Chr01g0034811	brown
gene:HanXRQr2_Chr01g0034851	cyan
gene:HanXRQr2_Chr01g0035161	turquoise
gene:HanXRQr2_Chr01g0035231	turquoise
gene:HanXRQr2_Chr01g0037181	blue
gene:HanXRQr2_Chr01g0037291	turquoise
gene:HanXRQr2_Chr01g0037871	blue
gene:HanXRQr2_Chr01g0038091	turquoise
gene:HanXRQr2_Chr01g0038561	blue
gene:HanXRQr2_Chr01g0039011	turquoise
gene:HanXRQr2_Chr01g0039081	blue
gene:HanXRQr2_Chr01g0039571	blue
gene:HanXRQr2_Chr01g0039951	turquoise
gene:HanXRQr2_Chr01g0040131	turquoise
gene:HanXRQr2_Chr01g0040261	brown
gene:HanXRQr2_Chr01g0041341	blue
gene:HanXRQr2_Chr01g0042571	turquoise
gene:HanXRQr2_Chr01g0042691	brown
gene:HanXRQr2_Chr01g0042921	turquoise
gene:HanXRQr2_Chr01g0043561	turquoise
gene:HanXRQr2_Chr01g0044361	turquoise
gene:HanXRQr2_Chr01g0044431	blue
gene:HanXRQr2_Chr01g0045641	brown
gene:HanXRQr2_Chr02g0045981	brown
gene:HanXRQr2_Chr02g0046491	turquoise
gene:HanXRQr2_Chr02g0047361	turquoise
gene:HanXRQr2_Chr02g0047661	red
gene:HanXRQr2_Chr02g0047891	blue
gene:HanXRQr2_Chr02g0048211	red
gene:HanXRQr2_Chr02g0048721	turquoise
gene:HanXRQr2_Chr02g0048851	blue
gene:HanXRQr2_Chr02g0048911	red
gene:HanXRQr2_Chr02g0048951	turquoise
gene:HanXRQr2_Chr02g0049101	turquoise
gene:HanXRQr2_Chr02g0049731	blue
gene:HanXRQr2_Chr02g0049901	brown
gene:HanXRQr2_Chr02g0049931	brown
gene:HanXRQr2_Chr02g0049991	turquoise
gene:HanXRQr2_Chr02g0050351	blue
gene:HanXRQr2_Chr02g0050971	turquoise
gene:HanXRQr2_Chr02g0051591	blue
gene:HanXRQr2_Chr02g0052211	brown
gene:HanXRQr2_Chr02g0052821	red
gene:HanXRQr2_Chr02g0053741	red
gene:HanXRQr2_Chr02g0054381	yellow
gene:HanXRQr2_Chr02g0054441	turquoise
gene:HanXRQr2_Chr02g0054951	blue
gene:HanXRQr2_Chr02g0055411	turquoise
gene:HanXRQr2_Chr02g0055841	brown
gene:HanXRQr2_Chr02g0055901	blue
gene:HanXRQr2_Chr02g0056111	brown
gene:HanXRQr2_Chr02g0056241	green
gene:HanXRQr2_Chr02g0056831	turquoise
gene:HanXRQr2_Chr02g0057901	turquoise
gene:HanXRQr2_Chr02g0058061	turquoise
gene:HanXRQr2_Chr02g0058861	turquoise
gene:HanXRQr2_Chr02g0059271	blue
gene:HanXRQr2_Chr02g0059661	blue
gene:HanXRQr2_Chr02g0059691	turquoise
gene:HanXRQr2_Chr02g0059711	turquoise
gene:HanXRQr2_Chr02g0059721	turquoise
gene:HanXRQr2_Chr02g0059871	turquoise
gene:HanXRQr2_Chr02g0059911	blue
gene:HanXRQr2_Chr02g0060021	turquoise
gene:HanXRQr2_Chr02g0060061	turquoise
gene:HanXRQr2_Chr02g0060691	turquoise
gene:HanXRQr2_Chr02g0060911	red
gene:HanXRQr2_Chr02g0061721	orange
gene:HanXRQr2_Chr02g0061801	turquoise
gene:HanXRQr2_Chr02g0062261	turquoise
gene:HanXRQr2_Chr02g0062751	grey60
gene:HanXRQr2_Chr02g0063061	blue
gene:HanXRQr2_Chr02g0063521	blue
gene:HanXRQr2_Chr02g0063861	yellow
gene:HanXRQr2_Chr02g0064651	turquoise
gene:HanXRQr2_Chr02g0065441	turquoise
gene:HanXRQr2_Chr02g0065631	turquoise
gene:HanXRQr2_Chr02g0065941	turquoise
gene:HanXRQr2_Chr02g0066401	turquoise
gene:HanXRQr2_Chr02g0068301	turquoise
gene:HanXRQr2_Chr02g0068321	turquoise
gene:HanXRQr2_Chr02g0068381	turquoise
gene:HanXRQr2_Chr02g0068731	turquoise
gene:HanXRQr2_Chr02g0069061	turquoise
gene:HanXRQr2_Chr02g0070281	brown
gene:HanXRQr2_Chr02g0070981	brown
gene:HanXRQr2_Chr02g0071141	turquoise
gene:HanXRQr2_Chr02g0071471	turquoise
gene:HanXRQr2_Chr02g0071771	brown
gene:HanXRQr2_Chr02g0071781	brown
gene:HanXRQr2_Chr02g0071841	brown
gene:HanXRQr2_Chr02g0071941	brown
gene:HanXRQr2_Chr02g0072251	brown
gene:HanXRQr2_Chr02g0072361	blue
gene:HanXRQr2_Chr02g0073281	brown
gene:HanXRQr2_Chr02g0073481	turquoise
gene:HanXRQr2_Chr02g0073831	red
gene:HanXRQr2_Chr02g0074721	blue
gene:HanXRQr2_Chr02g0074841	blue
gene:HanXRQr2_Chr02g0075051	turquoise
gene:HanXRQr2_Chr02g0075141	turquoise
gene:HanXRQr2_Chr02g0075421	brown
gene:HanXRQr2_Chr02g0076131	turquoise
gene:HanXRQr2_Chr02g0076261	turquoise
gene:HanXRQr2_Chr02g0076351	blue
gene:HanXRQr2_Chr02g0076751	blue
gene:HanXRQr2_Chr02g0076781	blue
gene:HanXRQr2_Chr02g0077011	blue
gene:HanXRQr2_Chr02g0077391	yellow
gene:HanXRQr2_Chr02g0077491	red
gene:HanXRQr2_Chr02g0077661	black
gene:HanXRQr2_Chr02g0078251	brown
gene:HanXRQr2_Chr02g0078291	brown
gene:HanXRQr2_Chr02g0078401	red
gene:HanXRQr2_Chr02g0078551	brown
gene:HanXRQr2_Chr02g0078811	red
gene:HanXRQr2_Chr02g0079321	turquoise
gene:HanXRQr2_Chr02g0081281	blue
gene:HanXRQr2_Chr02g0081311	brown
gene:HanXRQr2_Chr02g0081611	brown
gene:HanXRQr2_Chr02g0081751	brown
gene:HanXRQr2_Chr02g0081771	brown
gene:HanXRQr2_Chr02g0082001	brown
gene:HanXRQr2_Chr02g0082291	royalblue
gene:HanXRQr2_Chr02g0082301	blue
gene:HanXRQr2_Chr02g0082771	turquoise
gene:HanXRQr2_Chr02g0083051	turquoise
gene:HanXRQr2_Chr02g0083281	brown
gene:HanXRQr2_Chr02g0083451	turquoise
gene:HanXRQr2_Chr02g0084471	brown
gene:HanXRQr2_Chr02g0085361	turquoise
gene:HanXRQr2_Chr02g0086141	turquoise
gene:HanXRQr2_Chr02g0086241	brown
gene:HanXRQr2_Chr02g0086271	blue
gene:HanXRQr2_Chr02g0086321	blue
gene:HanXRQr2_Chr02g0086361	brown
gene:HanXRQr2_Chr02g0086381	brown
gene:HanXRQr2_Chr03g0086741	red
gene:HanXRQr2_Chr03g0086841	blue
gene:HanXRQr2_Chr03g0086971	turquoise
gene:HanXRQr2_Chr03g0087201	brown
gene:HanXRQr2_Chr03g0087571	blue
gene:HanXRQr2_Chr03g0088051	red
gene:HanXRQr2_Chr03g0088111	black
gene:HanXRQr2_Chr03g0088661	black
gene:HanXRQr2_Chr03g0088891	green
gene:HanXRQr2_Chr03g0089611	turquoise
gene:HanXRQr2_Chr03g0089891	tan
gene:HanXRQr2_Chr03g0089901	tan
gene:HanXRQr2_Chr03g0089931	pink
gene:HanXRQr2_Chr03g0090311	blue
gene:HanXRQr2_Chr03g0090451	turquoise
gene:HanXRQr2_Chr03g0091151	turquoise
gene:HanXRQr2_Chr03g0091221	blue
gene:HanXRQr2_Chr03g0091291	brown
gene:HanXRQr2_Chr03g0091341	blue
gene:HanXRQr2_Chr03g0092181	turquoise
gene:HanXRQr2_Chr03g0092361	blue
gene:HanXRQr2_Chr03g0092581	purple
gene:HanXRQr2_Chr03g0093111	red
gene:HanXRQr2_Chr03g0093121	red
gene:HanXRQr2_Chr03g0094141	yellow
gene:HanXRQr2_Chr03g0094161	turquoise
gene:HanXRQr2_Chr03g0094381	brown
gene:HanXRQr2_Chr03g0094481	magenta
gene:HanXRQr2_Chr03g0094821	blue
gene:HanXRQr2_Chr03g0095211	turquoise
gene:HanXRQr2_Chr03g0095241	blue
gene:HanXRQr2_Chr03g0095581	turquoise
gene:HanXRQr2_Chr03g0095601	red
gene:HanXRQr2_Chr03g0096021	blue
gene:HanXRQr2_Chr03g0097231	blue
gene:HanXRQr2_Chr03g0097511	turquoise
gene:HanXRQr2_Chr03g0098111	blue
gene:HanXRQr2_Chr03g0098621	yellow
gene:HanXRQr2_Chr03g0099151	blue
gene:HanXRQr2_Chr03g0099631	blue
gene:HanXRQr2_Chr03g0100191	brown
gene:HanXRQr2_Chr03g0100431	red
gene:HanXRQr2_Chr03g0100611	turquoise
gene:HanXRQr2_Chr03g0101601	tan
gene:HanXRQr2_Chr03g0102221	magenta
gene:HanXRQr2_Chr03g0102931	turquoise
gene:HanXRQr2_Chr03g0103581	turquoise
gene:HanXRQr2_Chr03g0104351	turquoise
gene:HanXRQr2_Chr03g0104501	salmon
gene:HanXRQr2_Chr03g0104831	blue
gene:HanXRQr2_Chr03g0104841	red
gene:HanXRQr2_Chr03g0105491	turquoise
gene:HanXRQr2_Chr03g0106791	white
gene:HanXRQr2_Chr03g0107011	yellow
gene:HanXRQr2_Chr03g0108361	red
gene:HanXRQr2_Chr03g0108741	brown
gene:HanXRQr2_Chr03g0109691	blue
gene:HanXRQr2_Chr03g0109841	turquoise
gene:HanXRQr2_Chr03g0109941	green
gene:HanXRQr2_Chr03g0110991	brown
gene:HanXRQr2_Chr03g0111161	brown
gene:HanXRQr2_Chr03g0112771	blue
gene:HanXRQr2_Chr03g0113071	turquoise
gene:HanXRQr2_Chr03g0113511	turquoise
gene:HanXRQr2_Chr03g0114041	turquoise
gene:HanXRQr2_Chr03g0114231	blue
gene:HanXRQr2_Chr03g0115011	brown
gene:HanXRQr2_Chr03g0115661	brown
gene:HanXRQr2_Chr03g0116421	salmon
gene:HanXRQr2_Chr03g0116511	blue
gene:HanXRQr2_Chr03g0116601	brown
gene:HanXRQr2_Chr03g0116831	turquoise
gene:HanXRQr2_Chr03g0117311	red
gene:HanXRQr2_Chr03g0117531	turquoise
gene:HanXRQr2_Chr03g0117561	blue
gene:HanXRQr2_Chr03g0118061	turquoise
gene:HanXRQr2_Chr03g0118171	turquoise
gene:HanXRQr2_Chr03g0118601	turquoise
gene:HanXRQr2_Chr03g0119121	blue
gene:HanXRQr2_Chr03g0119151	turquoise
gene:HanXRQr2_Chr03g0119621	turquoise
gene:HanXRQr2_Chr03g0120131	turquoise
gene:HanXRQr2_Chr03g0120201	brown
gene:HanXRQr2_Chr03g0120251	blue
gene:HanXRQr2_Chr03g0120861	turquoise
gene:HanXRQr2_Chr03g0121631	yellow
gene:HanXRQr2_Chr03g0122051	yellow
gene:HanXRQr2_Chr03g0122501	brown
gene:HanXRQr2_Chr03g0122541	brown
gene:HanXRQr2_Chr03g0122601	yellow
gene:HanXRQr2_Chr03g0123191	blue
gene:HanXRQr2_Chr03g0123731	salmon
gene:HanXRQr2_Chr03g0124071	blue
gene:HanXRQr2_Chr03g0124411	blue
gene:HanXRQr2_Chr03g0124461	brown
gene:HanXRQr2_Chr03g0124491	blue
gene:HanXRQr2_Chr03g0125451	blue
gene:HanXRQr2_Chr03g0125511	red
gene:HanXRQr2_Chr03g0125531	turquoise
gene:HanXRQr2_Chr03g0125621	blue
gene:HanXRQr2_Chr03g0125911	blue
gene:HanXRQr2_Chr03g0126011	yellow
gene:HanXRQr2_Chr03g0126471	yellow
gene:HanXRQr2_Chr03g0126561	red
gene:HanXRQr2_Chr03g0126711	red
gene:HanXRQr2_Chr03g0127671	yellow
gene:HanXRQr2_Chr03g0127941	brown
gene:HanXRQr2_Chr03g0128851	blue
gene:HanXRQr2_Chr03g0129011	blue
gene:HanXRQr2_Chr03g0129351	blue
gene:HanXRQr2_Chr03g0129551	red
gene:HanXRQr2_Chr03g0130391	yellow
gene:HanXRQr2_Chr03g0130531	turquoise
gene:HanXRQr2_Chr03g0131651	turquoise
gene:HanXRQr2_Chr03g0132311	yellow
gene:HanXRQr2_Chr03g0132941	brown
gene:HanXRQr2_Chr03g0133261	turquoise
gene:HanXRQr2_Chr03g0133371	turquoise
gene:HanXRQr2_Chr03g0133431	turquoise
gene:HanXRQr2_Chr03g0133441	brown
gene:HanXRQr2_Chr03g0134781	brown
gene:HanXRQr2_Chr03g0135061	blue
gene:HanXRQr2_Chr03g0135121	red
gene:HanXRQr2_Chr03g0135211	blue
gene:HanXRQr2_Chr03g0135871	black
gene:HanXRQr2_Chr03g0136041	brown
gene:HanXRQr2_Chr03g0136381	black
gene:HanXRQr2_Chr03g0136471	blue
gene:HanXRQr2_Chr03g0136631	turquoise
gene:HanXRQr2_Chr03g0136651	green
gene:HanXRQr2_Chr03g0137121	brown
gene:HanXRQr2_Chr03g0137421	red
gene:HanXRQr2_Chr03g0137851	brown
gene:HanXRQr2_Chr03g0137921	turquoise
gene:HanXRQr2_Chr03g0138251	turquoise
gene:HanXRQr2_Chr03g0138311	turquoise
gene:HanXRQr2_Chr03g0138331	turquoise
gene:HanXRQr2_Chr03g0138351	brown
gene:HanXRQr2_Chr04g0139461	brown
gene:HanXRQr2_Chr04g0139631	white
gene:HanXRQr2_Chr04g0140031	brown
gene:HanXRQr2_Chr04g0140291	purple
gene:HanXRQr2_Chr04g0140501	brown
gene:HanXRQr2_Chr04g0141401	yellow
gene:HanXRQr2_Chr04g0141561	blue
gene:HanXRQr2_Chr04g0142701	red
gene:HanXRQr2_Chr04g0145541	brown
gene:HanXRQr2_Chr04g0146551	turquoise
gene:HanXRQr2_Chr04g0148551	turquoise
gene:HanXRQr2_Chr04g0148741	red
gene:HanXRQr2_Chr04g0148761	red
gene:HanXRQr2_Chr04g0150591	magenta
gene:HanXRQr2_Chr04g0151921	yellow
gene:HanXRQr2_Chr04g0152171	brown
gene:HanXRQr2_Chr04g0152621	blue
gene:HanXRQr2_Chr04g0152951	green
gene:HanXRQr2_Chr04g0153361	salmon
gene:HanXRQr2_Chr04g0154611	brown
gene:HanXRQr2_Chr04g0154621	brown
gene:HanXRQr2_Chr04g0155271	turquoise
gene:HanXRQr2_Chr04g0155291	brown
gene:HanXRQr2_Chr04g0155561	turquoise
gene:HanXRQr2_Chr04g0155791	brown
gene:HanXRQr2_Chr04g0156231	turquoise
gene:HanXRQr2_Chr04g0156351	brown
gene:HanXRQr2_Chr04g0156641	magenta
gene:HanXRQr2_Chr04g0156791	turquoise
gene:HanXRQr2_Chr04g0156951	brown
gene:HanXRQr2_Chr04g0157051	red
gene:HanXRQr2_Chr04g0157431	turquoise
gene:HanXRQr2_Chr04g0157441	turquoise
gene:HanXRQr2_Chr04g0157541	turquoise
gene:HanXRQr2_Chr04g0157761	turquoise
gene:HanXRQr2_Chr04g0157801	turquoise
gene:HanXRQr2_Chr04g0157811	blue
gene:HanXRQr2_Chr04g0158321	brown
gene:HanXRQr2_Chr04g0158911	turquoise
gene:HanXRQr2_Chr04g0159161	turquoise
gene:HanXRQr2_Chr04g0159281	brown
gene:HanXRQr2_Chr04g0159711	yellow
gene:HanXRQr2_Chr04g0160691	turquoise
gene:HanXRQr2_Chr04g0160721	turquoise
gene:HanXRQr2_Chr04g0160901	turquoise
gene:HanXRQr2_Chr04g0162121	turquoise
gene:HanXRQr2_Chr04g0162981	blue
gene:HanXRQr2_Chr04g0163981	turquoise
gene:HanXRQr2_Chr04g0165121	turquoise
gene:HanXRQr2_Chr04g0165181	blue
gene:HanXRQr2_Chr04g0165191	blue
gene:HanXRQr2_Chr04g0165731	brown
gene:HanXRQr2_Chr04g0165881	turquoise
gene:HanXRQr2_Chr04g0166031	red
gene:HanXRQr2_Chr04g0166121	turquoise
gene:HanXRQr2_Chr04g0166331	turquoise
gene:HanXRQr2_Chr04g0166461	red
gene:HanXRQr2_Chr04g0166741	royalblue
gene:HanXRQr2_Chr04g0167441	red
gene:HanXRQr2_Chr04g0167641	turquoise
gene:HanXRQr2_Chr04g0167751	blue
gene:HanXRQr2_Chr04g0167831	turquoise
gene:HanXRQr2_Chr04g0168091	turquoise
gene:HanXRQr2_Chr04g0168711	brown
gene:HanXRQr2_Chr04g0168771	brown
gene:HanXRQr2_Chr04g0169901	turquoise
gene:HanXRQr2_Chr04g0171581	blue
gene:HanXRQr2_Chr04g0171631	blue
gene:HanXRQr2_Chr04g0172221	turquoise
gene:HanXRQr2_Chr04g0172361	salmon
gene:HanXRQr2_Chr04g0172371	red
gene:HanXRQr2_Chr04g0172591	blue
gene:HanXRQr2_Chr04g0173481	brown
gene:HanXRQr2_Chr04g0174361	yellow
gene:HanXRQr2_Chr04g0174391	brown
gene:HanXRQr2_Chr04g0174551	turquoise
gene:HanXRQr2_Chr04g0174591	blue
gene:HanXRQr2_Chr04g0176531	red
gene:HanXRQr2_Chr04g0177371	yellow
gene:HanXRQr2_Chr04g0177751	turquoise
gene:HanXRQr2_Chr04g0177901	blue
gene:HanXRQr2_Chr04g0178951	brown
gene:HanXRQr2_Chr04g0179001	blue
gene:HanXRQr2_Chr04g0179131	brown
gene:HanXRQr2_Chr04g0179421	turquoise
gene:HanXRQr2_Chr04g0180031	grey
gene:HanXRQr2_Chr04g0180121	brown
gene:HanXRQr2_Chr04g0180561	black
gene:HanXRQr2_Chr04g0180981	brown
gene:HanXRQr2_Chr04g0180991	red
gene:HanXRQr2_Chr04g0181041	turquoise
gene:HanXRQr2_Chr04g0181361	turquoise
gene:HanXRQr2_Chr04g0182541	turquoise
gene:HanXRQr2_Chr04g0182631	royalblue
gene:HanXRQr2_Chr04g0182941	blue
gene:HanXRQr2_Chr04g0183241	brown
gene:HanXRQr2_Chr04g0183461	turquoise
gene:HanXRQr2_Chr04g0184471	brown
gene:HanXRQr2_Chr04g0185021	red
gene:HanXRQr2_Chr04g0185311	turquoise
gene:HanXRQr2_Chr04g0185521	brown
gene:HanXRQr2_Chr04g0186091	magenta
gene:HanXRQr2_Chr04g0186821	green
gene:HanXRQr2_Chr04g0187381	blue
gene:HanXRQr2_Chr04g0187701	brown
gene:HanXRQr2_Chr04g0187881	blue
gene:HanXRQr2_Chr04g0188231	turquoise
gene:HanXRQr2_Chr04g0188591	turquoise
gene:HanXRQr2_Chr04g0188651	blue
gene:HanXRQr2_Chr04g0189361	brown
gene:HanXRQr2_Chr04g0189601	brown
gene:HanXRQr2_Chr04g0189971	turquoise
gene:HanXRQr2_Chr04g0190031	red
gene:HanXRQr2_Chr04g0190441	turquoise
gene:HanXRQr2_Chr04g0191251	blue
gene:HanXRQr2_Chr04g0191861	grey
gene:HanXRQr2_Chr04g0191991	turquoise
gene:HanXRQr2_Chr04g0192111	turquoise
gene:HanXRQr2_Chr04g0192131	green
gene:HanXRQr2_Chr05g0193151	yellow
gene:HanXRQr2_Chr05g0193551	blue
gene:HanXRQr2_Chr05g0194401	turquoise
gene:HanXRQr2_Chr05g0194531	blue
gene:HanXRQr2_Chr05g0194871	brown
gene:HanXRQr2_Chr05g0195791	blue
gene:HanXRQr2_Chr05g0195851	blue
gene:HanXRQr2_Chr05g0196541	turquoise
gene:HanXRQr2_Chr05g0196971	brown
gene:HanXRQr2_Chr05g0197441	blue
gene:HanXRQr2_Chr05g0197551	blue
gene:HanXRQr2_Chr05g0198021	turquoise
gene:HanXRQr2_Chr05g0198091	red
gene:HanXRQr2_Chr05g0198551	yellow
gene:HanXRQr2_Chr05g0198581	turquoise
gene:HanXRQr2_Chr05g0199041	pink
gene:HanXRQr2_Chr05g0199051	turquoise
gene:HanXRQr2_Chr05g0199111	brown
gene:HanXRQr2_Chr05g0199381	brown
gene:HanXRQr2_Chr05g0199801	red
gene:HanXRQr2_Chr05g0200331	blue
gene:HanXRQr2_Chr05g0200571	turquoise
gene:HanXRQr2_Chr05g0200751	yellow
gene:HanXRQr2_Chr05g0200781	yellow
gene:HanXRQr2_Chr05g0200961	blue
gene:HanXRQr2_Chr05g0201131	turquoise
gene:HanXRQr2_Chr05g0201211	turquoise
gene:HanXRQr2_Chr05g0201861	brown
gene:HanXRQr2_Chr05g0202061	yellow
gene:HanXRQr2_Chr05g0203321	turquoise
gene:HanXRQr2_Chr05g0203911	turquoise
gene:HanXRQr2_Chr05g0205261	turquoise
gene:HanXRQr2_Chr05g0205701	turquoise
gene:HanXRQr2_Chr05g0205821	brown
gene:HanXRQr2_Chr05g0205961	brown
gene:HanXRQr2_Chr05g0205981	brown
gene:HanXRQr2_Chr05g0206051	blue
gene:HanXRQr2_Chr05g0207571	blue
gene:HanXRQr2_Chr05g0208021	turquoise
gene:HanXRQr2_Chr05g0208201	blue
gene:HanXRQr2_Chr05g0208441	turquoise
gene:HanXRQr2_Chr05g0208461	blue
gene:HanXRQr2_Chr05g0208821	brown
gene:HanXRQr2_Chr05g0209261	red
gene:HanXRQr2_Chr05g0209281	pink
gene:HanXRQr2_Chr05g0209891	green
gene:HanXRQr2_Chr05g0211101	grey
gene:HanXRQr2_Chr05g0211121	turquoise
gene:HanXRQr2_Chr05g0211511	blue
gene:HanXRQr2_Chr05g0211651	brown
gene:HanXRQr2_Chr05g0213371	turquoise
gene:HanXRQr2_Chr05g0213421	red
gene:HanXRQr2_Chr05g0213491	brown
gene:HanXRQr2_Chr05g0213941	royalblue
gene:HanXRQr2_Chr05g0214051	brown
gene:HanXRQr2_Chr05g0214581	brown
gene:HanXRQr2_Chr05g0214861	turquoise
gene:HanXRQr2_Chr05g0214991	turquoise
gene:HanXRQr2_Chr05g0215551	blue
gene:HanXRQr2_Chr05g0216521	red
gene:HanXRQr2_Chr05g0217001	turquoise
gene:HanXRQr2_Chr05g0218201	yellow
gene:HanXRQr2_Chr05g0218361	blue
gene:HanXRQr2_Chr05g0218531	turquoise
gene:HanXRQr2_Chr05g0219571	red
gene:HanXRQr2_Chr05g0219621	turquoise
gene:HanXRQr2_Chr05g0219671	blue
gene:HanXRQr2_Chr05g0220141	brown
gene:HanXRQr2_Chr05g0220151	brown
gene:HanXRQr2_Chr05g0220751	green
gene:HanXRQr2_Chr05g0220831	blue
gene:HanXRQr2_Chr05g0221071	brown
gene:HanXRQr2_Chr05g0221751	brown
gene:HanXRQr2_Chr05g0222821	brown
gene:HanXRQr2_Chr05g0223081	green
gene:HanXRQr2_Chr05g0224461	green
gene:HanXRQr2_Chr05g0224711	turquoise
gene:HanXRQr2_Chr05g0224981	turquoise
gene:HanXRQr2_Chr05g0225131	turquoise
gene:HanXRQr2_Chr05g0227071	turquoise
gene:HanXRQr2_Chr05g0227111	brown
gene:HanXRQr2_Chr05g0227811	pink
gene:HanXRQr2_Chr05g0228741	salmon
gene:HanXRQr2_Chr05g0228751	brown
gene:HanXRQr2_Chr05g0228761	red
gene:HanXRQr2_Chr05g0228841	red
gene:HanXRQr2_Chr05g0229321	red
gene:HanXRQr2_Chr05g0229551	grey
gene:HanXRQr2_Chr05g0229731	brown
gene:HanXRQr2_Chr05g0230881	blue
gene:HanXRQr2_Chr05g0230961	brown
gene:HanXRQr2_Chr05g0231101	brown
gene:HanXRQr2_Chr05g0231631	brown
gene:HanXRQr2_Chr05g0231741	turquoise
gene:HanXRQr2_Chr05g0232381	pink
gene:HanXRQr2_Chr05g0232461	blue
gene:HanXRQr2_Chr05g0232931	blue
gene:HanXRQr2_Chr05g0233281	red
gene:HanXRQr2_Chr05g0233301	blue
gene:HanXRQr2_Chr05g0233741	turquoise
gene:HanXRQr2_Chr05g0234301	blue
gene:HanXRQr2_Chr05g0234331	turquoise
gene:HanXRQr2_Chr05g0234371	blue
gene:HanXRQr2_Chr05g0234401	brown
gene:HanXRQr2_Chr05g0234691	blue
gene:HanXRQr2_Chr05g0234751	blue
gene:HanXRQr2_Chr05g0234921	turquoise
gene:HanXRQr2_Chr05g0235021	turquoise
gene:HanXRQr2_Chr05g0235191	turquoise
gene:HanXRQr2_Chr05g0235201	turquoise
gene:HanXRQr2_Chr05g0235581	turquoise
gene:HanXRQr2_Chr05g0237301	green
gene:HanXRQr2_Chr05g0237391	turquoise
gene:HanXRQr2_Chr05g0237661	blue
gene:HanXRQr2_Chr06g0238181	red
gene:HanXRQr2_Chr06g0238571	brown
gene:HanXRQr2_Chr06g0238801	red
gene:HanXRQr2_Chr06g0238841	yellow
gene:HanXRQr2_Chr06g0239151	turquoise
gene:HanXRQr2_Chr06g0239931	brown
gene:HanXRQr2_Chr06g0240351	turquoise
gene:HanXRQr2_Chr06g0240571	green
gene:HanXRQr2_Chr06g0241411	brown
gene:HanXRQr2_Chr06g0241821	turquoise
gene:HanXRQr2_Chr06g0242001	turquoise
gene:HanXRQr2_Chr06g0243001	yellow
gene:HanXRQr2_Chr06g0243011	grey
gene:HanXRQr2_Chr06g0243091	red
gene:HanXRQr2_Chr06g0243271	blue
gene:HanXRQr2_Chr06g0243561	brown
gene:HanXRQr2_Chr06g0243581	red
gene:HanXRQr2_Chr06g0244071	brown
gene:HanXRQr2_Chr06g0244411	red
gene:HanXRQr2_Chr06g0244651	brown
gene:HanXRQr2_Chr06g0245691	turquoise
gene:HanXRQr2_Chr06g0245991	brown
gene:HanXRQr2_Chr06g0246191	yellow
gene:HanXRQr2_Chr06g0247171	green
gene:HanXRQr2_Chr06g0247301	green
gene:HanXRQr2_Chr06g0247431	red
gene:HanXRQr2_Chr06g0247761	brown
gene:HanXRQr2_Chr06g0247831	blue
gene:HanXRQr2_Chr06g0247851	blue
gene:HanXRQr2_Chr06g0248211	brown
gene:HanXRQr2_Chr06g0248231	brown
gene:HanXRQr2_Chr06g0248471	brown
gene:HanXRQr2_Chr06g0249511	black
gene:HanXRQr2_Chr06g0249811	turquoise
gene:HanXRQr2_Chr06g0250781	turquoise
gene:HanXRQr2_Chr06g0251471	salmon
gene:HanXRQr2_Chr06g0251751	green
gene:HanXRQr2_Chr06g0251901	brown
gene:HanXRQr2_Chr06g0252341	brown
gene:HanXRQr2_Chr06g0252501	green
gene:HanXRQr2_Chr06g0252641	blue
gene:HanXRQr2_Chr06g0252721	turquoise
gene:HanXRQr2_Chr06g0252891	blue
gene:HanXRQr2_Chr06g0253191	salmon
gene:HanXRQr2_Chr06g0253461	turquoise
gene:HanXRQr2_Chr06g0253481	turquoise
gene:HanXRQr2_Chr06g0253751	blue
gene:HanXRQr2_Chr06g0254591	brown
gene:HanXRQr2_Chr06g0254781	green
gene:HanXRQr2_Chr06g0255471	turquoise
gene:HanXRQr2_Chr06g0256031	blue
gene:HanXRQr2_Chr06g0256041	blue
gene:HanXRQr2_Chr06g0256281	red
gene:HanXRQr2_Chr06g0256431	brown
gene:HanXRQr2_Chr06g0256591	turquoise
gene:HanXRQr2_Chr06g0257211	turquoise
gene:HanXRQr2_Chr06g0257461	brown
gene:HanXRQr2_Chr06g0258311	turquoise
gene:HanXRQr2_Chr06g0258841	red
gene:HanXRQr2_Chr06g0259131	turquoise
gene:HanXRQr2_Chr06g0260021	royalblue
gene:HanXRQr2_Chr06g0261211	brown
gene:HanXRQr2_Chr06g0261251	green
gene:HanXRQr2_Chr06g0261781	turquoise
gene:HanXRQr2_Chr06g0262411	red
gene:HanXRQr2_Chr06g0262451	brown
gene:HanXRQr2_Chr06g0262951	turquoise
gene:HanXRQr2_Chr06g0263071	turquoise
gene:HanXRQr2_Chr06g0263311	turquoise
gene:HanXRQr2_Chr06g0263431	blue
gene:HanXRQr2_Chr06g0263801	blue
gene:HanXRQr2_Chr06g0264061	brown
gene:HanXRQr2_Chr06g0264411	yellow
gene:HanXRQr2_Chr06g0264831	pink
gene:HanXRQr2_Chr06g0264861	turquoise
gene:HanXRQr2_Chr06g0265001	turquoise
gene:HanXRQr2_Chr06g0266221	brown
gene:HanXRQr2_Chr06g0267401	brown
gene:HanXRQr2_Chr06g0267661	blue
gene:HanXRQr2_Chr06g0268381	blue
gene:HanXRQr2_Chr06g0268581	turquoise
gene:HanXRQr2_Chr06g0269811	turquoise
gene:HanXRQr2_Chr06g0270821	blue
gene:HanXRQr2_Chr06g0270991	turquoise
gene:HanXRQr2_Chr06g0271181	brown
gene:HanXRQr2_Chr06g0271891	red
gene:HanXRQr2_Chr06g0271901	blue
gene:HanXRQr2_Chr06g0271951	brown
gene:HanXRQr2_Chr06g0273011	turquoise
gene:HanXRQr2_Chr06g0274381	turquoise
gene:HanXRQr2_Chr06g0274991	turquoise
gene:HanXRQr2_Chr06g0276531	red
gene:HanXRQr2_Chr06g0277441	blue
gene:HanXRQr2_Chr06g0277461	blue
gene:HanXRQr2_Chr06g0277761	brown
gene:HanXRQr2_Chr06g0277801	turquoise
gene:HanXRQr2_Chr06g0278531	turquoise
gene:HanXRQr2_Chr07g0278771	red
gene:HanXRQr2_Chr07g0279001	turquoise
gene:HanXRQr2_Chr07g0280891	brown
gene:HanXRQr2_Chr07g0280981	turquoise
gene:HanXRQr2_Chr07g0281401	blue
gene:HanXRQr2_Chr07g0281481	turquoise
gene:HanXRQr2_Chr07g0281741	red
gene:HanXRQr2_Chr07g0281911	blue
gene:HanXRQr2_Chr07g0282651	blue
gene:HanXRQr2_Chr07g0283271	turquoise
gene:HanXRQr2_Chr07g0284091	brown
gene:HanXRQr2_Chr07g0284951	brown
gene:HanXRQr2_Chr07g0285011	turquoise
gene:HanXRQr2_Chr07g0285081	brown
gene:HanXRQr2_Chr07g0285601	blue
gene:HanXRQr2_Chr07g0285811	blue
gene:HanXRQr2_Chr07g0288171	blue
gene:HanXRQr2_Chr07g0288571	salmon
gene:HanXRQr2_Chr07g0289161	blue
gene:HanXRQr2_Chr07g0289661	brown
gene:HanXRQr2_Chr07g0290221	brown
gene:HanXRQr2_Chr07g0291021	blue
gene:HanXRQr2_Chr07g0291211	brown
gene:HanXRQr2_Chr07g0291681	turquoise
gene:HanXRQr2_Chr07g0292051	blue
gene:HanXRQr2_Chr07g0292951	turquoise
gene:HanXRQr2_Chr07g0293161	blue
gene:HanXRQr2_Chr07g0294451	blue
gene:HanXRQr2_Chr07g0294761	blue
gene:HanXRQr2_Chr07g0294921	black
gene:HanXRQr2_Chr07g0295141	turquoise
gene:HanXRQr2_Chr07g0295281	turquoise
gene:HanXRQr2_Chr07g0296811	brown
gene:HanXRQr2_Chr07g0297271	red
gene:HanXRQr2_Chr07g0298081	blue
gene:HanXRQr2_Chr07g0298611	blue
gene:HanXRQr2_Chr07g0298871	blue
gene:HanXRQr2_Chr07g0299421	turquoise
gene:HanXRQr2_Chr07g0299501	brown
gene:HanXRQr2_Chr07g0299511	salmon
gene:HanXRQr2_Chr07g0299591	brown
gene:HanXRQr2_Chr07g0300191	brown
gene:HanXRQr2_Chr07g0300561	turquoise
gene:HanXRQr2_Chr07g0300581	red
gene:HanXRQr2_Chr07g0300641	turquoise
gene:HanXRQr2_Chr07g0300871	blue
gene:HanXRQr2_Chr07g0301051	red
gene:HanXRQr2_Chr07g0301061	red
gene:HanXRQr2_Chr07g0301471	blue
gene:HanXRQr2_Chr07g0301841	turquoise
gene:HanXRQr2_Chr07g0301881	turquoise
gene:HanXRQr2_Chr07g0302831	red
gene:HanXRQr2_Chr07g0302991	red
gene:HanXRQr2_Chr07g0303121	turquoise
gene:HanXRQr2_Chr07g0303181	red
gene:HanXRQr2_Chr07g0303581	blue
gene:HanXRQr2_Chr07g0303721	turquoise
gene:HanXRQr2_Chr07g0304541	turquoise
gene:HanXRQr2_Chr07g0305261	blue
gene:HanXRQr2_Chr07g0306161	brown
gene:HanXRQr2_Chr07g0307301	brown
gene:HanXRQr2_Chr07g0307621	turquoise
gene:HanXRQr2_Chr07g0308601	brown
gene:HanXRQr2_Chr07g0308611	brown
gene:HanXRQr2_Chr07g0308711	pink
gene:HanXRQr2_Chr07g0308891	red
gene:HanXRQr2_Chr07g0310611	pink
gene:HanXRQr2_Chr07g0311021	brown
gene:HanXRQr2_Chr07g0311611	turquoise
gene:HanXRQr2_Chr07g0311631	yellow
gene:HanXRQr2_Chr07g0311641	grey60
gene:HanXRQr2_Chr07g0312241	brown
gene:HanXRQr2_Chr07g0312331	green
gene:HanXRQr2_Chr07g0312591	brown
gene:HanXRQr2_Chr07g0313371	red
gene:HanXRQr2_Chr07g0314221	black
gene:HanXRQr2_Chr07g0314251	black
gene:HanXRQr2_Chr07g0314481	yellow
gene:HanXRQr2_Chr07g0315381	brown
gene:HanXRQr2_Chr07g0315501	brown
gene:HanXRQr2_Chr07g0316331	yellow
gene:HanXRQr2_Chr07g0316471	brown
gene:HanXRQr2_Chr07g0316861	brown
gene:HanXRQr2_Chr08g0317221	blue
gene:HanXRQr2_Chr08g0317241	salmon
gene:HanXRQr2_Chr08g0317691	blue
gene:HanXRQr2_Chr08g0318431	blue
gene:HanXRQr2_Chr08g0318601	blue
gene:HanXRQr2_Chr08g0318731	brown
gene:HanXRQr2_Chr08g0318911	brown
gene:HanXRQr2_Chr08g0319271	turquoise
gene:HanXRQr2_Chr08g0320381	pink
gene:HanXRQr2_Chr08g0320431	red
gene:HanXRQr2_Chr08g0320851	blue
gene:HanXRQr2_Chr08g0320871	red
gene:HanXRQr2_Chr08g0321741	turquoise
gene:HanXRQr2_Chr08g0322201	blue
gene:HanXRQr2_Chr08g0322221	turquoise
gene:HanXRQr2_Chr08g0322651	turquoise
gene:HanXRQr2_Chr08g0322711	blue
gene:HanXRQr2_Chr08g0323071	brown
gene:HanXRQr2_Chr08g0323081	grey
gene:HanXRQr2_Chr08g0323171	red
gene:HanXRQr2_Chr08g0323971	turquoise
gene:HanXRQr2_Chr08g0326281	brown
gene:HanXRQr2_Chr08g0326641	magenta
gene:HanXRQr2_Chr08g0327011	turquoise
gene:HanXRQr2_Chr08g0327421	brown
gene:HanXRQr2_Chr08g0327481	blue
gene:HanXRQr2_Chr08g0327621	brown
gene:HanXRQr2_Chr08g0327781	blue
gene:HanXRQr2_Chr08g0327881	turquoise
gene:HanXRQr2_Chr08g0328181	turquoise
gene:HanXRQr2_Chr08g0328721	turquoise
gene:HanXRQr2_Chr08g0328821	brown
gene:HanXRQr2_Chr08g0328861	brown
gene:HanXRQr2_Chr08g0329151	blue
gene:HanXRQr2_Chr08g0329241	turquoise
gene:HanXRQr2_Chr08g0329421	blue
gene:HanXRQr2_Chr08g0329671	magenta
gene:HanXRQr2_Chr08g0330361	turquoise
gene:HanXRQr2_Chr08g0330761	blue
gene:HanXRQr2_Chr08g0331061	turquoise
gene:HanXRQr2_Chr08g0331121	grey
gene:HanXRQr2_Chr08g0331241	turquoise
gene:HanXRQr2_Chr08g0331931	brown
gene:HanXRQr2_Chr08g0332221	blue
gene:HanXRQr2_Chr08g0333001	red
gene:HanXRQr2_Chr08g0333471	brown
gene:HanXRQr2_Chr08g0334111	blue
gene:HanXRQr2_Chr08g0334791	red
gene:HanXRQr2_Chr08g0334821	red
gene:HanXRQr2_Chr08g0335191	blue
gene:HanXRQr2_Chr08g0335431	brown
gene:HanXRQr2_Chr08g0336161	red
gene:HanXRQr2_Chr08g0336191	red
gene:HanXRQr2_Chr08g0337201	blue
gene:HanXRQr2_Chr08g0337361	blue
gene:HanXRQr2_Chr08g0338421	brown
gene:HanXRQr2_Chr08g0339351	turquoise
gene:HanXRQr2_Chr08g0339661	turquoise
gene:HanXRQr2_Chr08g0339891	brown
gene:HanXRQr2_Chr08g0340241	tan
gene:HanXRQr2_Chr08g0340581	brown
gene:HanXRQr2_Chr08g0340961	turquoise
gene:HanXRQr2_Chr08g0341361	brown
gene:HanXRQr2_Chr08g0342191	turquoise
gene:HanXRQr2_Chr08g0342601	turquoise
gene:HanXRQr2_Chr08g0343481	blue
gene:HanXRQr2_Chr08g0344181	blue
gene:HanXRQr2_Chr08g0344681	blue
gene:HanXRQr2_Chr08g0345041	red
gene:HanXRQr2_Chr08g0345301	turquoise
gene:HanXRQr2_Chr08g0345821	blue
gene:HanXRQr2_Chr08g0345891	blue
gene:HanXRQr2_Chr08g0346611	pink
gene:HanXRQr2_Chr08g0346911	turquoise
gene:HanXRQr2_Chr08g0347111	turquoise
gene:HanXRQr2_Chr08g0347551	green
gene:HanXRQr2_Chr08g0347611	turquoise
gene:HanXRQr2_Chr08g0350711	turquoise
gene:HanXRQr2_Chr08g0350731	blue
gene:HanXRQr2_Chr08g0350991	blue
gene:HanXRQr2_Chr08g0351521	turquoise
gene:HanXRQr2_Chr08g0351811	blue
gene:HanXRQr2_Chr08g0352301	grey
gene:HanXRQr2_Chr08g0352441	brown
gene:HanXRQr2_Chr08g0352821	blue
gene:HanXRQr2_Chr08g0353081	brown
gene:HanXRQr2_Chr08g0354561	brown
gene:HanXRQr2_Chr08g0354941	turquoise
gene:HanXRQr2_Chr08g0355041	brown
gene:HanXRQr2_Chr08g0355351	brown
gene:HanXRQr2_Chr08g0356161	grey
gene:HanXRQr2_Chr08g0356651	turquoise
gene:HanXRQr2_Chr08g0356881	turquoise
gene:HanXRQr2_Chr08g0357061	turquoise
gene:HanXRQr2_Chr08g0357071	turquoise
gene:HanXRQr2_Chr08g0357891	brown
gene:HanXRQr2_Chr08g0358301	blue
gene:HanXRQr2_Chr08g0358861	turquoise
gene:HanXRQr2_Chr08g0359481	turquoise
gene:HanXRQr2_Chr08g0360001	turquoise
gene:HanXRQr2_Chr08g0360221	blue
gene:HanXRQr2_Chr08g0360481	blue
gene:HanXRQr2_Chr08g0361061	brown
gene:HanXRQr2_Chr08g0361301	blue
gene:HanXRQr2_Chr09g0361671	turquoise
gene:HanXRQr2_Chr09g0362191	brown
gene:HanXRQr2_Chr09g0362331	red
gene:HanXRQr2_Chr09g0362371	red
gene:HanXRQr2_Chr09g0362621	yellow
gene:HanXRQr2_Chr09g0363371	blue
gene:HanXRQr2_Chr09g0364201	turquoise
gene:HanXRQr2_Chr09g0366281	salmon
gene:HanXRQr2_Chr09g0367021	brown
gene:HanXRQr2_Chr09g0367071	turquoise
gene:HanXRQr2_Chr09g0367531	brown
gene:HanXRQr2_Chr09g0367671	blue
gene:HanXRQr2_Chr09g0367781	brown
gene:HanXRQr2_Chr09g0368301	turquoise
gene:HanXRQr2_Chr09g0368941	turquoise
gene:HanXRQr2_Chr09g0369131	red
gene:HanXRQr2_Chr09g0369661	royalblue
gene:HanXRQr2_Chr09g0369751	blue
gene:HanXRQr2_Chr09g0370461	blue
gene:HanXRQr2_Chr09g0371111	red
gene:HanXRQr2_Chr09g0371981	brown
gene:HanXRQr2_Chr09g0372311	yellow
gene:HanXRQr2_Chr09g0372601	blue
gene:HanXRQr2_Chr09g0372671	turquoise
gene:HanXRQr2_Chr09g0373171	brown
gene:HanXRQr2_Chr09g0376481	brown
gene:HanXRQr2_Chr09g0376491	brown
gene:HanXRQr2_Chr09g0376741	turquoise
gene:HanXRQr2_Chr09g0376821	brown
gene:HanXRQr2_Chr09g0376861	blue
gene:HanXRQr2_Chr09g0376941	blue
gene:HanXRQr2_Chr09g0377351	blue
gene:HanXRQr2_Chr09g0378461	blue
gene:HanXRQr2_Chr09g0379311	blue
gene:HanXRQr2_Chr09g0379571	turquoise
gene:HanXRQr2_Chr09g0379651	black
gene:HanXRQr2_Chr09g0379671	blue
gene:HanXRQr2_Chr09g0380241	green
gene:HanXRQr2_Chr09g0380321	blue
gene:HanXRQr2_Chr09g0380781	yellow
gene:HanXRQr2_Chr09g0380981	brown
gene:HanXRQr2_Chr09g0381271	blue
gene:HanXRQr2_Chr09g0381831	blue
gene:HanXRQr2_Chr09g0382391	blue
gene:HanXRQr2_Chr09g0383451	blue
gene:HanXRQr2_Chr09g0384521	yellow
gene:HanXRQr2_Chr09g0384631	blue
gene:HanXRQr2_Chr09g0384721	blue
gene:HanXRQr2_Chr09g0384741	blue
gene:HanXRQr2_Chr09g0385201	brown
gene:HanXRQr2_Chr09g0385451	turquoise
gene:HanXRQr2_Chr09g0386471	turquoise
gene:HanXRQr2_Chr09g0386591	turquoise
gene:HanXRQr2_Chr09g0386811	brown
gene:HanXRQr2_Chr09g0387111	blue
gene:HanXRQr2_Chr09g0387271	blue
gene:HanXRQr2_Chr09g0387281	blue
gene:HanXRQr2_Chr09g0388061	turquoise
gene:HanXRQr2_Chr09g0388211	turquoise
gene:HanXRQr2_Chr09g0388281	blue
gene:HanXRQr2_Chr09g0388901	turquoise
gene:HanXRQr2_Chr09g0389161	turquoise
gene:HanXRQr2_Chr09g0389221	turquoise
gene:HanXRQr2_Chr09g0389411	brown
gene:HanXRQr2_Chr09g0389961	midnightblue
gene:HanXRQr2_Chr09g0390001	turquoise
gene:HanXRQr2_Chr09g0390651	brown
gene:HanXRQr2_Chr09g0391421	brown
gene:HanXRQr2_Chr09g0391431	brown
gene:HanXRQr2_Chr09g0392301	turquoise
gene:HanXRQr2_Chr09g0392381	blue
gene:HanXRQr2_Chr09g0393141	turquoise
gene:HanXRQr2_Chr09g0393151	red
gene:HanXRQr2_Chr09g0393611	turquoise
gene:HanXRQr2_Chr09g0393681	brown
gene:HanXRQr2_Chr09g0393721	red
gene:HanXRQr2_Chr09g0394121	red
gene:HanXRQr2_Chr09g0394491	turquoise
gene:HanXRQr2_Chr09g0395141	turquoise
gene:HanXRQr2_Chr09g0395291	turquoise
gene:HanXRQr2_Chr09g0395321	green
gene:HanXRQr2_Chr09g0395501	brown
gene:HanXRQr2_Chr09g0396431	grey
gene:HanXRQr2_Chr09g0396561	lightcyan
gene:HanXRQr2_Chr09g0396581	brown
gene:HanXRQr2_Chr09g0396691	brown
gene:HanXRQr2_Chr09g0397011	brown
gene:HanXRQr2_Chr09g0397421	turquoise
gene:HanXRQr2_Chr09g0397621	turquoise
gene:HanXRQr2_Chr09g0398031	blue
gene:HanXRQr2_Chr09g0398041	brown
gene:HanXRQr2_Chr09g0398411	blue
gene:HanXRQr2_Chr09g0399041	turquoise
gene:HanXRQr2_Chr09g0400051	turquoise
gene:HanXRQr2_Chr09g0400851	blue
gene:HanXRQr2_Chr09g0401331	royalblue
gene:HanXRQr2_Chr09g0401721	brown
gene:HanXRQr2_Chr09g0401751	brown
gene:HanXRQr2_Chr09g0401781	red
gene:HanXRQr2_Chr09g0401831	brown
gene:HanXRQr2_Chr09g0402661	turquoise
gene:HanXRQr2_Chr09g0402731	blue
gene:HanXRQr2_Chr09g0403141	blue
gene:HanXRQr2_Chr09g0403631	turquoise
gene:HanXRQr2_Chr09g0403711	red
gene:HanXRQr2_Chr09g0403831	red
gene:HanXRQr2_Chr09g0404321	brown
gene:HanXRQr2_Chr09g0404691	blue
gene:HanXRQr2_Chr09g0404741	brown
gene:HanXRQr2_Chr09g0405111	brown
gene:HanXRQr2_Chr09g0405211	red
gene:HanXRQr2_Chr09g0405911	brown
gene:HanXRQr2_Chr09g0406131	red
gene:HanXRQr2_Chr09g0406181	brown
gene:HanXRQr2_Chr09g0406211	green
gene:HanXRQr2_Chr09g0406221	brown
gene:HanXRQr2_Chr09g0406401	blue
gene:HanXRQr2_Chr09g0407641	brown
gene:HanXRQr2_Chr09g0408621	blue
gene:HanXRQr2_Chr09g0408941	turquoise
gene:HanXRQr2_Chr09g0409051	brown
gene:HanXRQr2_Chr09g0409321	blue
gene:HanXRQr2_Chr09g0410001	brown
gene:HanXRQr2_Chr09g0410281	turquoise
gene:HanXRQr2_Chr09g0410571	brown
gene:HanXRQr2_Chr09g0410711	turquoise
gene:HanXRQr2_Chr09g0410721	turquoise
gene:HanXRQr2_Chr09g0410761	turquoise
gene:HanXRQr2_Chr09g0411041	brown
gene:HanXRQr2_Chr09g0411241	cyan
gene:HanXRQr2_Chr09g0412551	turquoise
gene:HanXRQr2_Chr09g0413061	blue
gene:HanXRQr2_Chr09g0413521	blue
gene:HanXRQr2_Chr09g0413531	brown
gene:HanXRQr2_Chr09g0413761	green
gene:HanXRQr2_Chr09g0414281	brown
gene:HanXRQr2_Chr09g0414501	blue
gene:HanXRQr2_Chr09g0414841	green
gene:HanXRQr2_Chr09g0415451	turquoise
gene:HanXRQr2_Chr09g0415831	turquoise
gene:HanXRQr2_Chr09g0416001	blue
gene:HanXRQr2_Chr09g0416011	blue
gene:HanXRQr2_Chr09g0416301	greenyellow
gene:HanXRQr2_Chr09g0416391	red
gene:HanXRQr2_Chr09g0416771	green
gene:HanXRQr2_Chr09g0416901	blue
gene:HanXRQr2_Chr09g0416991	blue
gene:HanXRQr2_Chr09g0417051	blue
gene:HanXRQr2_Chr09g0417391	turquoise
gene:HanXRQr2_Chr09g0417451	red
gene:HanXRQr2_Chr09g0417961	turquoise
gene:HanXRQr2_Chr09g0418091	turquoise
gene:HanXRQr2_Chr10g0418201	blue
gene:HanXRQr2_Chr10g0418331	brown
gene:HanXRQr2_Chr10g0418761	turquoise
gene:HanXRQr2_Chr10g0418781	turquoise
gene:HanXRQr2_Chr10g0419341	brown
gene:HanXRQr2_Chr10g0419941	turquoise
gene:HanXRQr2_Chr10g0420111	brown
gene:HanXRQr2_Chr10g0420891	turquoise
gene:HanXRQr2_Chr10g0421011	turquoise
gene:HanXRQr2_Chr10g0421241	turquoise
gene:HanXRQr2_Chr10g0421661	brown
gene:HanXRQr2_Chr10g0421761	turquoise
gene:HanXRQr2_Chr10g0422101	blue
gene:HanXRQr2_Chr10g0422471	red
gene:HanXRQr2_Chr10g0422591	brown
gene:HanXRQr2_Chr10g0423291	blue
gene:HanXRQr2_Chr10g0423911	turquoise
gene:HanXRQr2_Chr10g0424121	turquoise
gene:HanXRQr2_Chr10g0424271	blue
gene:HanXRQr2_Chr10g0424391	turquoise
gene:HanXRQr2_Chr10g0424421	brown
gene:HanXRQr2_Chr10g0424661	brown
gene:HanXRQr2_Chr10g0424671	blue
gene:HanXRQr2_Chr10g0424711	turquoise
gene:HanXRQr2_Chr10g0424901	turquoise
gene:HanXRQr2_Chr10g0424971	turquoise
gene:HanXRQr2_Chr10g0425391	brown
gene:HanXRQr2_Chr10g0425661	green
gene:HanXRQr2_Chr10g0426031	red
gene:HanXRQr2_Chr10g0427061	turquoise
gene:HanXRQr2_Chr10g0427241	blue
gene:HanXRQr2_Chr10g0427301	brown
gene:HanXRQr2_Chr10g0427311	blue
gene:HanXRQr2_Chr10g0428191	turquoise
gene:HanXRQr2_Chr10g0428711	red
gene:HanXRQr2_Chr10g0429061	turquoise
gene:HanXRQr2_Chr10g0429071	green
gene:HanXRQr2_Chr10g0429211	turquoise
gene:HanXRQr2_Chr10g0429601	blue
gene:HanXRQr2_Chr10g0430831	yellow
gene:HanXRQr2_Chr10g0430991	turquoise
gene:HanXRQr2_Chr10g0432831	blue
gene:HanXRQr2_Chr10g0433091	turquoise
gene:HanXRQr2_Chr10g0433391	yellow
gene:HanXRQr2_Chr10g0434151	turquoise
gene:HanXRQr2_Chr10g0434201	brown
gene:HanXRQr2_Chr10g0434941	brown
gene:HanXRQr2_Chr10g0434991	brown
gene:HanXRQr2_Chr10g0435191	brown
gene:HanXRQr2_Chr10g0435581	brown
gene:HanXRQr2_Chr10g0436511	brown
gene:HanXRQr2_Chr10g0436721	brown
gene:HanXRQr2_Chr10g0436921	brown
gene:HanXRQr2_Chr10g0436981	turquoise
gene:HanXRQr2_Chr10g0437611	blue
gene:HanXRQr2_Chr10g0437711	blue
gene:HanXRQr2_Chr10g0437831	blue
gene:HanXRQr2_Chr10g0438101	turquoise
gene:HanXRQr2_Chr10g0438511	blue
gene:HanXRQr2_Chr10g0438611	blue
gene:HanXRQr2_Chr10g0438851	blue
gene:HanXRQr2_Chr10g0438861	blue
gene:HanXRQr2_Chr10g0439381	red
gene:HanXRQr2_Chr10g0439401	red
gene:HanXRQr2_Chr10g0439661	brown
gene:HanXRQr2_Chr10g0439691	brown
gene:HanXRQr2_Chr10g0439731	red
gene:HanXRQr2_Chr10g0440351	blue
gene:HanXRQr2_Chr10g0440941	turquoise
gene:HanXRQr2_Chr10g0441051	red
gene:HanXRQr2_Chr10g0441881	brown
gene:HanXRQr2_Chr10g0442071	red
gene:HanXRQr2_Chr10g0442741	turquoise
gene:HanXRQr2_Chr10g0443411	turquoise
gene:HanXRQr2_Chr10g0444171	turquoise
gene:HanXRQr2_Chr10g0444301	brown
gene:HanXRQr2_Chr10g0444471	blue
gene:HanXRQr2_Chr10g0444691	blue
gene:HanXRQr2_Chr10g0445811	red
gene:HanXRQr2_Chr10g0445821	red
gene:HanXRQr2_Chr10g0446651	turquoise
gene:HanXRQr2_Chr10g0447301	yellow
gene:HanXRQr2_Chr10g0447501	turquoise
gene:HanXRQr2_Chr10g0448021	blue
gene:HanXRQr2_Chr10g0448591	brown
gene:HanXRQr2_Chr10g0448601	turquoise
gene:HanXRQr2_Chr10g0448621	black
gene:HanXRQr2_Chr10g0448761	brown
gene:HanXRQr2_Chr10g0449211	turquoise
gene:HanXRQr2_Chr10g0449351	turquoise
gene:HanXRQr2_Chr10g0449361	turquoise
gene:HanXRQr2_Chr10g0449571	red
gene:HanXRQr2_Chr10g0449991	turquoise
gene:HanXRQr2_Chr10g0450261	green
gene:HanXRQr2_Chr10g0450681	turquoise
gene:HanXRQr2_Chr10g0450771	turquoise
gene:HanXRQr2_Chr10g0451611	blue
gene:HanXRQr2_Chr10g0452091	blue
gene:HanXRQr2_Chr10g0452211	salmon
gene:HanXRQr2_Chr10g0452311	turquoise
gene:HanXRQr2_Chr10g0452491	red
gene:HanXRQr2_Chr10g0452611	yellow
gene:HanXRQr2_Chr10g0452981	green
gene:HanXRQr2_Chr10g0453221	brown
gene:HanXRQr2_Chr10g0453471	turquoise
gene:HanXRQr2_Chr10g0454301	blue
gene:HanXRQr2_Chr10g0454811	blue
gene:HanXRQr2_Chr10g0455031	brown
gene:HanXRQr2_Chr10g0455201	turquoise
gene:HanXRQr2_Chr10g0456071	brown
gene:HanXRQr2_Chr10g0456101	brown
gene:HanXRQr2_Chr10g0456181	blue
gene:HanXRQr2_Chr10g0456221	turquoise
gene:HanXRQr2_Chr10g0457051	turquoise
gene:HanXRQr2_Chr10g0457701	turquoise
gene:HanXRQr2_Chr10g0459051	blue
gene:HanXRQr2_Chr10g0460441	turquoise
gene:HanXRQr2_Chr10g0460461	brown
gene:HanXRQr2_Chr10g0460861	turquoise
gene:HanXRQr2_Chr10g0460891	brown
gene:HanXRQr2_Chr10g0461201	turquoise
gene:HanXRQr2_Chr10g0461311	brown
gene:HanXRQr2_Chr10g0461461	black
gene:HanXRQr2_Chr10g0462091	red
gene:HanXRQr2_Chr10g0462121	red
gene:HanXRQr2_Chr10g0462481	blue
gene:HanXRQr2_Chr10g0462501	brown
gene:HanXRQr2_Chr10g0462571	brown
gene:HanXRQr2_Chr10g0462691	blue
gene:HanXRQr2_Chr10g0462821	turquoise
gene:HanXRQr2_Chr10g0462861	green
gene:HanXRQr2_Chr10g0462961	turquoise
gene:HanXRQr2_Chr10g0463181	green
gene:HanXRQr2_Chr10g0463321	red
gene:HanXRQr2_Chr10g0463441	brown
gene:HanXRQr2_Chr10g0463761	turquoise
gene:HanXRQr2_Chr10g0463821	turquoise
gene:HanXRQr2_Chr10g0465961	blue
gene:HanXRQr2_Chr10g0466191	salmon
gene:HanXRQr2_Chr10g0466201	brown
gene:HanXRQr2_Chr11g0466541	brown
gene:HanXRQr2_Chr11g0466631	turquoise
gene:HanXRQr2_Chr11g0466821	blue
gene:HanXRQr2_Chr11g0466881	blue
gene:HanXRQr2_Chr11g0467411	turquoise
gene:HanXRQr2_Chr11g0467601	brown
gene:HanXRQr2_Chr11g0468421	turquoise
gene:HanXRQr2_Chr11g0468851	blue
gene:HanXRQr2_Chr11g0469361	red
gene:HanXRQr2_Chr11g0470331	brown
gene:HanXRQr2_Chr11g0470491	turquoise
gene:HanXRQr2_Chr11g0470821	brown
gene:HanXRQr2_Chr11g0471101	blue
gene:HanXRQr2_Chr11g0471271	turquoise
gene:HanXRQr2_Chr11g0471361	turquoise
gene:HanXRQr2_Chr11g0471921	turquoise
gene:HanXRQr2_Chr11g0472261	turquoise
gene:HanXRQr2_Chr11g0472271	brown
gene:HanXRQr2_Chr11g0473771	black
gene:HanXRQr2_Chr11g0474361	brown
gene:HanXRQr2_Chr11g0474431	turquoise
gene:HanXRQr2_Chr11g0475041	turquoise
gene:HanXRQr2_Chr11g0475141	tan
gene:HanXRQr2_Chr11g0475441	red
gene:HanXRQr2_Chr11g0475771	turquoise
gene:HanXRQr2_Chr11g0476241	yellow
gene:HanXRQr2_Chr11g0476951	red
gene:HanXRQr2_Chr11g0477401	turquoise
gene:HanXRQr2_Chr11g0477521	red
gene:HanXRQr2_Chr11g0477701	green
gene:HanXRQr2_Chr11g0478021	black
gene:HanXRQr2_Chr11g0478551	red
gene:HanXRQr2_Chr11g0479861	brown
gene:HanXRQr2_Chr11g0479941	yellow
gene:HanXRQr2_Chr11g0479951	yellow
gene:HanXRQr2_Chr11g0479981	yellow
gene:HanXRQr2_Chr11g0479991	yellow
gene:HanXRQr2_Chr11g0480001	yellow
gene:HanXRQr2_Chr11g0480421	blue
gene:HanXRQr2_Chr11g0481091	brown
gene:HanXRQr2_Chr11g0482101	brown
gene:HanXRQr2_Chr11g0482401	brown
gene:HanXRQr2_Chr11g0482651	turquoise
gene:HanXRQr2_Chr11g0482661	blue
gene:HanXRQr2_Chr11g0483111	blue
gene:HanXRQr2_Chr11g0483251	turquoise
gene:HanXRQr2_Chr11g0483261	turquoise
gene:HanXRQr2_Chr11g0483761	pink
gene:HanXRQr2_Chr11g0484111	blue
gene:HanXRQr2_Chr11g0484241	blue
gene:HanXRQr2_Chr11g0484681	turquoise
gene:HanXRQr2_Chr11g0484691	turquoise
gene:HanXRQr2_Chr11g0484871	turquoise
gene:HanXRQr2_Chr11g0485541	green
gene:HanXRQr2_Chr11g0485951	brown
gene:HanXRQr2_Chr11g0486711	blue
gene:HanXRQr2_Chr11g0487161	turquoise
gene:HanXRQr2_Chr11g0487341	yellow
gene:HanXRQr2_Chr11g0487861	turquoise
gene:HanXRQr2_Chr11g0487971	green
gene:HanXRQr2_Chr11g0489131	turquoise
gene:HanXRQr2_Chr11g0489801	blue
gene:HanXRQr2_Chr11g0489851	red
gene:HanXRQr2_Chr11g0489891	red
gene:HanXRQr2_Chr11g0489951	red
gene:HanXRQr2_Chr11g0490051	red
gene:HanXRQr2_Chr11g0490131	blue
gene:HanXRQr2_Chr11g0490881	blue
gene:HanXRQr2_Chr11g0491041	blue
gene:HanXRQr2_Chr11g0492201	turquoise
gene:HanXRQr2_Chr11g0492511	turquoise
gene:HanXRQr2_Chr11g0492561	blue
gene:HanXRQr2_Chr11g0493161	turquoise
gene:HanXRQr2_Chr11g0494091	brown
gene:HanXRQr2_Chr11g0495231	brown
gene:HanXRQr2_Chr11g0495551	brown
gene:HanXRQr2_Chr11g0496071	blue
gene:HanXRQr2_Chr11g0496591	blue
gene:HanXRQr2_Chr11g0497071	turquoise
gene:HanXRQr2_Chr11g0497341	green
gene:HanXRQr2_Chr11g0499211	red
gene:HanXRQr2_Chr11g0500001	blue
gene:HanXRQr2_Chr11g0500391	turquoise
gene:HanXRQr2_Chr11g0501351	blue
gene:HanXRQr2_Chr11g0501361	blue
gene:HanXRQr2_Chr11g0501691	turquoise
gene:HanXRQr2_Chr11g0501711	blue
gene:HanXRQr2_Chr11g0501731	brown
gene:HanXRQr2_Chr11g0501761	turquoise
gene:HanXRQr2_Chr11g0502221	turquoise
gene:HanXRQr2_Chr11g0502571	brown
gene:HanXRQr2_Chr11g0502581	brown
gene:HanXRQr2_Chr11g0503571	brown
gene:HanXRQr2_Chr11g0503891	blue
gene:HanXRQr2_Chr11g0503981	blue
gene:HanXRQr2_Chr11g0504361	brown
gene:HanXRQr2_Chr11g0505311	brown
gene:HanXRQr2_Chr11g0505551	turquoise
gene:HanXRQr2_Chr11g0507011	brown
gene:HanXRQr2_Chr11g0507541	turquoise
gene:HanXRQr2_Chr11g0508141	brown
gene:HanXRQr2_Chr11g0508291	brown
gene:HanXRQr2_Chr11g0509541	red
gene:HanXRQr2_Chr11g0509911	turquoise
gene:HanXRQr2_Chr11g0510201	turquoise
gene:HanXRQr2_Chr11g0510361	turquoise
gene:HanXRQr2_Chr11g0510781	yellow
gene:HanXRQr2_Chr11g0510851	salmon
gene:HanXRQr2_Chr11g0510871	turquoise
gene:HanXRQr2_Chr11g0510891	brown
gene:HanXRQr2_Chr11g0511261	red
gene:HanXRQr2_Chr11g0511301	turquoise
gene:HanXRQr2_Chr11g0511501	brown
gene:HanXRQr2_Chr11g0511671	turquoise
gene:HanXRQr2_Chr11g0514891	blue
gene:HanXRQr2_Chr11g0515691	brown
gene:HanXRQr2_Chr11g0515701	turquoise
gene:HanXRQr2_Chr11g0515711	brown
gene:HanXRQr2_Chr11g0516151	turquoise
gene:HanXRQr2_Chr11g0516421	brown
gene:HanXRQr2_Chr11g0516571	brown
gene:HanXRQr2_Chr11g0516701	green
gene:HanXRQr2_Chr11g0516731	green
gene:HanXRQr2_Chr11g0516791	green
gene:HanXRQr2_Chr11g0516981	red
gene:HanXRQr2_Chr11g0517211	brown
gene:HanXRQr2_Chr11g0517221	magenta
gene:HanXRQr2_Chr11g0517381	red
gene:HanXRQr2_Chr11g0517721	yellow
gene:HanXRQr2_Chr11g0518051	turquoise
gene:HanXRQr2_Chr11g0520421	red
gene:HanXRQr2_Chr11g0520431	red
gene:HanXRQr2_Chr12g0521251	turquoise
gene:HanXRQr2_Chr12g0522421	turquoise
gene:HanXRQr2_Chr12g0522751	black
gene:HanXRQr2_Chr12g0524041	lightcyan
gene:HanXRQr2_Chr12g0524191	yellow
gene:HanXRQr2_Chr12g0525521	turquoise
gene:HanXRQr2_Chr12g0525901	green
gene:HanXRQr2_Chr12g0525911	turquoise
gene:HanXRQr2_Chr12g0526301	blue
gene:HanXRQr2_Chr12g0526461	green
gene:HanXRQr2_Chr12g0526501	blue
gene:HanXRQr2_Chr12g0527031	black
gene:HanXRQr2_Chr12g0527291	turquoise
gene:HanXRQr2_Chr12g0527321	turquoise
gene:HanXRQr2_Chr12g0527331	turquoise
gene:HanXRQr2_Chr12g0527451	turquoise
gene:HanXRQr2_Chr12g0527561	blue
gene:HanXRQr2_Chr12g0527671	blue
gene:HanXRQr2_Chr12g0527851	brown
gene:HanXRQr2_Chr12g0527911	blue
gene:HanXRQr2_Chr12g0528241	red
gene:HanXRQr2_Chr12g0528981	blue
gene:HanXRQr2_Chr12g0529121	brown
gene:HanXRQr2_Chr12g0529381	green
gene:HanXRQr2_Chr12g0529601	blue
gene:HanXRQr2_Chr12g0529691	turquoise
gene:HanXRQr2_Chr12g0530411	royalblue
gene:HanXRQr2_Chr12g0530691	turquoise
gene:HanXRQr2_Chr12g0530751	purple
gene:HanXRQr2_Chr12g0530781	red
gene:HanXRQr2_Chr12g0530941	brown
gene:HanXRQr2_Chr12g0531461	blue
gene:HanXRQr2_Chr12g0531491	turquoise
gene:HanXRQr2_Chr12g0532011	turquoise
gene:HanXRQr2_Chr12g0532071	turquoise
gene:HanXRQr2_Chr12g0532461	brown
gene:HanXRQr2_Chr12g0532521	turquoise
gene:HanXRQr2_Chr12g0533541	brown
gene:HanXRQr2_Chr12g0533861	green
gene:HanXRQr2_Chr12g0534381	yellow
gene:HanXRQr2_Chr12g0534621	blue
gene:HanXRQr2_Chr12g0535001	red
gene:HanXRQr2_Chr12g0535651	turquoise
gene:HanXRQr2_Chr12g0536411	brown
gene:HanXRQr2_Chr12g0536571	brown
gene:HanXRQr2_Chr12g0536851	brown
gene:HanXRQr2_Chr12g0536961	turquoise
gene:HanXRQr2_Chr12g0537381	blue
gene:HanXRQr2_Chr12g0537611	red
gene:HanXRQr2_Chr12g0537841	brown
gene:HanXRQr2_Chr12g0538091	blue
gene:HanXRQr2_Chr12g0539041	brown
gene:HanXRQr2_Chr12g0539181	blue
gene:HanXRQr2_Chr12g0539201	blue
gene:HanXRQr2_Chr12g0539491	blue
gene:HanXRQr2_Chr12g0539541	turquoise
gene:HanXRQr2_Chr12g0539841	brown
gene:HanXRQr2_Chr12g0540021	turquoise
gene:HanXRQr2_Chr12g0541001	turquoise
gene:HanXRQr2_Chr12g0541601	turquoise
gene:HanXRQr2_Chr12g0542111	red
gene:HanXRQr2_Chr12g0542871	turquoise
gene:HanXRQr2_Chr12g0543011	red
gene:HanXRQr2_Chr12g0543371	brown
gene:HanXRQr2_Chr12g0543731	brown
gene:HanXRQr2_Chr12g0544161	turquoise
gene:HanXRQr2_Chr12g0544291	brown
gene:HanXRQr2_Chr12g0544301	turquoise
gene:HanXRQr2_Chr12g0544621	turquoise
gene:HanXRQr2_Chr12g0544711	blue
gene:HanXRQr2_Chr12g0545961	brown
gene:HanXRQr2_Chr12g0546691	turquoise
gene:HanXRQr2_Chr12g0546851	turquoise
gene:HanXRQr2_Chr12g0546921	brown
gene:HanXRQr2_Chr12g0547091	turquoise
gene:HanXRQr2_Chr12g0547101	pink
gene:HanXRQr2_Chr12g0547161	green
gene:HanXRQr2_Chr12g0548161	brown
gene:HanXRQr2_Chr12g0548411	red
gene:HanXRQr2_Chr12g0548451	brown
gene:HanXRQr2_Chr12g0548461	brown
gene:HanXRQr2_Chr12g0548651	brown
gene:HanXRQr2_Chr12g0549491	brown
gene:HanXRQr2_Chr12g0550381	green
gene:HanXRQr2_Chr12g0550531	brown
gene:HanXRQr2_Chr12g0550591	turquoise
gene:HanXRQr2_Chr12g0552511	yellow
gene:HanXRQr2_Chr12g0552681	midnightblue
gene:HanXRQr2_Chr12g0553071	turquoise
gene:HanXRQr2_Chr12g0554041	brown
gene:HanXRQr2_Chr12g0554121	turquoise
gene:HanXRQr2_Chr12g0554631	turquoise
gene:HanXRQr2_Chr12g0554661	brown
gene:HanXRQr2_Chr12g0554701	turquoise
gene:HanXRQr2_Chr12g0554731	turquoise
gene:HanXRQr2_Chr12g0555091	turquoise
gene:HanXRQr2_Chr12g0555501	red
gene:HanXRQr2_Chr12g0556171	turquoise
gene:HanXRQr2_Chr12g0556411	brown
gene:HanXRQr2_Chr12g0557001	brown
gene:HanXRQr2_Chr12g0557131	turquoise
gene:HanXRQr2_Chr12g0557441	brown
gene:HanXRQr2_Chr12g0557541	turquoise
gene:HanXRQr2_Chr12g0557791	turquoise
gene:HanXRQr2_Chr12g0558171	turquoise
gene:HanXRQr2_Chr12g0558681	turquoise
gene:HanXRQr2_Chr12g0558741	red
gene:HanXRQr2_Chr12g0558931	turquoise
gene:HanXRQr2_Chr12g0559881	brown
gene:HanXRQr2_Chr12g0559891	turquoise
gene:HanXRQr2_Chr12g0559961	royalblue
gene:HanXRQr2_Chr12g0560061	brown
gene:HanXRQr2_Chr12g0560121	blue
gene:HanXRQr2_Chr12g0560261	red
gene:HanXRQr2_Chr12g0560791	turquoise
gene:HanXRQr2_Chr12g0561471	blue
gene:HanXRQr2_Chr12g0562671	blue
gene:HanXRQr2_Chr12g0563071	turquoise
gene:HanXRQr2_Chr12g0563191	yellow
gene:HanXRQr2_Chr12g0563211	brown
gene:HanXRQr2_Chr12g0564091	turquoise
gene:HanXRQr2_Chr12g0564281	turquoise
gene:HanXRQr2_Chr12g0564751	turquoise
gene:HanXRQr2_Chr13g0565541	royalblue
gene:HanXRQr2_Chr13g0565581	brown
gene:HanXRQr2_Chr13g0566281	red
gene:HanXRQr2_Chr13g0566781	salmon
gene:HanXRQr2_Chr13g0567071	blue
gene:HanXRQr2_Chr13g0567671	turquoise
gene:HanXRQr2_Chr13g0568131	blue
gene:HanXRQr2_Chr13g0568341	green
gene:HanXRQr2_Chr13g0569011	turquoise
gene:HanXRQr2_Chr13g0569081	blue
gene:HanXRQr2_Chr13g0570351	brown
gene:HanXRQr2_Chr13g0570591	grey
gene:HanXRQr2_Chr13g0571491	turquoise
gene:HanXRQr2_Chr13g0571531	turquoise
gene:HanXRQr2_Chr13g0571611	turquoise
gene:HanXRQr2_Chr13g0572001	red
gene:HanXRQr2_Chr13g0572121	turquoise
gene:HanXRQr2_Chr13g0572401	brown
gene:HanXRQr2_Chr13g0572471	brown
gene:HanXRQr2_Chr13g0572861	black
gene:HanXRQr2_Chr13g0573551	brown
gene:HanXRQr2_Chr13g0573711	turquoise
gene:HanXRQr2_Chr13g0573721	turquoise
gene:HanXRQr2_Chr13g0573741	turquoise
gene:HanXRQr2_Chr13g0573921	blue
gene:HanXRQr2_Chr13g0575721	blue
gene:HanXRQr2_Chr13g0575811	turquoise
gene:HanXRQr2_Chr13g0575911	turquoise
gene:HanXRQr2_Chr13g0576581	blue
gene:HanXRQr2_Chr13g0577491	magenta
gene:HanXRQr2_Chr13g0577801	turquoise
gene:HanXRQr2_Chr13g0577831	brown
gene:HanXRQr2_Chr13g0579351	turquoise
gene:HanXRQr2_Chr13g0579591	turquoise
gene:HanXRQr2_Chr13g0579631	blue
gene:HanXRQr2_Chr13g0580201	turquoise
gene:HanXRQr2_Chr13g0580951	red
gene:HanXRQr2_Chr13g0582341	green
gene:HanXRQr2_Chr13g0582351	green
gene:HanXRQr2_Chr13g0582431	red
gene:HanXRQr2_Chr13g0582531	turquoise
gene:HanXRQr2_Chr13g0582921	brown
gene:HanXRQr2_Chr13g0583041	black
gene:HanXRQr2_Chr13g0583461	brown
gene:HanXRQr2_Chr13g0583871	turquoise
gene:HanXRQr2_Chr13g0584501	turquoise
gene:HanXRQr2_Chr13g0585701	turquoise
gene:HanXRQr2_Chr13g0585711	brown
gene:HanXRQr2_Chr13g0585901	blue
gene:HanXRQr2_Chr13g0586231	brown
gene:HanXRQr2_Chr13g0586451	red
gene:HanXRQr2_Chr13g0586641	brown
gene:HanXRQr2_Chr13g0586941	turquoise
gene:HanXRQr2_Chr13g0587231	brown
gene:HanXRQr2_Chr13g0587651	turquoise
gene:HanXRQr2_Chr13g0587681	brown
gene:HanXRQr2_Chr13g0588291	blue
gene:HanXRQr2_Chr13g0588711	brown
gene:HanXRQr2_Chr13g0589301	blue
gene:HanXRQr2_Chr13g0589501	brown
gene:HanXRQr2_Chr13g0589721	red
gene:HanXRQr2_Chr13g0589951	brown
gene:HanXRQr2_Chr13g0590011	brown
gene:HanXRQr2_Chr13g0590781	turquoise
gene:HanXRQr2_Chr13g0591091	brown
gene:HanXRQr2_Chr13g0591521	blue
gene:HanXRQr2_Chr13g0591551	brown
gene:HanXRQr2_Chr13g0592601	red
gene:HanXRQr2_Chr13g0592631	blue
gene:HanXRQr2_Chr13g0593131	blue
gene:HanXRQr2_Chr13g0593421	blue
gene:HanXRQr2_Chr13g0593441	blue
gene:HanXRQr2_Chr13g0594111	turquoise
gene:HanXRQr2_Chr13g0594361	green
gene:HanXRQr2_Chr13g0594551	blue
gene:HanXRQr2_Chr13g0594631	brown
gene:HanXRQr2_Chr13g0594691	turquoise
gene:HanXRQr2_Chr13g0594911	turquoise
gene:HanXRQr2_Chr13g0595351	blue
gene:HanXRQr2_Chr13g0596181	brown
gene:HanXRQr2_Chr13g0596441	brown
gene:HanXRQr2_Chr13g0597131	blue
gene:HanXRQr2_Chr13g0597491	blue
gene:HanXRQr2_Chr13g0597841	brown
gene:HanXRQr2_Chr13g0597971	blue
gene:HanXRQr2_Chr13g0598571	turquoise
gene:HanXRQr2_Chr13g0599091	turquoise
gene:HanXRQr2_Chr13g0599901	turquoise
gene:HanXRQr2_Chr13g0600671	salmon
gene:HanXRQr2_Chr13g0600741	yellow
gene:HanXRQr2_Chr13g0601031	turquoise
gene:HanXRQr2_Chr13g0601311	turquoise
gene:HanXRQr2_Chr13g0602621	brown
gene:HanXRQr2_Chr13g0603021	brown
gene:HanXRQr2_Chr13g0603121	salmon
gene:HanXRQr2_Chr13g0603761	turquoise
gene:HanXRQr2_Chr13g0603861	turquoise
gene:HanXRQr2_Chr13g0604131	turquoise
gene:HanXRQr2_Chr13g0604671	turquoise
gene:HanXRQr2_Chr13g0605131	blue
gene:HanXRQr2_Chr13g0605291	brown
gene:HanXRQr2_Chr13g0605301	blue
gene:HanXRQr2_Chr13g0605931	brown
gene:HanXRQr2_Chr13g0606751	brown
gene:HanXRQr2_Chr13g0606971	turquoise
gene:HanXRQr2_Chr13g0607521	turquoise
gene:HanXRQr2_Chr13g0608071	turquoise
gene:HanXRQr2_Chr13g0608131	turquoise
gene:HanXRQr2_Chr13g0608261	brown
gene:HanXRQr2_Chr13g0608431	blue
gene:HanXRQr2_Chr13g0610411	turquoise
gene:HanXRQr2_Chr13g0610651	blue
gene:HanXRQr2_Chr13g0611181	blue
gene:HanXRQr2_Chr13g0612221	brown
gene:HanXRQr2_Chr13g0613041	red
gene:HanXRQr2_Chr13g0613171	turquoise
gene:HanXRQr2_Chr13g0613891	green
gene:HanXRQr2_Chr13g0614071	turquoise
gene:HanXRQr2_Chr13g0614121	blue
gene:HanXRQr2_Chr13g0614681	brown
gene:HanXRQr2_Chr13g0614711	blue
gene:HanXRQr2_Chr13g0615381	red
gene:HanXRQr2_Chr13g0617071	turquoise
gene:HanXRQr2_Chr13g0618781	green
gene:HanXRQr2_Chr13g0619101	green
gene:HanXRQr2_Chr13g0619131	yellow
gene:HanXRQr2_Chr13g0619341	turquoise
gene:HanXRQr2_Chr13g0619601	turquoise
gene:HanXRQr2_Chr14g0621041	blue
gene:HanXRQr2_Chr14g0621141	turquoise
gene:HanXRQr2_Chr14g0621861	turquoise
gene:HanXRQr2_Chr14g0621911	brown
gene:HanXRQr2_Chr14g0623231	turquoise
gene:HanXRQr2_Chr14g0624031	brown
gene:HanXRQr2_Chr14g0624091	turquoise
gene:HanXRQr2_Chr14g0625361	turquoise
gene:HanXRQr2_Chr14g0625371	turquoise
gene:HanXRQr2_Chr14g0626191	brown
gene:HanXRQr2_Chr14g0628051	brown
gene:HanXRQr2_Chr14g0628611	black
gene:HanXRQr2_Chr14g0629411	blue
gene:HanXRQr2_Chr14g0630281	green
gene:HanXRQr2_Chr14g0630381	turquoise
gene:HanXRQr2_Chr14g0630431	brown
gene:HanXRQr2_Chr14g0630481	blue
gene:HanXRQr2_Chr14g0631071	turquoise
gene:HanXRQr2_Chr14g0631461	salmon
gene:HanXRQr2_Chr14g0632711	blue
gene:HanXRQr2_Chr14g0633261	brown
gene:HanXRQr2_Chr14g0633541	turquoise
gene:HanXRQr2_Chr14g0633561	brown
gene:HanXRQr2_Chr14g0633591	turquoise
gene:HanXRQr2_Chr14g0634531	red
gene:HanXRQr2_Chr14g0634551	turquoise
gene:HanXRQr2_Chr14g0634651	turquoise
gene:HanXRQr2_Chr14g0634951	turquoise
gene:HanXRQr2_Chr14g0635101	brown
gene:HanXRQr2_Chr14g0635481	salmon
gene:HanXRQr2_Chr14g0635581	red
gene:HanXRQr2_Chr14g0635941	turquoise
gene:HanXRQr2_Chr14g0637411	turquoise
gene:HanXRQr2_Chr14g0637891	turquoise
gene:HanXRQr2_Chr14g0638111	blue
gene:HanXRQr2_Chr14g0638151	brown
gene:HanXRQr2_Chr14g0638301	turquoise
gene:HanXRQr2_Chr14g0638461	turquoise
gene:HanXRQr2_Chr14g0639221	turquoise
gene:HanXRQr2_Chr14g0640061	blue
gene:HanXRQr2_Chr14g0640201	turquoise
gene:HanXRQr2_Chr14g0640881	turquoise
gene:HanXRQr2_Chr14g0643061	yellow
gene:HanXRQr2_Chr14g0644211	brown
gene:HanXRQr2_Chr14g0644301	green
gene:HanXRQr2_Chr14g0644341	brown
gene:HanXRQr2_Chr14g0644361	yellow
gene:HanXRQr2_Chr14g0644951	blue
gene:HanXRQr2_Chr14g0645001	magenta
gene:HanXRQr2_Chr14g0646021	turquoise
gene:HanXRQr2_Chr14g0646391	blue
gene:HanXRQr2_Chr14g0646761	blue
gene:HanXRQr2_Chr14g0647141	turquoise
gene:HanXRQr2_Chr14g0647331	turquoise
gene:HanXRQr2_Chr14g0647391	yellow
gene:HanXRQr2_Chr14g0647571	magenta
gene:HanXRQr2_Chr14g0647701	turquoise
gene:HanXRQr2_Chr14g0647761	brown
gene:HanXRQr2_Chr14g0648901	turquoise
gene:HanXRQr2_Chr14g0649591	black
gene:HanXRQr2_Chr14g0650181	turquoise
gene:HanXRQr2_Chr14g0650231	blue
gene:HanXRQr2_Chr14g0650251	blue
gene:HanXRQr2_Chr14g0650401	brown
gene:HanXRQr2_Chr14g0650471	blue
gene:HanXRQr2_Chr14g0650491	turquoise
gene:HanXRQr2_Chr14g0650761	brown
gene:HanXRQr2_Chr14g0650911	blue
gene:HanXRQr2_Chr14g0650951	turquoise
gene:HanXRQr2_Chr14g0651101	blue
gene:HanXRQr2_Chr14g0651191	turquoise
gene:HanXRQr2_Chr14g0651481	brown
gene:HanXRQr2_Chr14g0652431	blue
gene:HanXRQr2_Chr14g0653281	brown
gene:HanXRQr2_Chr14g0653461	brown
gene:HanXRQr2_Chr14g0654271	brown
gene:HanXRQr2_Chr14g0654281	turquoise
gene:HanXRQr2_Chr14g0654621	turquoise
gene:HanXRQr2_Chr14g0655491	turquoise
gene:HanXRQr2_Chr14g0656071	brown
gene:HanXRQr2_Chr14g0656121	turquoise
gene:HanXRQr2_Chr14g0656381	turquoise
gene:HanXRQr2_Chr14g0656661	turquoise
gene:HanXRQr2_Chr14g0656961	green
gene:HanXRQr2_Chr14g0657601	green
gene:HanXRQr2_Chr14g0658081	red
gene:HanXRQr2_Chr14g0658361	brown
gene:HanXRQr2_Chr14g0658401	brown
gene:HanXRQr2_Chr14g0659041	turquoise
gene:HanXRQr2_Chr14g0659641	blue
gene:HanXRQr2_Chr14g0660081	red
gene:HanXRQr2_Chr14g0660221	blue
gene:HanXRQr2_Chr14g0660681	turquoise
gene:HanXRQr2_Chr14g0660731	blue
gene:HanXRQr2_Chr14g0661281	blue
gene:HanXRQr2_Chr14g0661401	brown
gene:HanXRQr2_Chr14g0661911	turquoise
gene:HanXRQr2_Chr14g0661921	turquoise
gene:HanXRQr2_Chr14g0662211	blue
gene:HanXRQr2_Chr14g0662231	turquoise
gene:HanXRQr2_Chr14g0662251	blue
gene:HanXRQr2_Chr14g0662271	brown
gene:HanXRQr2_Chr14g0662671	green
gene:HanXRQr2_Chr14g0663231	turquoise
gene:HanXRQr2_Chr14g0663741	brown
gene:HanXRQr2_Chr14g0664031	brown
gene:HanXRQr2_Chr14g0664741	brown
gene:HanXRQr2_Chr14g0665251	blue
gene:HanXRQr2_Chr14g0665871	brown
gene:HanXRQr2_Chr14g0666341	turquoise
gene:HanXRQr2_Chr14g0666971	turquoise
gene:HanXRQr2_Chr14g0667711	red
gene:HanXRQr2_Chr14g0668141	brown
gene:HanXRQr2_Chr14g0668421	pink
gene:HanXRQr2_Chr14g0668671	brown
gene:HanXRQr2_Chr14g0668971	green
gene:HanXRQr2_Chr14g0668981	green
gene:HanXRQr2_Chr14g0669031	brown
gene:HanXRQr2_Chr14g0669161	red
gene:HanXRQr2_Chr14g0669901	blue
gene:HanXRQr2_Chr14g0670131	brown
gene:HanXRQr2_Chr14g0670311	brown
gene:HanXRQr2_Chr14g0670581	brown
gene:HanXRQr2_Chr14g0670681	blue
gene:HanXRQr2_Chr14g0670771	red
gene:HanXRQr2_Chr15g0671091	turquoise
gene:HanXRQr2_Chr15g0671331	turquoise
gene:HanXRQr2_Chr15g0671491	turquoise
gene:HanXRQr2_Chr15g0671531	blue
gene:HanXRQr2_Chr15g0672361	turquoise
gene:HanXRQr2_Chr15g0672391	blue
gene:HanXRQr2_Chr15g0673061	yellow
gene:HanXRQr2_Chr15g0673091	red
gene:HanXRQr2_Chr15g0673121	brown
gene:HanXRQr2_Chr15g0673361	green
gene:HanXRQr2_Chr15g0673431	brown
gene:HanXRQr2_Chr15g0673441	turquoise
gene:HanXRQr2_Chr15g0673481	turquoise
gene:HanXRQr2_Chr15g0673661	brown
gene:HanXRQr2_Chr15g0674051	black
gene:HanXRQr2_Chr15g0674291	blue
gene:HanXRQr2_Chr15g0674531	red
gene:HanXRQr2_Chr15g0674931	turquoise
gene:HanXRQr2_Chr15g0676001	turquoise
gene:HanXRQr2_Chr15g0676641	red
gene:HanXRQr2_Chr15g0676691	brown
gene:HanXRQr2_Chr15g0677511	turquoise
gene:HanXRQr2_Chr15g0677611	blue
gene:HanXRQr2_Chr15g0678001	blue
gene:HanXRQr2_Chr15g0678101	green
gene:HanXRQr2_Chr15g0678241	turquoise
gene:HanXRQr2_Chr15g0678681	turquoise
gene:HanXRQr2_Chr15g0678811	turquoise
gene:HanXRQr2_Chr15g0678991	turquoise
gene:HanXRQr2_Chr15g0679001	brown
gene:HanXRQr2_Chr15g0679331	blue
gene:HanXRQr2_Chr15g0682411	brown
gene:HanXRQr2_Chr15g0682481	brown
gene:HanXRQr2_Chr15g0682771	royalblue
gene:HanXRQr2_Chr15g0683401	blue
gene:HanXRQr2_Chr15g0684181	brown
gene:HanXRQr2_Chr15g0684331	turquoise
gene:HanXRQr2_Chr15g0684951	turquoise
gene:HanXRQr2_Chr15g0685231	brown
gene:HanXRQr2_Chr15g0685271	turquoise
gene:HanXRQr2_Chr15g0685301	brown
gene:HanXRQr2_Chr15g0686211	red
gene:HanXRQr2_Chr15g0686701	red
gene:HanXRQr2_Chr15g0688231	turquoise
gene:HanXRQr2_Chr15g0688291	blue
gene:HanXRQr2_Chr15g0688341	turquoise
gene:HanXRQr2_Chr15g0688351	turquoise
gene:HanXRQr2_Chr15g0688491	brown
gene:HanXRQr2_Chr15g0688531	turquoise
gene:HanXRQr2_Chr15g0688721	turquoise
gene:HanXRQr2_Chr15g0688811	red
gene:HanXRQr2_Chr15g0689011	green
gene:HanXRQr2_Chr15g0689121	brown
gene:HanXRQr2_Chr15g0690441	brown
gene:HanXRQr2_Chr15g0690661	green
gene:HanXRQr2_Chr15g0690801	turquoise
gene:HanXRQr2_Chr15g0690891	turquoise
gene:HanXRQr2_Chr15g0691021	magenta
gene:HanXRQr2_Chr15g0692191	turquoise
gene:HanXRQr2_Chr15g0692311	green
gene:HanXRQr2_Chr15g0692411	brown
gene:HanXRQr2_Chr15g0692481	brown
gene:HanXRQr2_Chr15g0693461	turquoise
gene:HanXRQr2_Chr15g0694581	black
gene:HanXRQr2_Chr15g0695271	turquoise
gene:HanXRQr2_Chr15g0695881	turquoise
gene:HanXRQr2_Chr15g0695951	turquoise
gene:HanXRQr2_Chr15g0696291	turquoise
gene:HanXRQr2_Chr15g0696731	blue
gene:HanXRQr2_Chr15g0696941	turquoise
gene:HanXRQr2_Chr15g0697341	blue
gene:HanXRQr2_Chr15g0697351	blue
gene:HanXRQr2_Chr15g0697421	turquoise
gene:HanXRQr2_Chr15g0697521	turquoise
gene:HanXRQr2_Chr15g0698361	grey
gene:HanXRQr2_Chr15g0698751	red
gene:HanXRQr2_Chr15g0698761	red
gene:HanXRQr2_Chr15g0699861	turquoise
gene:HanXRQr2_Chr15g0700351	brown
gene:HanXRQr2_Chr15g0700571	blue
gene:HanXRQr2_Chr15g0700601	turquoise
gene:HanXRQr2_Chr15g0700911	royalblue
gene:HanXRQr2_Chr15g0701011	turquoise
gene:HanXRQr2_Chr15g0701071	royalblue
gene:HanXRQr2_Chr15g0701111	salmon
gene:HanXRQr2_Chr15g0701331	turquoise
gene:HanXRQr2_Chr15g0701811	turquoise
gene:HanXRQr2_Chr15g0701891	brown
gene:HanXRQr2_Chr15g0702021	royalblue
gene:HanXRQr2_Chr15g0702231	turquoise
gene:HanXRQr2_Chr15g0702281	brown
gene:HanXRQr2_Chr15g0702601	brown
gene:HanXRQr2_Chr15g0702831	red
gene:HanXRQr2_Chr15g0703211	turquoise
gene:HanXRQr2_Chr15g0704651	green
gene:HanXRQr2_Chr15g0704691	turquoise
gene:HanXRQr2_Chr15g0704731	royalblue
gene:HanXRQr2_Chr15g0705331	brown
gene:HanXRQr2_Chr15g0705521	turquoise
gene:HanXRQr2_Chr15g0706271	green
gene:HanXRQr2_Chr15g0706591	red
gene:HanXRQr2_Chr15g0706961	brown
gene:HanXRQr2_Chr15g0707271	brown
gene:HanXRQr2_Chr15g0707571	red
gene:HanXRQr2_Chr15g0708291	grey
gene:HanXRQr2_Chr15g0708391	blue
gene:HanXRQr2_Chr15g0708841	red
gene:HanXRQr2_Chr15g0709021	blue
gene:HanXRQr2_Chr15g0709271	brown
gene:HanXRQr2_Chr15g0709511	blue
gene:HanXRQr2_Chr15g0709771	red
gene:HanXRQr2_Chr15g0709981	brown
gene:HanXRQr2_Chr15g0710131	green
gene:HanXRQr2_Chr15g0710621	turquoise
gene:HanXRQr2_Chr15g0711071	turquoise
gene:HanXRQr2_Chr15g0711971	yellow
gene:HanXRQr2_Chr15g0712331	brown
gene:HanXRQr2_Chr15g0712351	brown
gene:HanXRQr2_Chr15g0712421	brown
gene:HanXRQr2_Chr15g0713011	turquoise
gene:HanXRQr2_Chr15g0713221	brown
gene:HanXRQr2_Chr15g0713481	blue
gene:HanXRQr2_Chr15g0713991	royalblue
gene:HanXRQr2_Chr15g0714911	turquoise
gene:HanXRQr2_Chr15g0715321	brown
gene:HanXRQr2_Chr15g0715641	turquoise
gene:HanXRQr2_Chr15g0715901	blue
gene:HanXRQr2_Chr15g0716111	turquoise
gene:HanXRQr2_Chr15g0716411	brown
gene:HanXRQr2_Chr15g0716481	salmon
gene:HanXRQr2_Chr15g0716601	turquoise
gene:HanXRQr2_Chr15g0716631	blue
gene:HanXRQr2_Chr15g0716781	yellow
gene:HanXRQr2_Chr15g0716931	turquoise
gene:HanXRQr2_Chr15g0717301	blue
gene:HanXRQr2_Chr15g0717571	blue
gene:HanXRQr2_Chr15g0717611	brown
gene:HanXRQr2_Chr15g0717661	blue
gene:HanXRQr2_Chr15g0718171	turquoise
gene:HanXRQr2_Chr15g0718271	grey
gene:HanXRQr2_Chr15g0718541	brown
gene:HanXRQr2_Chr15g0718761	turquoise
gene:HanXRQr2_Chr15g0719071	yellow
gene:HanXRQr2_Chr15g0719081	brown
gene:HanXRQr2_Chr15g0720041	turquoise
gene:HanXRQr2_Chr15g0720151	blue
gene:HanXRQr2_Chr15g0720381	blue
gene:HanXRQr2_Chr15g0720491	turquoise
gene:HanXRQr2_Chr15g0720601	turquoise
gene:HanXRQr2_Chr15g0721231	turquoise
gene:HanXRQr2_Chr15g0721271	salmon
gene:HanXRQr2_Chr15g0721361	blue
gene:HanXRQr2_Chr15g0721551	brown
gene:HanXRQr2_Chr15g0721581	turquoise
gene:HanXRQr2_Chr15g0721891	brown
gene:HanXRQr2_Chr15g0722001	blue
gene:HanXRQr2_Chr15g0722051	turquoise
gene:HanXRQr2_Chr15g0722521	magenta
gene:HanXRQr2_Chr16g0722781	turquoise
gene:HanXRQr2_Chr16g0723341	blue
gene:HanXRQr2_Chr16g0723501	turquoise
gene:HanXRQr2_Chr16g0724161	blue
gene:HanXRQr2_Chr16g0725891	brown
gene:HanXRQr2_Chr16g0726261	turquoise
gene:HanXRQr2_Chr16g0726951	brown
gene:HanXRQr2_Chr16g0727261	turquoise
gene:HanXRQr2_Chr16g0727581	turquoise
gene:HanXRQr2_Chr16g0728041	turquoise
gene:HanXRQr2_Chr16g0728131	green
gene:HanXRQr2_Chr16g0728921	turquoise
gene:HanXRQr2_Chr16g0729381	brown
gene:HanXRQr2_Chr16g0729411	brown
gene:HanXRQr2_Chr16g0729811	red
gene:HanXRQr2_Chr16g0730271	magenta
gene:HanXRQr2_Chr16g0730811	brown
gene:HanXRQr2_Chr16g0731441	blue
gene:HanXRQr2_Chr16g0731491	blue
gene:HanXRQr2_Chr16g0731511	turquoise
gene:HanXRQr2_Chr16g0731841	blue
gene:HanXRQr2_Chr16g0731931	brown
gene:HanXRQr2_Chr16g0732191	blue
gene:HanXRQr2_Chr16g0733271	brown
gene:HanXRQr2_Chr16g0733281	turquoise
gene:HanXRQr2_Chr16g0733741	red
gene:HanXRQr2_Chr16g0733821	green
gene:HanXRQr2_Chr16g0734391	red
gene:HanXRQr2_Chr16g0735701	red
gene:HanXRQr2_Chr16g0735931	brown
gene:HanXRQr2_Chr16g0736151	brown
gene:HanXRQr2_Chr16g0736631	brown
gene:HanXRQr2_Chr16g0737091	brown
gene:HanXRQr2_Chr16g0739211	blue
gene:HanXRQr2_Chr16g0739331	brown
gene:HanXRQr2_Chr16g0739821	turquoise
gene:HanXRQr2_Chr16g0739961	brown
gene:HanXRQr2_Chr16g0740011	blue
gene:HanXRQr2_Chr16g0740131	brown
gene:HanXRQr2_Chr16g0740231	yellow
gene:HanXRQr2_Chr16g0740251	green
gene:HanXRQr2_Chr16g0741981	brown
gene:HanXRQr2_Chr16g0742481	blue
gene:HanXRQr2_Chr16g0742501	blue
gene:HanXRQr2_Chr16g0742521	brown
gene:HanXRQr2_Chr16g0744551	turquoise
gene:HanXRQr2_Chr16g0744611	grey
gene:HanXRQr2_Chr16g0744931	yellow
gene:HanXRQr2_Chr16g0745331	blue
gene:HanXRQr2_Chr16g0745401	brown
gene:HanXRQr2_Chr16g0746101	turquoise
gene:HanXRQr2_Chr16g0746781	yellow
gene:HanXRQr2_Chr16g0747871	brown
gene:HanXRQr2_Chr16g0747881	brown
gene:HanXRQr2_Chr16g0748131	red
gene:HanXRQr2_Chr16g0748171	grey60
gene:HanXRQr2_Chr16g0748521	brown
gene:HanXRQr2_Chr16g0748771	brown
gene:HanXRQr2_Chr16g0749011	blue
gene:HanXRQr2_Chr16g0749601	turquoise
gene:HanXRQr2_Chr16g0750221	turquoise
gene:HanXRQr2_Chr16g0751401	brown
gene:HanXRQr2_Chr16g0751471	turquoise
gene:HanXRQr2_Chr16g0751601	blue
gene:HanXRQr2_Chr16g0751621	blue
gene:HanXRQr2_Chr16g0751691	blue
gene:HanXRQr2_Chr16g0751941	blue
gene:HanXRQr2_Chr16g0752811	turquoise
gene:HanXRQr2_Chr16g0753031	blue
gene:HanXRQr2_Chr16g0753241	turquoise
gene:HanXRQr2_Chr16g0753481	yellow
gene:HanXRQr2_Chr16g0753591	blue
gene:HanXRQr2_Chr16g0753851	red
gene:HanXRQr2_Chr16g0754021	turquoise
gene:HanXRQr2_Chr16g0754071	saddlebrown
gene:HanXRQr2_Chr16g0754261	brown
gene:HanXRQr2_Chr16g0755061	red
gene:HanXRQr2_Chr16g0755521	pink
gene:HanXRQr2_Chr16g0755891	turquoise
gene:HanXRQr2_Chr16g0756061	turquoise
gene:HanXRQr2_Chr16g0756541	brown
gene:HanXRQr2_Chr16g0756711	turquoise
gene:HanXRQr2_Chr16g0756741	turquoise
gene:HanXRQr2_Chr16g0756781	red
gene:HanXRQr2_Chr16g0757041	red
gene:HanXRQr2_Chr16g0757091	brown
gene:HanXRQr2_Chr16g0757101	turquoise
gene:HanXRQr2_Chr16g0757251	turquoise
gene:HanXRQr2_Chr16g0758071	turquoise
gene:HanXRQr2_Chr16g0758251	blue
gene:HanXRQr2_Chr16g0758621	blue
gene:HanXRQr2_Chr16g0759361	brown
gene:HanXRQr2_Chr16g0759661	blue
gene:HanXRQr2_Chr16g0759801	turquoise
gene:HanXRQr2_Chr16g0759931	red
gene:HanXRQr2_Chr16g0760701	blue
gene:HanXRQr2_Chr16g0761661	turquoise
gene:HanXRQr2_Chr16g0762311	red
gene:HanXRQr2_Chr16g0762841	brown
gene:HanXRQr2_Chr16g0762931	green
gene:HanXRQr2_Chr16g0764221	blue
gene:HanXRQr2_Chr16g0764711	blue
gene:HanXRQr2_Chr16g0765021	grey
gene:HanXRQr2_Chr16g0765861	tan
gene:HanXRQr2_Chr16g0766081	turquoise
gene:HanXRQr2_Chr16g0767071	brown
gene:HanXRQr2_Chr16g0767261	turquoise
gene:HanXRQr2_Chr16g0767391	royalblue
gene:HanXRQr2_Chr16g0768201	brown
gene:HanXRQr2_Chr16g0768441	blue
gene:HanXRQr2_Chr16g0769811	brown
gene:HanXRQr2_Chr16g0770311	brown
gene:HanXRQr2_Chr16g0770541	brown
gene:HanXRQr2_Chr16g0771581	turquoise
gene:HanXRQr2_Chr16g0772731	turquoise
gene:HanXRQr2_Chr16g0773591	turquoise
gene:HanXRQr2_Chr16g0773741	red
gene:HanXRQr2_Chr16g0773781	blue
gene:HanXRQr2_Chr16g0773961	turquoise
gene:HanXRQr2_Chr16g0774091	blue
gene:HanXRQr2_Chr16g0774291	magenta
gene:HanXRQr2_Chr16g0774531	turquoise
gene:HanXRQr2_Chr16g0774871	green
gene:HanXRQr2_Chr16g0775061	brown
gene:HanXRQr2_Chr16g0775311	blue
gene:HanXRQr2_Chr16g0776291	turquoise
gene:HanXRQr2_Chr16g0776571	magenta
gene:HanXRQr2_Chr16g0776751	blue
gene:HanXRQr2_Chr16g0776801	turquoise
gene:HanXRQr2_Chr16g0777101	turquoise
gene:HanXRQr2_Chr16g0777301	blue
gene:HanXRQr2_Chr16g0777691	turquoise
gene:HanXRQr2_Chr16g0777721	brown
gene:HanXRQr2_Chr16g0777981	yellow
gene:HanXRQr2_Chr16g0778281	turquoise
gene:HanXRQr2_Chr17g0779171	turquoise
gene:HanXRQr2_Chr17g0779201	brown
gene:HanXRQr2_Chr17g0779261	blue
gene:HanXRQr2_Chr17g0779331	red
gene:HanXRQr2_Chr17g0779581	brown
gene:HanXRQr2_Chr17g0779821	blue
gene:HanXRQr2_Chr17g0779841	turquoise
gene:HanXRQr2_Chr17g0779851	turquoise
gene:HanXRQr2_Chr17g0780311	blue
gene:HanXRQr2_Chr17g0780571	turquoise
[truncated: 105 more rows]

## Sheet: SD_Leaf
gene:HanXRQr2_Chr00c048g0833441	midnightblue
gene:HanXRQr2_Chr02g0053071	turquoise
gene:HanXRQr2_Chr02g0068071	turquoise
gene:HanXRQr2_Chr02g0081251	turquoise
gene:HanXRQr2_Chr03g0100881	blue
gene:HanXRQr2_Chr03g0126441	turquoise
gene:HanXRQr2_Chr04g0161571	turquoise
gene:HanXRQr2_Chr04g0168941	tan
gene:HanXRQr2_Chr04g0178011	green
gene:HanXRQr2_Chr05g0214591	brown
gene:HanXRQr2_Chr05g0223011	turquoise
gene:HanXRQr2_Chr06g0256181	tan
gene:HanXRQr2_Chr06g0271681	green
gene:HanXRQr2_Chr07g0290231	green
gene:HanXRQr2_Chr07g0297091	turquoise
gene:HanXRQr2_Chr07g0298091	brown
gene:HanXRQr2_Chr07g0299851	turquoise
gene:HanXRQr2_Chr08g0319621	turquoise
gene:HanXRQr2_Chr08g0347081	turquoise
gene:HanXRQr2_Chr08g0353331	turquoise
gene:HanXRQr2_Chr08g0361171	turquoise
gene:HanXRQr2_Chr09g0367901	turquoise
gene:HanXRQr2_Chr09g0374191	turquoise
gene:HanXRQr2_Chr09g0386231	brown
gene:HanXRQr2_Chr09g0415921	lightcyan
gene:HanXRQr2_Chr10g0450371	turquoise
gene:HanXRQr2_Chr10g0450551	turquoise
gene:HanXRQr2_Chr11g0467301	greenyellow
gene:HanXRQr2_Chr11g0471091	turquoise
gene:HanXRQr2_Chr11g0481751	turquoise
gene:HanXRQr2_Chr11g0491641	turquoise
gene:HanXRQr2_Chr11g0499571	turquoise
gene:HanXRQr2_Chr11g0516211	turquoise
gene:HanXRQr2_Chr11g0516381	turquoise
gene:HanXRQr2_Chr12g0546371	blue
gene:HanXRQr2_Chr12g0550231	midnightblue
gene:HanXRQr2_Chr13g0582551	blue
gene:HanXRQr2_Chr13g0595701	turquoise
gene:HanXRQr2_Chr13g0605151	turquoise
gene:HanXRQr2_Chr14g0622361	turquoise
gene:HanXRQr2_Chr14g0635271	green
gene:HanXRQr2_Chr14g0637141	brown
gene:HanXRQr2_Chr14g0642981	turquoise
gene:HanXRQr2_Chr14g0643971	greenyellow
gene:HanXRQr2_Chr14g0648641	turquoise
gene:HanXRQr2_Chr14g0651871	yellow
gene:HanXRQr2_Chr14g0660391	turquoise
gene:HanXRQr2_Chr14g0665681	tan
gene:HanXRQr2_Chr14g0670101	tan
gene:HanXRQr2_Chr15g0674541	turquoise
gene:HanXRQr2_Chr15g0680331	brown
gene:HanXRQr2_Chr15g0685971	turquoise
gene:HanXRQr2_Chr15g0689241	blue
gene:HanXRQr2_Chr15g0708201	turquoise
gene:HanXRQr2_Chr16g0724331	turquoise
gene:HanXRQr2_Chr16g0732961	brown
gene:HanXRQr2_Chr16g0741871	brown
gene:HanXRQr2_Chr16g0757321	midnightblue
gene:HanXRQr2_Chr16g0766591	green
gene:HanXRQr2_Chr16g0769431	turquoise
gene:HanXRQr2_Chr17g0799661	blue
gene:HanXRQr2_Chr17g0829741	turquoise

## Sheet: SN_Leaf
gene:HanXRQr2_CPg0836011	royalblue
gene:HanXRQr2_Chr00c040g0833331	yellow
gene:HanXRQr2_Chr00c055g0833521	turquoise
gene:HanXRQr2_Chr01g0000361	blue
gene:HanXRQr2_Chr01g0001261	turquoise
gene:HanXRQr2_Chr01g0001631	green
gene:HanXRQr2_Chr01g0001651	turquoise
gene:HanXRQr2_Chr01g0001851	brown
gene:HanXRQr2_Chr01g0002171	brown
gene:HanXRQr2_Chr01g0003141	brown
gene:HanXRQr2_Chr01g0003251	turquoise
gene:HanXRQr2_Chr01g0003431	turquoise
gene:HanXRQr2_Chr01g0004291	cyan
gene:HanXRQr2_Chr01g0005421	royalblue
gene:HanXRQr2_Chr01g0006051	green
gene:HanXRQr2_Chr01g0006071	green
gene:HanXRQr2_Chr01g0007291	turquoise
gene:HanXRQr2_Chr01g0007341	brown
gene:HanXRQr2_Chr01g0007391	turquoise
gene:HanXRQr2_Chr01g0009871	pink
gene:HanXRQr2_Chr01g0009981	brown
gene:HanXRQr2_Chr01g0010931	turquoise
gene:HanXRQr2_Chr01g0011101	turquoise
gene:HanXRQr2_Chr01g0011311	blue
gene:HanXRQr2_Chr01g0011491	turquoise
gene:HanXRQr2_Chr01g0013031	turquoise
gene:HanXRQr2_Chr01g0013731	turquoise
gene:HanXRQr2_Chr01g0014361	black
gene:HanXRQr2_Chr01g0014711	turquoise
gene:HanXRQr2_Chr01g0015401	turquoise
gene:HanXRQr2_Chr01g0015581	blue
gene:HanXRQr2_Chr01g0015761	turquoise
gene:HanXRQr2_Chr01g0015871	turquoise
gene:HanXRQr2_Chr01g0015921	turquoise
gene:HanXRQr2_Chr01g0018151	blue
gene:HanXRQr2_Chr01g0019101	turquoise
gene:HanXRQr2_Chr01g0019531	turquoise
gene:HanXRQr2_Chr01g0021761	magenta
gene:HanXRQr2_Chr01g0021861	brown
gene:HanXRQr2_Chr01g0022291	turquoise
gene:HanXRQr2_Chr01g0022631	turquoise
gene:HanXRQr2_Chr01g0022641	yellow
gene:HanXRQr2_Chr01g0026781	turquoise
gene:HanXRQr2_Chr01g0027101	green
gene:HanXRQr2_Chr01g0028451	turquoise
gene:HanXRQr2_Chr01g0028641	brown
gene:HanXRQr2_Chr01g0028761	lightcyan
gene:HanXRQr2_Chr01g0031381	turquoise
gene:HanXRQr2_Chr01g0034231	blue
gene:HanXRQr2_Chr01g0034271	turquoise
gene:HanXRQr2_Chr01g0035581	turquoise
gene:HanXRQr2_Chr01g0036151	turquoise
gene:HanXRQr2_Chr01g0038141	yellow
gene:HanXRQr2_Chr01g0040041	turquoise
gene:HanXRQr2_Chr01g0040401	turquoise
gene:HanXRQr2_Chr01g0040651	green
gene:HanXRQr2_Chr01g0041131	yellow
gene:HanXRQr2_Chr01g0041531	turquoise
gene:HanXRQr2_Chr01g0042581	turquoise
gene:HanXRQr2_Chr01g0044381	turquoise
gene:HanXRQr2_Chr01g0045811	blue
gene:HanXRQr2_Chr02g0050541	turquoise
gene:HanXRQr2_Chr02g0050681	brown
gene:HanXRQr2_Chr02g0051631	turquoise
gene:HanXRQr2_Chr02g0052451	turquoise
gene:HanXRQr2_Chr02g0052741	turquoise
gene:HanXRQr2_Chr02g0052831	turquoise
gene:HanXRQr2_Chr02g0053121	turquoise
gene:HanXRQr2_Chr02g0054051	turquoise
gene:HanXRQr2_Chr02g0054231	royalblue
gene:HanXRQr2_Chr02g0054691	pink
gene:HanXRQr2_Chr02g0054891	white
gene:HanXRQr2_Chr02g0055991	brown
gene:HanXRQr2_Chr02g0056611	turquoise
gene:HanXRQr2_Chr02g0059071	turquoise
gene:HanXRQr2_Chr02g0059161	green
gene:HanXRQr2_Chr02g0060141	turquoise
gene:HanXRQr2_Chr02g0061121	yellow
gene:HanXRQr2_Chr02g0063631	turquoise
gene:HanXRQr2_Chr02g0064301	green
gene:HanXRQr2_Chr02g0065601	black
gene:HanXRQr2_Chr02g0068021	green
gene:HanXRQr2_Chr02g0069681	brown
gene:HanXRQr2_Chr02g0070091	turquoise
gene:HanXRQr2_Chr02g0071921	turquoise
gene:HanXRQr2_Chr02g0072021	green
gene:HanXRQr2_Chr02g0072871	turquoise
gene:HanXRQr2_Chr02g0072911	magenta
gene:HanXRQr2_Chr02g0074111	turquoise
gene:HanXRQr2_Chr02g0076211	turquoise
gene:HanXRQr2_Chr02g0076451	green
gene:HanXRQr2_Chr02g0076681	turquoise
gene:HanXRQr2_Chr02g0077541	turquoise
gene:HanXRQr2_Chr02g0078411	yellow
gene:HanXRQr2_Chr02g0078531	turquoise
gene:HanXRQr2_Chr02g0079771	turquoise
gene:HanXRQr2_Chr02g0080741	cyan
gene:HanXRQr2_Chr02g0081861	blue
gene:HanXRQr2_Chr02g0082991	brown
gene:HanXRQr2_Chr02g0083441	black
gene:HanXRQr2_Chr02g0085041	turquoise
gene:HanXRQr2_Chr02g0085701	turquoise
gene:HanXRQr2_Chr03g0086681	turquoise
gene:HanXRQr2_Chr03g0087761	green
gene:HanXRQr2_Chr03g0088301	green
gene:HanXRQr2_Chr03g0088471	turquoise
gene:HanXRQr2_Chr03g0089711	brown
gene:HanXRQr2_Chr03g0092041	blue
gene:HanXRQr2_Chr03g0092761	turquoise
gene:HanXRQr2_Chr03g0093631	brown
gene:HanXRQr2_Chr03g0096341	black
gene:HanXRQr2_Chr03g0097351	green
gene:HanXRQr2_Chr03g0097901	green
gene:HanXRQr2_Chr03g0100691	turquoise
gene:HanXRQr2_Chr03g0101711	turquoise
gene:HanXRQr2_Chr03g0101981	turquoise
gene:HanXRQr2_Chr03g0103681	turquoise
gene:HanXRQr2_Chr03g0110591	greenyellow
gene:HanXRQr2_Chr03g0110681	black
gene:HanXRQr2_Chr03g0110731	purple
gene:HanXRQr2_Chr03g0111721	brown
gene:HanXRQr2_Chr03g0112151	turquoise
gene:HanXRQr2_Chr03g0113031	turquoise
gene:HanXRQr2_Chr03g0114451	turquoise
gene:HanXRQr2_Chr03g0115271	brown
gene:HanXRQr2_Chr03g0115971	turquoise
gene:HanXRQr2_Chr03g0116021	green
gene:HanXRQr2_Chr03g0116061	grey
gene:HanXRQr2_Chr03g0116791	turquoise
gene:HanXRQr2_Chr03g0117461	green
gene:HanXRQr2_Chr03g0117741	blue
gene:HanXRQr2_Chr03g0118051	turquoise
gene:HanXRQr2_Chr03g0118291	turquoise
gene:HanXRQr2_Chr03g0118911	yellow
gene:HanXRQr2_Chr03g0119551	brown
gene:HanXRQr2_Chr03g0119881	green
gene:HanXRQr2_Chr03g0120471	turquoise
gene:HanXRQr2_Chr03g0120781	turquoise
gene:HanXRQr2_Chr03g0122891	green
gene:HanXRQr2_Chr03g0122911	turquoise
gene:HanXRQr2_Chr03g0123321	blue
gene:HanXRQr2_Chr03g0124111	turquoise
gene:HanXRQr2_Chr03g0124481	blue
gene:HanXRQr2_Chr03g0127431	turquoise
gene:HanXRQr2_Chr03g0128181	brown
gene:HanXRQr2_Chr03g0128761	turquoise
gene:HanXRQr2_Chr03g0128831	turquoise
gene:HanXRQr2_Chr03g0130041	turquoise
gene:HanXRQr2_Chr03g0130541	turquoise
gene:HanXRQr2_Chr03g0132001	blue
gene:HanXRQr2_Chr03g0132861	turquoise
gene:HanXRQr2_Chr03g0133381	turquoise
gene:HanXRQr2_Chr03g0134031	turquoise
gene:HanXRQr2_Chr03g0135601	turquoise
gene:HanXRQr2_Chr03g0135791	green
gene:HanXRQr2_Chr03g0135861	turquoise
gene:HanXRQr2_Chr03g0136251	turquoise
gene:HanXRQr2_Chr03g0136331	purple
gene:HanXRQr2_Chr03g0136851	turquoise
gene:HanXRQr2_Chr03g0136891	turquoise
gene:HanXRQr2_Chr03g0137161	blue
gene:HanXRQr2_Chr03g0137931	turquoise
gene:HanXRQr2_Chr03g0138471	turquoise
gene:HanXRQr2_Chr03g0138521	brown
gene:HanXRQr2_Chr03g0138591	yellow
gene:HanXRQr2_Chr04g0138761	turquoise
gene:HanXRQr2_Chr04g0138861	cyan
gene:HanXRQr2_Chr04g0139111	turquoise
gene:HanXRQr2_Chr04g0139241	green
gene:HanXRQr2_Chr04g0139261	turquoise
gene:HanXRQr2_Chr04g0140081	turquoise
gene:HanXRQr2_Chr04g0140091	turquoise
gene:HanXRQr2_Chr04g0140621	yellow
gene:HanXRQr2_Chr04g0140871	turquoise
gene:HanXRQr2_Chr04g0140891	yellow
gene:HanXRQr2_Chr04g0140901	turquoise
gene:HanXRQr2_Chr04g0141611	turquoise
gene:HanXRQr2_Chr04g0141721	turquoise
gene:HanXRQr2_Chr04g0147581	turquoise
gene:HanXRQr2_Chr04g0149711	turquoise
gene:HanXRQr2_Chr04g0149911	turquoise
gene:HanXRQr2_Chr04g0150811	turquoise
gene:HanXRQr2_Chr04g0150881	turquoise
gene:HanXRQr2_Chr04g0152791	magenta
gene:HanXRQr2_Chr04g0153241	green
gene:HanXRQr2_Chr04g0154431	green
gene:HanXRQr2_Chr04g0155101	brown
gene:HanXRQr2_Chr04g0159741	turquoise
gene:HanXRQr2_Chr04g0162021	blue
gene:HanXRQr2_Chr04g0162161	turquoise
gene:HanXRQr2_Chr04g0163201	turquoise
gene:HanXRQr2_Chr04g0164071	turquoise
gene:HanXRQr2_Chr04g0165331	blue
gene:HanXRQr2_Chr04g0165451	turquoise
gene:HanXRQr2_Chr04g0165461	brown
gene:HanXRQr2_Chr04g0166081	brown
gene:HanXRQr2_Chr04g0166951	turquoise
gene:HanXRQr2_Chr04g0167151	green
gene:HanXRQr2_Chr04g0167331	turquoise
gene:HanXRQr2_Chr04g0168931	green
gene:HanXRQr2_Chr04g0169051	turquoise
gene:HanXRQr2_Chr04g0169961	turquoise
gene:HanXRQr2_Chr04g0170171	turquoise
gene:HanXRQr2_Chr04g0170191	blue
gene:HanXRQr2_Chr04g0170421	turquoise
gene:HanXRQr2_Chr04g0170631	turquoise
gene:HanXRQr2_Chr04g0170821	turquoise
gene:HanXRQr2_Chr04g0170841	turquoise
gene:HanXRQr2_Chr04g0172631	brown
gene:HanXRQr2_Chr04g0172911	yellow
gene:HanXRQr2_Chr04g0173951	brown
gene:HanXRQr2_Chr04g0174411	turquoise
gene:HanXRQr2_Chr04g0174491	turquoise
gene:HanXRQr2_Chr04g0175221	green
gene:HanXRQr2_Chr04g0175451	turquoise
gene:HanXRQr2_Chr04g0175861	turquoise
gene:HanXRQr2_Chr04g0175951	turquoise
gene:HanXRQr2_Chr04g0176121	turquoise
gene:HanXRQr2_Chr04g0176891	blue
gene:HanXRQr2_Chr04g0177741	magenta
gene:HanXRQr2_Chr04g0178821	blue
gene:HanXRQr2_Chr04g0178941	darkgreen
gene:HanXRQr2_Chr04g0179261	turquoise
gene:HanXRQr2_Chr04g0179351	turquoise
gene:HanXRQr2_Chr04g0179771	blue
gene:HanXRQr2_Chr04g0180601	turquoise
gene:HanXRQr2_Chr04g0181201	turquoise
gene:HanXRQr2_Chr04g0181641	blue
gene:HanXRQr2_Chr04g0181841	turquoise
gene:HanXRQr2_Chr04g0182701	black
gene:HanXRQr2_Chr04g0182781	turquoise
gene:HanXRQr2_Chr04g0182951	brown
gene:HanXRQr2_Chr04g0184941	brown
gene:HanXRQr2_Chr04g0185901	turquoise
gene:HanXRQr2_Chr04g0186741	grey60
gene:HanXRQr2_Chr04g0186921	blue
gene:HanXRQr2_Chr04g0187851	green
gene:HanXRQr2_Chr04g0188931	green
gene:HanXRQr2_Chr04g0189221	turquoise
gene:HanXRQr2_Chr04g0189231	turquoise
gene:HanXRQr2_Chr04g0189441	magenta
gene:HanXRQr2_Chr04g0189781	turquoise
gene:HanXRQr2_Chr04g0191441	blue
gene:HanXRQr2_Chr04g0192061	turquoise
gene:HanXRQr2_Chr04g0192121	turquoise
gene:HanXRQr2_Chr05g0192851	turquoise
gene:HanXRQr2_Chr05g0193301	greenyellow
gene:HanXRQr2_Chr05g0195121	blue
gene:HanXRQr2_Chr05g0195841	turquoise
gene:HanXRQr2_Chr05g0196151	brown
gene:HanXRQr2_Chr05g0197401	turquoise
gene:HanXRQr2_Chr05g0199691	turquoise
gene:HanXRQr2_Chr05g0201591	turquoise
gene:HanXRQr2_Chr05g0202521	cyan
gene:HanXRQr2_Chr05g0203841	brown
gene:HanXRQr2_Chr05g0203971	turquoise
gene:HanXRQr2_Chr05g0204081	turquoise
gene:HanXRQr2_Chr05g0204681	brown
gene:HanXRQr2_Chr05g0208631	brown
gene:HanXRQr2_Chr05g0209551	turquoise
gene:HanXRQr2_Chr05g0209911	brown
gene:HanXRQr2_Chr05g0212221	turquoise
gene:HanXRQr2_Chr05g0213071	turquoise
gene:HanXRQr2_Chr05g0214161	green
gene:HanXRQr2_Chr05g0215391	green
gene:HanXRQr2_Chr05g0215581	blue
gene:HanXRQr2_Chr05g0216991	turquoise
gene:HanXRQr2_Chr05g0217291	turquoise
gene:HanXRQr2_Chr05g0218351	brown
gene:HanXRQr2_Chr05g0218951	turquoise
gene:HanXRQr2_Chr05g0219101	blue
gene:HanXRQr2_Chr05g0220931	turquoise
gene:HanXRQr2_Chr05g0221461	grey
gene:HanXRQr2_Chr05g0226291	yellow
gene:HanXRQr2_Chr05g0226371	greenyellow
gene:HanXRQr2_Chr05g0226621	magenta
gene:HanXRQr2_Chr05g0226881	green
gene:HanXRQr2_Chr05g0226961	green
gene:HanXRQr2_Chr05g0227701	turquoise
gene:HanXRQr2_Chr05g0228061	turquoise
gene:HanXRQr2_Chr05g0229561	turquoise
gene:HanXRQr2_Chr05g0231151	turquoise
gene:HanXRQr2_Chr05g0231181	yellow
gene:HanXRQr2_Chr05g0231531	turquoise
gene:HanXRQr2_Chr05g0232121	turquoise
gene:HanXRQr2_Chr05g0232691	brown
gene:HanXRQr2_Chr05g0234491	pink
gene:HanXRQr2_Chr05g0235901	yellow
gene:HanXRQr2_Chr05g0236291	turquoise
gene:HanXRQr2_Chr05g0236971	turquoise
gene:HanXRQr2_Chr05g0237421	turquoise
gene:HanXRQr2_Chr05g0237531	turquoise
gene:HanXRQr2_Chr05g0237861	turquoise
gene:HanXRQr2_Chr06g0238111	brown
gene:HanXRQr2_Chr06g0238501	turquoise
gene:HanXRQr2_Chr06g0238611	turquoise
gene:HanXRQr2_Chr06g0238661	turquoise
gene:HanXRQr2_Chr06g0239111	turquoise
gene:HanXRQr2_Chr06g0240701	turquoise
gene:HanXRQr2_Chr06g0240841	brown
gene:HanXRQr2_Chr06g0242491	blue
gene:HanXRQr2_Chr06g0242681	green
gene:HanXRQr2_Chr06g0242921	magenta
gene:HanXRQr2_Chr06g0244081	turquoise
gene:HanXRQr2_Chr06g0244111	turquoise
gene:HanXRQr2_Chr06g0245261	brown
gene:HanXRQr2_Chr06g0245591	turquoise
gene:HanXRQr2_Chr06g0246531	turquoise
gene:HanXRQr2_Chr06g0247711	turquoise
gene:HanXRQr2_Chr06g0249291	turquoise
gene:HanXRQr2_Chr06g0250311	pink
gene:HanXRQr2_Chr06g0250871	turquoise
gene:HanXRQr2_Chr06g0251381	turquoise
gene:HanXRQr2_Chr06g0251671	darkgreen
gene:HanXRQr2_Chr06g0252941	turquoise
gene:HanXRQr2_Chr06g0253281	green
gene:HanXRQr2_Chr06g0253401	turquoise
gene:HanXRQr2_Chr06g0253741	turquoise
gene:HanXRQr2_Chr06g0253821	turquoise
gene:HanXRQr2_Chr06g0254171	brown
gene:HanXRQr2_Chr06g0254461	turquoise
gene:HanXRQr2_Chr06g0254621	turquoise
gene:HanXRQr2_Chr06g0255221	turquoise
gene:HanXRQr2_Chr06g0255941	green
gene:HanXRQr2_Chr06g0255951	green
gene:HanXRQr2_Chr06g0256001	green
gene:HanXRQr2_Chr06g0256121	turquoise
gene:HanXRQr2_Chr06g0256301	blue
gene:HanXRQr2_Chr06g0258381	green
gene:HanXRQr2_Chr06g0259851	yellow
gene:HanXRQr2_Chr06g0259881	blue
gene:HanXRQr2_Chr06g0260141	turquoise
gene:HanXRQr2_Chr06g0262771	turquoise
gene:HanXRQr2_Chr06g0263391	blue
gene:HanXRQr2_Chr06g0264381	turquoise
gene:HanXRQr2_Chr06g0264931	black
gene:HanXRQr2_Chr06g0265191	brown
gene:HanXRQr2_Chr06g0265691	turquoise
gene:HanXRQr2_Chr06g0265791	green
gene:HanXRQr2_Chr06g0266991	turquoise
gene:HanXRQr2_Chr06g0268201	brown
gene:HanXRQr2_Chr06g0270271	blue
gene:HanXRQr2_Chr06g0270361	turquoise
gene:HanXRQr2_Chr06g0270401	blue
gene:HanXRQr2_Chr06g0272611	turquoise
gene:HanXRQr2_Chr06g0273181	pink
gene:HanXRQr2_Chr06g0273261	green
gene:HanXRQr2_Chr06g0274821	turquoise
gene:HanXRQr2_Chr06g0276041	darkgreen
gene:HanXRQr2_Chr06g0277351	green
gene:HanXRQr2_Chr06g0277541	turquoise
gene:HanXRQr2_Chr06g0277831	greenyellow
gene:HanXRQr2_Chr06g0277851	turquoise
gene:HanXRQr2_Chr06g0278241	green
gene:HanXRQr2_Chr07g0278881	black
gene:HanXRQr2_Chr07g0280101	red
gene:HanXRQr2_Chr07g0280121	turquoise
gene:HanXRQr2_Chr07g0280131	turquoise
gene:HanXRQr2_Chr07g0280181	tan
gene:HanXRQr2_Chr07g0281621	cyan
gene:HanXRQr2_Chr07g0282831	red
gene:HanXRQr2_Chr07g0284661	turquoise
gene:HanXRQr2_Chr07g0285111	turquoise
gene:HanXRQr2_Chr07g0286211	turquoise
gene:HanXRQr2_Chr07g0287831	turquoise
gene:HanXRQr2_Chr07g0288211	turquoise
gene:HanXRQr2_Chr07g0288751	green
gene:HanXRQr2_Chr07g0289171	turquoise
gene:HanXRQr2_Chr07g0289211	brown
gene:HanXRQr2_Chr07g0289571	brown
gene:HanXRQr2_Chr07g0290081	blue
gene:HanXRQr2_Chr07g0292901	turquoise
gene:HanXRQr2_Chr07g0293181	turquoise
gene:HanXRQr2_Chr07g0295341	greenyellow
gene:HanXRQr2_Chr07g0296121	turquoise
gene:HanXRQr2_Chr07g0296851	red
gene:HanXRQr2_Chr07g0298251	green
gene:HanXRQr2_Chr07g0298531	yellow
gene:HanXRQr2_Chr07g0298791	turquoise
gene:HanXRQr2_Chr07g0299721	blue
gene:HanXRQr2_Chr07g0299861	blue
gene:HanXRQr2_Chr07g0299921	turquoise
gene:HanXRQr2_Chr07g0300181	turquoise
gene:HanXRQr2_Chr07g0300961	blue
gene:HanXRQr2_Chr07g0302221	brown
gene:HanXRQr2_Chr07g0302251	brown
gene:HanXRQr2_Chr07g0302841	turquoise
gene:HanXRQr2_Chr07g0302931	turquoise
gene:HanXRQr2_Chr07g0304951	turquoise
gene:HanXRQr2_Chr07g0305321	turquoise
gene:HanXRQr2_Chr07g0305331	turquoise
gene:HanXRQr2_Chr07g0306171	turquoise
gene:HanXRQr2_Chr07g0306411	green
gene:HanXRQr2_Chr07g0307101	brown
gene:HanXRQr2_Chr07g0307411	turquoise
gene:HanXRQr2_Chr07g0307991	turquoise
gene:HanXRQr2_Chr07g0308801	red
gene:HanXRQr2_Chr07g0309421	turquoise
gene:HanXRQr2_Chr07g0310151	blue
gene:HanXRQr2_Chr07g0310241	blue
gene:HanXRQr2_Chr07g0310851	brown
gene:HanXRQr2_Chr07g0312131	turquoise
gene:HanXRQr2_Chr07g0312161	turquoise
gene:HanXRQr2_Chr07g0312221	turquoise
gene:HanXRQr2_Chr07g0312511	turquoise
gene:HanXRQr2_Chr07g0312731	green
gene:HanXRQr2_Chr07g0313651	blue
gene:HanXRQr2_Chr07g0314841	pink
gene:HanXRQr2_Chr07g0316101	green
gene:HanXRQr2_Chr07g0316271	turquoise
gene:HanXRQr2_Chr07g0316441	magenta
gene:HanXRQr2_Chr07g0316801	yellow
gene:HanXRQr2_Chr07g0317061	green
gene:HanXRQr2_Chr08g0317951	turquoise
gene:HanXRQr2_Chr08g0318791	turquoise
gene:HanXRQr2_Chr08g0319431	turquoise
gene:HanXRQr2_Chr08g0321661	turquoise
gene:HanXRQr2_Chr08g0322281	turquoise
gene:HanXRQr2_Chr08g0323201	yellow
gene:HanXRQr2_Chr08g0323351	cyan
gene:HanXRQr2_Chr08g0323571	turquoise
gene:HanXRQr2_Chr08g0323581	green
gene:HanXRQr2_Chr08g0323861	turquoise
gene:HanXRQr2_Chr08g0323891	turquoise
gene:HanXRQr2_Chr08g0324431	darkorange
gene:HanXRQr2_Chr08g0325471	turquoise
gene:HanXRQr2_Chr08g0327971	magenta
gene:HanXRQr2_Chr08g0328081	turquoise
gene:HanXRQr2_Chr08g0328481	turquoise
gene:HanXRQr2_Chr08g0330411	brown
gene:HanXRQr2_Chr08g0332001	turquoise
gene:HanXRQr2_Chr08g0332941	green
gene:HanXRQr2_Chr08g0333061	blue
gene:HanXRQr2_Chr08g0333401	turquoise
gene:HanXRQr2_Chr08g0333421	turquoise
gene:HanXRQr2_Chr08g0333861	pink
gene:HanXRQr2_Chr08g0333961	turquoise
gene:HanXRQr2_Chr08g0334501	turquoise
gene:HanXRQr2_Chr08g0335341	turquoise
gene:HanXRQr2_Chr08g0336511	cyan
gene:HanXRQr2_Chr08g0336661	turquoise
gene:HanXRQr2_Chr08g0337231	turquoise
gene:HanXRQr2_Chr08g0337941	turquoise
gene:HanXRQr2_Chr08g0339131	green
gene:HanXRQr2_Chr08g0339421	blue
gene:HanXRQr2_Chr08g0339771	red
gene:HanXRQr2_Chr08g0340861	blue
gene:HanXRQr2_Chr08g0342221	red
gene:HanXRQr2_Chr08g0342271	greenyellow
gene:HanXRQr2_Chr08g0343141	turquoise
gene:HanXRQr2_Chr08g0343891	turquoise
gene:HanXRQr2_Chr08g0344851	turquoise
gene:HanXRQr2_Chr08g0345441	turquoise
gene:HanXRQr2_Chr08g0345761	blue
gene:HanXRQr2_Chr08g0346021	magenta
gene:HanXRQr2_Chr08g0346961	brown
gene:HanXRQr2_Chr08g0348711	green
gene:HanXRQr2_Chr08g0350121	turquoise
gene:HanXRQr2_Chr08g0350291	turquoise
gene:HanXRQr2_Chr08g0350781	turquoise
gene:HanXRQr2_Chr08g0353021	turquoise
gene:HanXRQr2_Chr08g0354211	blue
gene:HanXRQr2_Chr08g0354621	green
gene:HanXRQr2_Chr08g0354901	turquoise
gene:HanXRQr2_Chr08g0355081	turquoise
gene:HanXRQr2_Chr08g0356341	turquoise
gene:HanXRQr2_Chr08g0357031	turquoise
gene:HanXRQr2_Chr08g0357521	turquoise
gene:HanXRQr2_Chr08g0358171	blue
gene:HanXRQr2_Chr08g0358231	blue
gene:HanXRQr2_Chr08g0358481	turquoise
gene:HanXRQr2_Chr08g0359191	brown
gene:HanXRQr2_Chr08g0359381	greenyellow
gene:HanXRQr2_Chr08g0359761	turquoise
gene:HanXRQr2_Chr08g0359791	turquoise
gene:HanXRQr2_Chr08g0361281	turquoise
gene:HanXRQr2_Chr09g0361681	red
gene:HanXRQr2_Chr09g0362661	turquoise
gene:HanXRQr2_Chr09g0366291	green
gene:HanXRQr2_Chr09g0372581	turquoise
gene:HanXRQr2_Chr09g0373281	pink
gene:HanXRQr2_Chr09g0374321	turquoise
gene:HanXRQr2_Chr09g0374591	turquoise
gene:HanXRQr2_Chr09g0375621	green
gene:HanXRQr2_Chr09g0376651	red
gene:HanXRQr2_Chr09g0379071	blue
gene:HanXRQr2_Chr09g0380811	blue
gene:HanXRQr2_Chr09g0380841	turquoise
gene:HanXRQr2_Chr09g0380881	cyan
gene:HanXRQr2_Chr09g0380891	blue
gene:HanXRQr2_Chr09g0381931	turquoise
gene:HanXRQr2_Chr09g0384571	turquoise
gene:HanXRQr2_Chr09g0385031	blue
gene:HanXRQr2_Chr09g0385321	turquoise
gene:HanXRQr2_Chr09g0385711	turquoise
gene:HanXRQr2_Chr09g0386241	turquoise
gene:HanXRQr2_Chr09g0386431	cyan
gene:HanXRQr2_Chr09g0387151	turquoise
gene:HanXRQr2_Chr09g0387301	turquoise
gene:HanXRQr2_Chr09g0387921	yellow
gene:HanXRQr2_Chr09g0388371	green
gene:HanXRQr2_Chr09g0388401	brown
gene:HanXRQr2_Chr09g0388741	cyan
gene:HanXRQr2_Chr09g0389591	turquoise
gene:HanXRQr2_Chr09g0389931	turquoise
gene:HanXRQr2_Chr09g0391151	pink
gene:HanXRQr2_Chr09g0391931	blue
gene:HanXRQr2_Chr09g0392321	greenyellow
gene:HanXRQr2_Chr09g0392341	greenyellow
gene:HanXRQr2_Chr09g0394221	cyan
gene:HanXRQr2_Chr09g0394551	yellow
gene:HanXRQr2_Chr09g0397121	turquoise
gene:HanXRQr2_Chr09g0398201	brown
gene:HanXRQr2_Chr09g0398521	turquoise
gene:HanXRQr2_Chr09g0399281	brown
gene:HanXRQr2_Chr09g0400261	green
gene:HanXRQr2_Chr09g0400751	turquoise
gene:HanXRQr2_Chr09g0400761	turquoise
gene:HanXRQr2_Chr09g0401771	brown
gene:HanXRQr2_Chr09g0401941	cyan
gene:HanXRQr2_Chr09g0402351	magenta
gene:HanXRQr2_Chr09g0404511	turquoise
gene:HanXRQr2_Chr09g0405301	turquoise
gene:HanXRQr2_Chr09g0407771	turquoise
gene:HanXRQr2_Chr09g0408771	turquoise
gene:HanXRQr2_Chr09g0408911	yellow
gene:HanXRQr2_Chr09g0409111	turquoise
gene:HanXRQr2_Chr09g0409411	green
gene:HanXRQr2_Chr09g0409431	turquoise
gene:HanXRQr2_Chr09g0409611	turquoise
gene:HanXRQr2_Chr09g0410431	green
gene:HanXRQr2_Chr09g0411171	magenta
gene:HanXRQr2_Chr09g0411901	turquoise
gene:HanXRQr2_Chr09g0411911	turquoise
gene:HanXRQr2_Chr09g0413561	green
gene:HanXRQr2_Chr09g0413651	turquoise
gene:HanXRQr2_Chr09g0413791	green
gene:HanXRQr2_Chr09g0413921	turquoise
gene:HanXRQr2_Chr09g0414151	green
gene:HanXRQr2_Chr09g0414161	brown
gene:HanXRQr2_Chr09g0414611	brown
gene:HanXRQr2_Chr09g0415001	magenta
gene:HanXRQr2_Chr09g0415191	green
gene:HanXRQr2_Chr09g0415601	yellow
gene:HanXRQr2_Chr09g0416891	green
gene:HanXRQr2_Chr09g0416981	brown
gene:HanXRQr2_Chr09g0417671	green
gene:HanXRQr2_Chr09g0417701	turquoise
gene:HanXRQr2_Chr10g0418431	turquoise
gene:HanXRQr2_Chr10g0418811	green
gene:HanXRQr2_Chr10g0421191	red
gene:HanXRQr2_Chr10g0421921	brown
gene:HanXRQr2_Chr10g0421931	brown
gene:HanXRQr2_Chr10g0422051	turquoise
gene:HanXRQr2_Chr10g0422771	turquoise
gene:HanXRQr2_Chr10g0423031	green
gene:HanXRQr2_Chr10g0423171	turquoise
gene:HanXRQr2_Chr10g0424071	blue
gene:HanXRQr2_Chr10g0426921	blue
gene:HanXRQr2_Chr10g0427811	turquoise
gene:HanXRQr2_Chr10g0428041	blue
gene:HanXRQr2_Chr10g0430351	brown
gene:HanXRQr2_Chr10g0431401	brown
gene:HanXRQr2_Chr10g0433401	cyan
gene:HanXRQr2_Chr10g0433791	turquoise
gene:HanXRQr2_Chr10g0433861	turquoise
gene:HanXRQr2_Chr10g0436121	turquoise
gene:HanXRQr2_Chr10g0436541	turquoise
gene:HanXRQr2_Chr10g0437321	turquoise
gene:HanXRQr2_Chr10g0439981	darkred
gene:HanXRQr2_Chr10g0440591	turquoise
gene:HanXRQr2_Chr10g0441831	turquoise
gene:HanXRQr2_Chr10g0442061	turquoise
gene:HanXRQr2_Chr10g0443051	blue
gene:HanXRQr2_Chr10g0444601	turquoise
gene:HanXRQr2_Chr10g0445411	green
gene:HanXRQr2_Chr10g0446351	yellow
gene:HanXRQr2_Chr10g0446571	yellow
gene:HanXRQr2_Chr10g0446641	brown
gene:HanXRQr2_Chr10g0449421	turquoise
gene:HanXRQr2_Chr10g0451231	blue
gene:HanXRQr2_Chr10g0453161	blue
gene:HanXRQr2_Chr10g0453701	blue
gene:HanXRQr2_Chr10g0453731	brown
gene:HanXRQr2_Chr10g0453871	blue
gene:HanXRQr2_Chr10g0455491	pink
gene:HanXRQr2_Chr10g0455641	turquoise
gene:HanXRQr2_Chr10g0455961	green
gene:HanXRQr2_Chr10g0456001	cyan
gene:HanXRQr2_Chr10g0457081	turquoise
gene:HanXRQr2_Chr10g0457611	brown
gene:HanXRQr2_Chr10g0457771	blue
gene:HanXRQr2_Chr10g0459591	blue
gene:HanXRQr2_Chr10g0463121	white
gene:HanXRQr2_Chr10g0465121	turquoise
gene:HanXRQr2_Chr10g0465231	turquoise
gene:HanXRQr2_Chr10g0465731	turquoise
gene:HanXRQr2_Chr11g0466361	yellow
gene:HanXRQr2_Chr11g0466691	red
gene:HanXRQr2_Chr11g0467151	yellow
gene:HanXRQr2_Chr11g0467501	turquoise
gene:HanXRQr2_Chr11g0467521	greenyellow
gene:HanXRQr2_Chr11g0467541	turquoise
gene:HanXRQr2_Chr11g0469441	green
gene:HanXRQr2_Chr11g0469731	blue
gene:HanXRQr2_Chr11g0471701	turquoise
gene:HanXRQr2_Chr11g0472141	black
gene:HanXRQr2_Chr11g0472191	green
gene:HanXRQr2_Chr11g0472861	cyan
gene:HanXRQr2_Chr11g0473701	turquoise
gene:HanXRQr2_Chr11g0474221	turquoise
gene:HanXRQr2_Chr11g0474671	lightcyan
gene:HanXRQr2_Chr11g0474681	purple
gene:HanXRQr2_Chr11g0474911	blue
gene:HanXRQr2_Chr11g0475251	green
gene:HanXRQr2_Chr11g0477011	turquoise
gene:HanXRQr2_Chr11g0477061	turquoise
gene:HanXRQr2_Chr11g0477201	green
gene:HanXRQr2_Chr11g0477861	purple
gene:HanXRQr2_Chr11g0478071	black
gene:HanXRQr2_Chr11g0478441	green
gene:HanXRQr2_Chr11g0478471	green
gene:HanXRQr2_Chr11g0479121	green
gene:HanXRQr2_Chr11g0480501	turquoise
gene:HanXRQr2_Chr11g0481041	blue
gene:HanXRQr2_Chr11g0482211	turquoise
gene:HanXRQr2_Chr11g0482501	turquoise
gene:HanXRQr2_Chr11g0483771	turquoise
gene:HanXRQr2_Chr11g0483861	blue
gene:HanXRQr2_Chr11g0484311	turquoise
gene:HanXRQr2_Chr11g0486061	turquoise
gene:HanXRQr2_Chr11g0487601	grey
gene:HanXRQr2_Chr11g0487691	green
gene:HanXRQr2_Chr11g0487701	green
gene:HanXRQr2_Chr11g0487771	green
gene:HanXRQr2_Chr11g0488481	turquoise
gene:HanXRQr2_Chr11g0488781	turquoise
gene:HanXRQr2_Chr11g0490541	yellow
gene:HanXRQr2_Chr11g0490561	turquoise
gene:HanXRQr2_Chr11g0490751	turquoise
gene:HanXRQr2_Chr11g0491611	cyan
gene:HanXRQr2_Chr11g0491661	yellow
gene:HanXRQr2_Chr11g0492311	brown
gene:HanXRQr2_Chr11g0495201	blue
gene:HanXRQr2_Chr11g0497021	turquoise
gene:HanXRQr2_Chr11g0497081	blue
gene:HanXRQr2_Chr11g0498111	turquoise
gene:HanXRQr2_Chr11g0498621	turquoise
gene:HanXRQr2_Chr11g0501451	turquoise
gene:HanXRQr2_Chr11g0501821	brown
gene:HanXRQr2_Chr11g0502181	blue
gene:HanXRQr2_Chr11g0502511	white
gene:HanXRQr2_Chr11g0502971	turquoise
gene:HanXRQr2_Chr11g0503141	turquoise
gene:HanXRQr2_Chr11g0504671	magenta
gene:HanXRQr2_Chr11g0508161	turquoise
gene:HanXRQr2_Chr11g0508771	blue
gene:HanXRQr2_Chr11g0510391	turquoise
gene:HanXRQr2_Chr11g0510451	pink
gene:HanXRQr2_Chr11g0510461	turquoise
gene:HanXRQr2_Chr11g0510831	turquoise
gene:HanXRQr2_Chr11g0510941	turquoise
gene:HanXRQr2_Chr11g0510981	cyan
gene:HanXRQr2_Chr11g0511151	grey60
gene:HanXRQr2_Chr11g0511651	blue
gene:HanXRQr2_Chr11g0517471	turquoise
gene:HanXRQr2_Chr11g0518871	purple
gene:HanXRQr2_Chr11g0519791	turquoise
gene:HanXRQr2_Chr11g0520781	turquoise
gene:HanXRQr2_Chr12g0521021	green
gene:HanXRQr2_Chr12g0521331	grey60
gene:HanXRQr2_Chr12g0522031	turquoise
gene:HanXRQr2_Chr12g0522381	green
gene:HanXRQr2_Chr12g0523951	brown
gene:HanXRQr2_Chr12g0525721	yellow
gene:HanXRQr2_Chr12g0527151	cyan
gene:HanXRQr2_Chr12g0527341	turquoise
gene:HanXRQr2_Chr12g0528031	turquoise
gene:HanXRQr2_Chr12g0528471	green
gene:HanXRQr2_Chr12g0528561	green
gene:HanXRQr2_Chr12g0529261	cyan
gene:HanXRQr2_Chr12g0529411	turquoise
gene:HanXRQr2_Chr12g0529711	turquoise
gene:HanXRQr2_Chr12g0529831	yellow
gene:HanXRQr2_Chr12g0531291	turquoise
gene:HanXRQr2_Chr12g0531311	green
gene:HanXRQr2_Chr12g0531421	green
gene:HanXRQr2_Chr12g0531451	pink
gene:HanXRQr2_Chr12g0532271	turquoise
gene:HanXRQr2_Chr12g0533901	turquoise
gene:HanXRQr2_Chr12g0534221	yellow
gene:HanXRQr2_Chr12g0534411	turquoise
gene:HanXRQr2_Chr12g0534671	turquoise
gene:HanXRQr2_Chr12g0535241	turquoise
gene:HanXRQr2_Chr12g0535251	turquoise
gene:HanXRQr2_Chr12g0535551	blue
gene:HanXRQr2_Chr12g0535811	turquoise
gene:HanXRQr2_Chr12g0536051	turquoise
gene:HanXRQr2_Chr12g0537581	magenta
gene:HanXRQr2_Chr12g0537831	grey
gene:HanXRQr2_Chr12g0540981	brown
gene:HanXRQr2_Chr12g0542741	brown
gene:HanXRQr2_Chr12g0543701	green
gene:HanXRQr2_Chr12g0545041	yellow
gene:HanXRQr2_Chr12g0545331	brown
gene:HanXRQr2_Chr12g0546041	blue
gene:HanXRQr2_Chr12g0546551	brown
gene:HanXRQr2_Chr12g0546561	brown
gene:HanXRQr2_Chr12g0546641	turquoise
gene:HanXRQr2_Chr12g0547921	black
gene:HanXRQr2_Chr12g0548581	yellow
gene:HanXRQr2_Chr12g0550861	green
gene:HanXRQr2_Chr12g0553931	black
gene:HanXRQr2_Chr12g0554441	green
gene:HanXRQr2_Chr12g0554531	blue
gene:HanXRQr2_Chr12g0557661	turquoise
gene:HanXRQr2_Chr12g0557981	blue
gene:HanXRQr2_Chr12g0558041	turquoise
gene:HanXRQr2_Chr12g0558521	turquoise
gene:HanXRQr2_Chr12g0559281	turquoise
gene:HanXRQr2_Chr12g0559371	blue
gene:HanXRQr2_Chr12g0561151	brown
gene:HanXRQr2_Chr12g0561221	yellow
gene:HanXRQr2_Chr12g0561321	brown
gene:HanXRQr2_Chr12g0561941	greenyellow
gene:HanXRQr2_Chr12g0562491	turquoise
gene:HanXRQr2_Chr12g0563451	turquoise
gene:HanXRQr2_Chr12g0563731	blue
gene:HanXRQr2_Chr13g0565561	blue
gene:HanXRQr2_Chr13g0565651	turquoise
gene:HanXRQr2_Chr13g0566091	green
gene:HanXRQr2_Chr13g0566771	turquoise
gene:HanXRQr2_Chr13g0567801	turquoise
gene:HanXRQr2_Chr13g0571051	turquoise
gene:HanXRQr2_Chr13g0571981	turquoise
gene:HanXRQr2_Chr13g0572031	turquoise
gene:HanXRQr2_Chr13g0572881	turquoise
gene:HanXRQr2_Chr13g0573021	green
gene:HanXRQr2_Chr13g0574411	cyan
gene:HanXRQr2_Chr13g0576431	black
gene:HanXRQr2_Chr13g0577321	blue
gene:HanXRQr2_Chr13g0577431	green
gene:HanXRQr2_Chr13g0578741	turquoise
gene:HanXRQr2_Chr13g0579451	turquoise
gene:HanXRQr2_Chr13g0580251	turquoise
gene:HanXRQr2_Chr13g0580371	turquoise
gene:HanXRQr2_Chr13g0580731	brown
gene:HanXRQr2_Chr13g0580881	turquoise
gene:HanXRQr2_Chr13g0581001	green
gene:HanXRQr2_Chr13g0581351	blue
gene:HanXRQr2_Chr13g0581951	green
gene:HanXRQr2_Chr13g0582851	blue
gene:HanXRQr2_Chr13g0583651	magenta
gene:HanXRQr2_Chr13g0583861	turquoise
gene:HanXRQr2_Chr13g0584331	turquoise
gene:HanXRQr2_Chr13g0584821	yellow
gene:HanXRQr2_Chr13g0585631	green
gene:HanXRQr2_Chr13g0585981	turquoise
gene:HanXRQr2_Chr13g0586241	brown
gene:HanXRQr2_Chr13g0586411	turquoise
gene:HanXRQr2_Chr13g0586551	turquoise
gene:HanXRQr2_Chr13g0586631	turquoise
gene:HanXRQr2_Chr13g0587441	turquoise
gene:HanXRQr2_Chr13g0588241	green
gene:HanXRQr2_Chr13g0588731	turquoise
gene:HanXRQr2_Chr13g0588761	brown
gene:HanXRQr2_Chr13g0589491	brown
gene:HanXRQr2_Chr13g0589551	brown
gene:HanXRQr2_Chr13g0590551	turquoise
gene:HanXRQr2_Chr13g0590641	turquoise
gene:HanXRQr2_Chr13g0590671	brown
gene:HanXRQr2_Chr13g0590761	brown
gene:HanXRQr2_Chr13g0590941	turquoise
gene:HanXRQr2_Chr13g0591401	turquoise
gene:HanXRQr2_Chr13g0592301	brown
gene:HanXRQr2_Chr13g0592561	green
gene:HanXRQr2_Chr13g0594301	turquoise
gene:HanXRQr2_Chr13g0594341	cyan
gene:HanXRQr2_Chr13g0595441	brown
gene:HanXRQr2_Chr13g0596351	brown
gene:HanXRQr2_Chr13g0598551	turquoise
gene:HanXRQr2_Chr13g0598741	turquoise
gene:HanXRQr2_Chr13g0599561	green
gene:HanXRQr2_Chr13g0600461	yellow
gene:HanXRQr2_Chr13g0601421	blue
gene:HanXRQr2_Chr13g0604691	blue
gene:HanXRQr2_Chr13g0605521	turquoise
gene:HanXRQr2_Chr13g0605781	brown
gene:HanXRQr2_Chr13g0606991	turquoise
gene:HanXRQr2_Chr13g0608101	turquoise
gene:HanXRQr2_Chr13g0608851	magenta
gene:HanXRQr2_Chr13g0609311	turquoise
gene:HanXRQr2_Chr13g0609581	yellow
gene:HanXRQr2_Chr13g0610091	blue
gene:HanXRQr2_Chr13g0612501	blue
gene:HanXRQr2_Chr13g0614061	turquoise
gene:HanXRQr2_Chr13g0614361	pink
gene:HanXRQr2_Chr14g0620251	blue
gene:HanXRQr2_Chr14g0620341	turquoise
gene:HanXRQr2_Chr14g0621231	green
gene:HanXRQr2_Chr14g0622071	turquoise
gene:HanXRQr2_Chr14g0622091	turquoise
gene:HanXRQr2_Chr14g0622821	turquoise
gene:HanXRQr2_Chr14g0623791	green
gene:HanXRQr2_Chr14g0623881	green
gene:HanXRQr2_Chr14g0624321	turquoise
gene:HanXRQr2_Chr14g0625791	yellow
gene:HanXRQr2_Chr14g0626811	turquoise
gene:HanXRQr2_Chr14g0626991	turquoise
gene:HanXRQr2_Chr14g0627041	turquoise
gene:HanXRQr2_Chr14g0632131	blue
gene:HanXRQr2_Chr14g0633331	brown
gene:HanXRQr2_Chr14g0636121	turquoise
gene:HanXRQr2_Chr14g0637511	blue
gene:HanXRQr2_Chr14g0637521	black
gene:HanXRQr2_Chr14g0642121	green
gene:HanXRQr2_Chr14g0642231	green
gene:HanXRQr2_Chr14g0642661	blue
gene:HanXRQr2_Chr14g0644581	brown
gene:HanXRQr2_Chr14g0645491	red
gene:HanXRQr2_Chr14g0645831	cyan
gene:HanXRQr2_Chr14g0646101	pink
gene:HanXRQr2_Chr14g0647741	turquoise
gene:HanXRQr2_Chr14g0647871	turquoise
gene:HanXRQr2_Chr14g0647971	turquoise
gene:HanXRQr2_Chr14g0648281	turquoise
gene:HanXRQr2_Chr14g0648881	blue
gene:HanXRQr2_Chr14g0649121	turquoise
gene:HanXRQr2_Chr14g0649581	turquoise
gene:HanXRQr2_Chr14g0649841	green
gene:HanXRQr2_Chr14g0650051	turquoise
gene:HanXRQr2_Chr14g0650391	turquoise
gene:HanXRQr2_Chr14g0650631	pink
gene:HanXRQr2_Chr14g0650861	green
gene:HanXRQr2_Chr14g0652751	red
gene:HanXRQr2_Chr14g0653631	turquoise
gene:HanXRQr2_Chr14g0654231	brown
gene:HanXRQr2_Chr14g0655061	green
gene:HanXRQr2_Chr14g0655141	turquoise
gene:HanXRQr2_Chr14g0655501	turquoise
gene:HanXRQr2_Chr14g0655571	turquoise
gene:HanXRQr2_Chr14g0655811	turquoise
gene:HanXRQr2_Chr14g0657051	turquoise
gene:HanXRQr2_Chr14g0658041	blue
gene:HanXRQr2_Chr14g0660211	yellow
gene:HanXRQr2_Chr14g0660621	turquoise
gene:HanXRQr2_Chr14g0661471	black
gene:HanXRQr2_Chr14g0662161	turquoise
gene:HanXRQr2_Chr14g0663981	blue
gene:HanXRQr2_Chr14g0664081	turquoise
gene:HanXRQr2_Chr14g0664891	green
gene:HanXRQr2_Chr14g0664911	turquoise
gene:HanXRQr2_Chr14g0665711	turquoise
gene:HanXRQr2_Chr14g0667571	turquoise
gene:HanXRQr2_Chr14g0668471	cyan
gene:HanXRQr2_Chr14g0668581	turquoise
gene:HanXRQr2_Chr14g0669151	green
gene:HanXRQr2_Chr14g0669331	turquoise
gene:HanXRQr2_Chr14g0669411	yellow
gene:HanXRQr2_Chr14g0669441	blue
gene:HanXRQr2_Chr14g0669471	turquoise
gene:HanXRQr2_Chr14g0670471	turquoise
gene:HanXRQr2_Chr14g0670621	turquoise
gene:HanXRQr2_Chr14g0670701	green
gene:HanXRQr2_Chr15g0671711	green
gene:HanXRQr2_Chr15g0671841	turquoise
gene:HanXRQr2_Chr15g0672251	turquoise
gene:HanXRQr2_Chr15g0672341	turquoise
gene:HanXRQr2_Chr15g0672801	turquoise
gene:HanXRQr2_Chr15g0672891	green
gene:HanXRQr2_Chr15g0673191	magenta
gene:HanXRQr2_Chr15g0673351	brown
gene:HanXRQr2_Chr15g0674601	brown
gene:HanXRQr2_Chr15g0674751	turquoise
gene:HanXRQr2_Chr15g0674801	turquoise
gene:HanXRQr2_Chr15g0676511	turquoise
gene:HanXRQr2_Chr15g0676661	yellow
gene:HanXRQr2_Chr15g0677061	turquoise
gene:HanXRQr2_Chr15g0677471	cyan
gene:HanXRQr2_Chr15g0678711	turquoise
gene:HanXRQr2_Chr15g0678951	turquoise
gene:HanXRQr2_Chr15g0678961	red
gene:HanXRQr2_Chr15g0679011	turquoise
gene:HanXRQr2_Chr15g0679821	green
gene:HanXRQr2_Chr15g0681661	turquoise
gene:HanXRQr2_Chr15g0684131	green
gene:HanXRQr2_Chr15g0685001	turquoise
gene:HanXRQr2_Chr15g0685341	turquoise
gene:HanXRQr2_Chr15g0685991	turquoise
gene:HanXRQr2_Chr15g0688901	turquoise
gene:HanXRQr2_Chr15g0689091	green
gene:HanXRQr2_Chr15g0689511	red
gene:HanXRQr2_Chr15g0689521	turquoise
gene:HanXRQr2_Chr15g0689891	turquoise
gene:HanXRQr2_Chr15g0690941	turquoise
gene:HanXRQr2_Chr15g0691531	brown
gene:HanXRQr2_Chr15g0692331	red
gene:HanXRQr2_Chr15g0693221	purple
gene:HanXRQr2_Chr15g0694081	cyan
gene:HanXRQr2_Chr15g0694121	turquoise
gene:HanXRQr2_Chr15g0694311	blue
gene:HanXRQr2_Chr15g0694391	turquoise
gene:HanXRQr2_Chr15g0694881	yellow
gene:HanXRQr2_Chr15g0695071	green
gene:HanXRQr2_Chr15g0695661	brown
gene:HanXRQr2_Chr15g0696341	turquoise
gene:HanXRQr2_Chr15g0697531	yellow
gene:HanXRQr2_Chr15g0698411	turquoise
gene:HanXRQr2_Chr15g0698511	turquoise
gene:HanXRQr2_Chr15g0699081	blue
gene:HanXRQr2_Chr15g0701941	turquoise
gene:HanXRQr2_Chr15g0704281	turquoise
gene:HanXRQr2_Chr15g0706881	green
gene:HanXRQr2_Chr15g0707001	turquoise
gene:HanXRQr2_Chr15g0707511	grey
gene:HanXRQr2_Chr15g0707891	brown
gene:HanXRQr2_Chr15g0708881	turquoise
gene:HanXRQr2_Chr15g0709281	turquoise
gene:HanXRQr2_Chr15g0710211	turquoise
gene:HanXRQr2_Chr15g0710391	green
gene:HanXRQr2_Chr15g0711301	black
gene:HanXRQr2_Chr15g0712541	green
gene:HanXRQr2_Chr15g0713751	turquoise
gene:HanXRQr2_Chr15g0715041	turquoise
gene:HanXRQr2_Chr15g0715441	turquoise
gene:HanXRQr2_Chr15g0716131	black
gene:HanXRQr2_Chr15g0716211	green
gene:HanXRQr2_Chr15g0717421	yellow
gene:HanXRQr2_Chr15g0717651	green
gene:HanXRQr2_Chr15g0718341	red
gene:HanXRQr2_Chr15g0719381	turquoise
gene:HanXRQr2_Chr15g0719711	turquoise
gene:HanXRQr2_Chr15g0719821	turquoise
gene:HanXRQr2_Chr15g0721111	green
gene:HanXRQr2_Chr15g0721371	brown
gene:HanXRQr2_Chr15g0721561	turquoise
gene:HanXRQr2_Chr15g0721971	blue
gene:HanXRQr2_Chr15g0722691	turquoise
gene:HanXRQr2_Chr16g0724131	turquoise
gene:HanXRQr2_Chr16g0725151	cyan
gene:HanXRQr2_Chr16g0725861	turquoise
gene:HanXRQr2_Chr16g0726741	green
gene:HanXRQr2_Chr16g0727571	green
gene:HanXRQr2_Chr16g0727851	green
gene:HanXRQr2_Chr16g0729021	turquoise
gene:HanXRQr2_Chr16g0729601	green
gene:HanXRQr2_Chr16g0730061	red
gene:HanXRQr2_Chr16g0730141	turquoise
gene:HanXRQr2_Chr16g0731461	brown
gene:HanXRQr2_Chr16g0731641	turquoise
gene:HanXRQr2_Chr16g0732221	brown
gene:HanXRQr2_Chr16g0733451	pink
gene:HanXRQr2_Chr16g0734281	turquoise
gene:HanXRQr2_Chr16g0734301	brown
gene:HanXRQr2_Chr16g0735901	purple
gene:HanXRQr2_Chr16g0736191	magenta
gene:HanXRQr2_Chr16g0737551	turquoise
gene:HanXRQr2_Chr16g0737611	brown
gene:HanXRQr2_Chr16g0737621	green
gene:HanXRQr2_Chr16g0737641	green
gene:HanXRQr2_Chr16g0738621	grey60
gene:HanXRQr2_Chr16g0738721	turquoise
gene:HanXRQr2_Chr16g0742161	brown
gene:HanXRQr2_Chr16g0742311	turquoise
gene:HanXRQr2_Chr16g0742341	blue
gene:HanXRQr2_Chr16g0742561	turquoise
gene:HanXRQr2_Chr16g0743231	royalblue
gene:HanXRQr2_Chr16g0744281	turquoise
gene:HanXRQr2_Chr16g0744301	yellow
gene:HanXRQr2_Chr16g0745201	turquoise
gene:HanXRQr2_Chr16g0745511	yellow
gene:HanXRQr2_Chr16g0747511	brown
gene:HanXRQr2_Chr16g0748271	turquoise
gene:HanXRQr2_Chr16g0749031	turquoise
gene:HanXRQr2_Chr16g0750381	brown
gene:HanXRQr2_Chr16g0750981	turquoise
gene:HanXRQr2_Chr16g0752641	green
gene:HanXRQr2_Chr16g0752791	turquoise
gene:HanXRQr2_Chr16g0754351	turquoise
gene:HanXRQr2_Chr16g0755151	cyan
gene:HanXRQr2_Chr16g0755251	green
gene:HanXRQr2_Chr16g0755261	green
gene:HanXRQr2_Chr16g0755381	turquoise
gene:HanXRQr2_Chr16g0755841	cyan
gene:HanXRQr2_Chr16g0756261	yellow
gene:HanXRQr2_Chr16g0756631	green
gene:HanXRQr2_Chr16g0756811	turquoise
gene:HanXRQr2_Chr16g0756951	turquoise
gene:HanXRQr2_Chr16g0757061	turquoise
gene:HanXRQr2_Chr16g0759761	yellow
gene:HanXRQr2_Chr16g0759771	yellow
gene:HanXRQr2_Chr16g0760711	turquoise
gene:HanXRQr2_Chr16g0762601	turquoise
gene:HanXRQr2_Chr16g0762881	turquoise
gene:HanXRQr2_Chr16g0765461	yellow
gene:HanXRQr2_Chr16g0766501	green
gene:HanXRQr2_Chr16g0767111	magenta
gene:HanXRQr2_Chr16g0767821	turquoise
gene:HanXRQr2_Chr16g0768411	turquoise
gene:HanXRQr2_Chr16g0770331	green
gene:HanXRQr2_Chr16g0770771	blue
gene:HanXRQr2_Chr16g0774021	turquoise
gene:HanXRQr2_Chr16g0774381	brown
gene:HanXRQr2_Chr16g0774421	green
gene:HanXRQr2_Chr16g0775701	turquoise
gene:HanXRQr2_Chr16g0776221	blue
gene:HanXRQr2_Chr16g0777361	turquoise
gene:HanXRQr2_Chr17g0778731	yellow
gene:HanXRQr2_Chr17g0779051	turquoise
gene:HanXRQr2_Chr17g0779071	turquoise
gene:HanXRQr2_Chr17g0779371	turquoise
gene:HanXRQr2_Chr17g0779761	turquoise
gene:HanXRQr2_Chr17g0780251	pink
gene:HanXRQr2_Chr17g0780291	turquoise
gene:HanXRQr2_Chr17g0780351	turquoise
gene:HanXRQr2_Chr17g0781211	turquoise
gene:HanXRQr2_Chr17g0781771	green
gene:HanXRQr2_Chr17g0781871	green
gene:HanXRQr2_Chr17g0782791	turquoise
gene:HanXRQr2_Chr17g0784471	turquoise
gene:HanXRQr2_Chr17g0784511	blue
gene:HanXRQr2_Chr17g0784561	yellow
gene:HanXRQr2_Chr17g0784751	blue
gene:HanXRQr2_Chr17g0785531	green
gene:HanXRQr2_Chr17g0785871	turquoise
gene:HanXRQr2_Chr17g0785971	cyan
gene:HanXRQr2_Chr17g0787151	blue
gene:HanXRQr2_Chr17g0788581	turquoise
gene:HanXRQr2_Chr17g0788951	turquoise
gene:HanXRQr2_Chr17g0789121	turquoise
gene:HanXRQr2_Chr17g0789401	brown
gene:HanXRQr2_Chr17g0792211	turquoise
gene:HanXRQr2_Chr17g0792221	turquoise
gene:HanXRQr2_Chr17g0792741	red
gene:HanXRQr2_Chr17g0793821	green
gene:HanXRQr2_Chr17g0793851	turquoise
gene:HanXRQr2_Chr17g0795951	yellow
gene:HanXRQr2_Chr17g0796071	turquoise
gene:HanXRQr2_Chr17g0796731	turquoise
gene:HanXRQr2_Chr17g0798041	cyan
gene:HanXRQr2_Chr17g0798981	pink
gene:HanXRQr2_Chr17g0799041	yellow
gene:HanXRQr2_Chr17g0799841	turquoise
gene:HanXRQr2_Chr17g0802831	cyan
gene:HanXRQr2_Chr17g0802901	turquoise
gene:HanXRQr2_Chr17g0803121	green
gene:HanXRQr2_Chr17g0805781	blue
gene:HanXRQr2_Chr17g0806961	yellow
gene:HanXRQr2_Chr17g0808181	blue
gene:HanXRQr2_Chr17g0808811	turquoise
gene:HanXRQr2_Chr17g0809391	purple
gene:HanXRQr2_Chr17g0809921	green
gene:HanXRQr2_Chr17g0810011	turquoise
gene:HanXRQr2_Chr17g0810761	turquoise
gene:HanXRQr2_Chr17g0811911	brown
gene:HanXRQr2_Chr17g0812421	turquoise
gene:HanXRQr2_Chr17g0813011	green
gene:HanXRQr2_Chr17g0813831	green
gene:HanXRQr2_Chr17g0813901	turquoise
gene:HanXRQr2_Chr17g0814781	turquoise
gene:HanXRQr2_Chr17g0814961	green
gene:HanXRQr2_Chr17g0816791	cyan
gene:HanXRQr2_Chr17g0817021	magenta
gene:HanXRQr2_Chr17g0817091	brown
gene:HanXRQr2_Chr17g0817921	turquoise
gene:HanXRQr2_Chr17g0818151	grey
gene:HanXRQr2_Chr17g0818481	turquoise
gene:HanXRQr2_Chr17g0818501	turquoise
gene:HanXRQr2_Chr17g0821591	green
gene:HanXRQr2_Chr17g0821931	blue
gene:HanXRQr2_Chr17g0822191	turquoise
gene:HanXRQr2_Chr17g0822571	turquoise
gene:HanXRQr2_Chr17g0823441	yellow
gene:HanXRQr2_Chr17g0823961	turquoise
gene:HanXRQr2_Chr17g0826261	red
gene:HanXRQr2_Chr17g0826661	turquoise
gene:HanXRQr2_Chr17g0826831	turquoise
gene:HanXRQr2_Chr17g0827131	yellow
gene:HanXRQr2_Chr17g0827271	turquoise
gene:HanXRQr2_Chr17g0828571	turquoise
gene:HanXRQr2_Chr17g0828911	brown
gene:HanXRQr2_Chr17g0829451	turquoise
gene:HanXRQr2_Chr17g0829471	turquoise
gene:HanXRQr2_Chr17g0829531	turquoise
gene:HanXRQr2_Chr17g0831221	turquoise
gene:HanXRQr2_Chr17g0831251	turquoise

## Sheet: DN_Leaf
gene:HanXRQr2_Chr01g0000541	yellow
gene:HanXRQr2_Chr01g0011751	brown
gene:HanXRQr2_Chr01g0012171	yellow
gene:HanXRQr2_Chr01g0015321	turquoise
gene:HanXRQr2_Chr01g0019751	green
gene:HanXRQr2_Chr01g0044861	turquoise
gene:HanXRQr2_Chr02g0059781	turquoise
gene:HanXRQr2_Chr02g0059941	brown
gene:HanXRQr2_Chr02g0060771	blue
gene:HanXRQr2_Chr02g0063951	turquoise
gene:HanXRQr2_Chr02g0086301	turquoise
gene:HanXRQr2_Chr03g0101311	red
gene:HanXRQr2_Chr03g0113161	turquoise
gene:HanXRQr2_Chr03g0127411	turquoise
gene:HanXRQr2_Chr03g0128401	magenta
gene:HanXRQr2_Chr04g0141711	turquoise
gene:HanXRQr2_Chr04g0141891	midnightblue
gene:HanXRQr2_Chr04g0161101	turquoise
gene:HanXRQr2_Chr04g0175141	turquoise
gene:HanXRQr2_Chr04g0183291	turquoise
gene:HanXRQr2_Chr04g0186601	turquoise
gene:HanXRQr2_Chr04g0187741	blue
gene:HanXRQr2_Chr05g0193291	brown
gene:HanXRQr2_Chr05g0201171	turquoise
gene:HanXRQr2_Chr05g0207091	turquoise
gene:HanXRQr2_Chr05g0209661	turquoise
gene:HanXRQr2_Chr05g0224441	turquoise
gene:HanXRQr2_Chr05g0229541	turquoise
gene:HanXRQr2_Chr05g0232621	purple
gene:HanXRQr2_Chr05g0234981	turquoise
gene:HanXRQr2_Chr06g0248321	blue
gene:HanXRQr2_Chr06g0249651	turquoise
gene:HanXRQr2_Chr06g0255571	green
gene:HanXRQr2_Chr06g0256911	turquoise
gene:HanXRQr2_Chr06g0271351	turquoise
gene:HanXRQr2_Chr07g0285971	turquoise
gene:HanXRQr2_Chr07g0287421	turquoise
gene:HanXRQr2_Chr07g0289201	turquoise
gene:HanXRQr2_Chr07g0296421	turquoise
gene:HanXRQr2_Chr07g0301041	brown
gene:HanXRQr2_Chr07g0302391	blue
gene:HanXRQr2_Chr07g0305751	turquoise
gene:HanXRQr2_Chr07g0312421	turquoise
gene:HanXRQr2_Chr07g0316871	turquoise
gene:HanXRQr2_Chr08g0320821	pink
gene:HanXRQr2_Chr08g0322211	turquoise
gene:HanXRQr2_Chr08g0325261	blue
gene:HanXRQr2_Chr08g0337901	blue
gene:HanXRQr2_Chr08g0345001	turquoise
gene:HanXRQr2_Chr08g0346081	turquoise
gene:HanXRQr2_Chr08g0355961	turquoise
gene:HanXRQr2_Chr08g0357231	blue
gene:HanXRQr2_Chr08g0359291	brown
gene:HanXRQr2_Chr09g0383061	grey
gene:HanXRQr2_Chr09g0385421	brown
gene:HanXRQr2_Chr09g0394731	blue
gene:HanXRQr2_Chr09g0396741	turquoise
gene:HanXRQr2_Chr09g0397101	yellow
gene:HanXRQr2_Chr09g0397701	pink
gene:HanXRQr2_Chr09g0402431	green
gene:HanXRQr2_Chr09g0407681	turquoise
gene:HanXRQr2_Chr09g0413881	turquoise
gene:HanXRQr2_Chr09g0417301	turquoise
gene:HanXRQr2_Chr10g0419251	turquoise
gene:HanXRQr2_Chr10g0419361	black
gene:HanXRQr2_Chr10g0421771	turquoise
gene:HanXRQr2_Chr10g0429121	turquoise
gene:HanXRQr2_Chr10g0451531	brown
gene:HanXRQr2_Chr10g0464721	turquoise
gene:HanXRQr2_Chr11g0469851	green
gene:HanXRQr2_Chr11g0472821	turquoise
gene:HanXRQr2_Chr11g0485181	blue
gene:HanXRQr2_Chr11g0485311	turquoise
gene:HanXRQr2_Chr11g0509091	turquoise
gene:HanXRQr2_Chr11g0512571	turquoise
gene:HanXRQr2_Chr11g0514991	turquoise
gene:HanXRQr2_Chr12g0522141	turquoise
gene:HanXRQr2_Chr12g0528511	turquoise
gene:HanXRQr2_Chr12g0530381	blue
gene:HanXRQr2_Chr12g0538301	turquoise
gene:HanXRQr2_Chr12g0559391	cyan
gene:HanXRQr2_Chr12g0561671	green
gene:HanXRQr2_Chr12g0563701	pink
gene:HanXRQr2_Chr12g0564561	blue
gene:HanXRQr2_Chr13g0584721	cyan
gene:HanXRQr2_Chr13g0584731	cyan
gene:HanXRQr2_Chr13g0586571	turquoise
gene:HanXRQr2_Chr13g0592991	darkgreen
gene:HanXRQr2_Chr13g0609861	green
gene:HanXRQr2_Chr14g0650221	turquoise
gene:HanXRQr2_Chr14g0652981	turquoise
gene:HanXRQr2_Chr14g0660411	turquoise
gene:HanXRQr2_Chr14g0666101	brown
gene:HanXRQr2_Chr14g0666721	green
gene:HanXRQr2_Chr14g0666731	green
gene:HanXRQr2_Chr14g0668491	black
gene:HanXRQr2_Chr15g0674911	turquoise
gene:HanXRQr2_Chr15g0677551	brown
gene:HanXRQr2_Chr15g0679831	turquoise
gene:HanXRQr2_Chr15g0688641	brown
gene:HanXRQr2_Chr15g0690231	blue
gene:HanXRQr2_Chr15g0694141	turquoise
gene:HanXRQr2_Chr15g0699261	blue
gene:HanXRQr2_Chr15g0713271	green
gene:HanXRQr2_Chr15g0714111	turquoise
gene:HanXRQr2_Chr15g0722181	turquoise
gene:HanXRQr2_Chr16g0751631	turquoise
gene:HanXRQr2_Chr16g0765251	turquoise
gene:HanXRQr2_Chr16g0769771	brown
gene:HanXRQr2_Chr16g0771851	green
gene:HanXRQr2_Chr17g0784191	yellow
gene:HanXRQr2_Chr17g0804831	blue
gene:HanXRQr2_Chr17g0817891	blue
gene:HanXRQr2_Chr17g0820121	turquoise
gene:HanXRQr2_Chr17g0820871	blue

[truncated: 20 more sheets: PSD_Leaf, PSN_Leaf, PDN_Leaf, DSN_Leaf, DSPN_Leaf, P_Root, S_Root, D_Root, N_Root, PS_Root, PD_Root, PN_Root, SD_Root, SN_Root, DN_Root, PSD_Root, PSN_Root, PDN_Root, DSN_Root, DSPN_Root]
