# Supplementary material for: Phenotypic and transcriptomic responses of cultivated sunflower seedlings (Helianthus annuus L.) to four abiotic stresses
Source: PLoS One. 2022 Sep 30;17(9):e0275462. doi: 10.1371/journal.pone.0275462 (PMC9524668; doi:10.1371/journal.pone.0275462)
Supplement: S3 Table — Each tab contains a GO term along with over represented and under represented P-values, the number of DEGs found belonging to that category, the total number of genes belonging to that category, the description of the GO term, and the GO ontology category that term belongs to. Each tab is labeled by stress (D = dry-down, P = PEG, S = salt, N = low-nutrient), tissue type (L = leaf, R = root), and a descriptor of the set of genes tested for enrichment (allDEGs = the set of all DEGs from that stress, Unique = the DEGs that were unique to a given stress, Intersect = the set of DEGs that are shared among the stresses listed in the tab name). (XLSX) [file pone.0275462.s006.xlsx]

## Sheet: Leaf_allDEGs
category

## Sheet: Root_allDEGs
category

## Sheet: Leaf_Root_Intersect
category

## Sheet: Leaf_Unique
category

## Sheet: Root_Unique
category

## Sheet: PL_allDEGs
category

## Sheet: SL_allDEGs
category

## Sheet: DDL_allDEGs
category

## Sheet: NL_allDEGs
category

## Sheet: PR_allDEGs
category

[truncated: 33 more sheets: SR_allDEGs, DDR_allDEGs, NR_allDEGs, PL_Unique, SL_Unique, DDL_Unique, NL_Unique, PL_SL_Intersect, PL_DDL_Intersect, PL_NL_Intersect, SL_DDL_Intersect, SL_NL_Intersect, DDL_NL_Intersect, PL_SL_DDL_Intersect, PL_SL_NL_Intersect, PL_DDL_NL_Intersect, SL_DDL_NL_Intersect, PL_SL_DDL_NL_Intersect, PR_Unique, SR_Unique …]
