# Supplementary material for: Phenotypic and transcriptomic responses of cultivated sunflower seedlings (Helianthus annuus L.) to four abiotic stresses
Source: PLoS One. 2022 Sep 30;17(9):e0275462. doi: 10.1371/journal.pone.0275462 (PMC9524668; doi:10.1371/journal.pone.0275462)
Supplement: S4 Table — Each tab contains a KEGG term along with the description of the KEGG term, over represented and under represented P-values, the number of DEGs found belonging to that category, and the total number of genes belonging to that category. Each tab is labeled by stress (D = dry-down, P = PEG, S = salt, N = low-nutrient), tissue type (L = leaf, R = root), and a descriptor of the set of genes tested for enrichment (allDEGs = the set of all DEGs from that stress, Unique = the DEGs that were unique to a given stress, Intersect = the set of DEGs that are shared among the stresses listed in the tab name). (XLSX) [file pone.0275462.s007.xlsx]

## Sheet: Leaf_allKEGG
category

## Sheet: Root_allKEGG
category

## Sheet: Leaf_Root_Intersect
category

## Sheet: Leaf_Unique
category

## Sheet: Root_Unique
category

## Sheet: PL_allKEGG
category

## Sheet: SL_allKEGG
category

## Sheet: DDL_allKEGG
category

## Sheet: NL_allKEGG
category

## Sheet: PR_allKEGG
category

[truncated: 33 more sheets: SR_allKEGG, DDR_allKEGG, NR_allKEGG, PL_Unique, SL_Unique, DDL_Unique, NL_Unique, PL_SL_Intersect, PL_DDL_Intersect, PL_NL_Intersect, SL_DDL_Intersect, SL_NL_Intersect, DDL_NL_Intersect, PL_SL_DDL_Intersect, PL_SL_NL_Intersect, PL_DDL_NL_Intersect, SL_DDL_NL_Intersect, PL_SL_DDL_NL_Intersect, PR_Unique, SR_Unique …]
