# Supplementary material for: Phenotypic and transcriptomic responses of cultivated sunflower seedlings (Helianthus annuus L.) to four abiotic stresses
Source: PLoS One. 2022 Sep 30;17(9):e0275462. doi: 10.1371/journal.pone.0275462 (PMC9524668; doi:10.1371/journal.pone.0275462)
Supplement: S5 Table — Each tab contains a GO term along with over represented and under represented P-values, the number of DEGs found belonging to that category, the total number of genes belonging to that category, the description of the GO term, and the GO ontology category that term belongs to. Each tab corresponds to a different module in the network. (XLSX) [file pone.0275462.s008.xlsx]

## Sheet: brown
category

## Sheet: blue
category

## Sheet: orange
category

## Sheet: green
category

## Sheet: royalblue
category

## Sheet: grey
category

## Sheet: yellow
category

## Sheet: turquoise
category

## Sheet: midnightblue
category

## Sheet: lightcyan
category

[truncated: 20 more sheets: purple, white, darkgreen, darkgrey, grey60, red, darkred, greenyellow, black, tan, magenta, pink, salmon, cyan, darkorange, lightgreen, lightyellow, darkturquoise, saddlebrown, skyblue]
