# Supplementary material for: Phenotypic and transcriptomic responses of cultivated sunflower seedlings (Helianthus annuus L.) to four abiotic stresses
Source: PLoS One. 2022 Sep 30;17(9):e0275462. doi: 10.1371/journal.pone.0275462 (PMC9524668; doi:10.1371/journal.pone.0275462)
Supplement: S7 Table — Results are broken down into two tabs, one for leaf tissue and one for root tissue. The first column represents each stress and stress combination through single letter abbreviations (D = dry-down, P = PEG, S = salt, N = low-nutrient), the second column lists the module being tested for enrichment within the given intersection, the third column lists the under represented P-value, and the fourth column represents the over represented P-value. (XLSX) [file pone.0275462.s010.xlsx]

## Sheet: Root Tissue Intersections
intersect	module	pval_lower	pval_upper
P	blue	1	0.035964
P	grey	1	0.035964
P	turquoise	1	0.035964
P	pink	1	0.035964
S	grey	1	0.035964
S	darkgreen	1	0.035964
S	red	1	0.035964
S	black	1	0.035964
PS	magenta	1	0.035964
PD	blue	1	0.035964
SD	tan	1	0.035964
PSD	green	1	0.035964
PSD	purple	1	0.035964
PSD	grey60	1	0.035964
N	turquoise	1	0.035964
N	red	1	0.035964
PN	turquoise	1	0.035964
SN	yellow	1	0.035964
PSN	royalblue	1	0.035964
PSN	black	1	0.035964
DN	tan	1	0.035964
DSN	brown	1	0.035964
DSN	red	1	0.035964
DSPN	purple	1	0.035964
DSPN	grey60	1	0.035964
P	red	1	0.0642215
PN	black	1	0.0642215
PDN	pink	1	0.0642215
SN	red	1	0.0930104
PS	blue	1	0.11988
D	lightgreen	1	0.136227
N	purple	1	0.136227
PDN	midnightblue	1	0.136227
DN	magenta	1	0.154132
DN	salmon	1	0.154132
SD	greenyellow	1	0.1701
DSN	tan	1	0.1701
SN	brown	1	0.212945
N	yellow	1	0.230539
D	grey	1	0.30701
D	tan	1	0.30701
SD	saddlebrown	0.00380975	0.321107
SD	yellow	1	0.326946
DSN	orange	0.00380975	0.326946
DN	royalblue	1	0.33966
SD	skyblue	0.00380975	0.344337
DSN	magenta	1	0.344337
S	brown	1	0.348631
SD	white	0.00380975	0.348631
DSN	darkgrey	0.00380975	0.377622
DSN	white	0.00380975	0.380389
DSPN	pink	1	0.380389
SD	darkgrey	0.00380975	0.390176
SD	orange	0.00380975	0.408682
DSN	saddlebrown	0.00380975	0.408682
DSN	skyblue	0.00380975	0.41744
DN	pink	1	0.418547
DSN	darkorange	0.00380975	0.418547
PD	cyan	1	0.427441
SD	darkorange	0.00380975	0.427441
SD	darkturquoise	0.00380975	0.427441
P	tan	1	0.435049
DSN	darkgreen	0.00380975	0.442415
P	darkorange	1	0.45626
PSD	royalblue	1	0.45626
DSN	darkturquoise	0.00380975	0.45626
DSPN	darkgrey	1	0.45626
DSN	grey	1	0.489217
SD	darkgreen	0.00380975	0.521218
PD	lightcyan	1	0.526616
PDN	purple	1	0.531863
SD	darkred	0.00380975	0.536963
S	pink	1	0.541924
DN	saddlebrown	0.00380975	0.546751
SD	lightyellow	0.00380975	0.591514
DSN	darkred	0.00380975	0.591514
SD	royalblue	0.00380975	0.595508
D	magenta	1	0.61402
PD	saddlebrown	0.00380975	0.61402
SD	lightgreen	0.00380975	0.61402
DSN	royalblue	0.00380975	0.61402
DSN	lightyellow	0.00380975	0.61402
PSD	pink	1	0.628287
SD	grey60	0.00380975	0.642215
N	midnightblue	1	0.645237
D	saddlebrown	0.00380975	0.649351
N	cyan	1	0.649351
PSN	grey60	1	0.649351
DN	orange	0.00380975	0.649351
DN	skyblue	0.00380975	0.649351
DN	darkorange	0.00380975	0.652095
PD	skyblue	0.00380975	0.664553
DSN	grey60	0.00380975	0.667075
D	skyblue	0.00380975	0.678412
PD	white	0.00380975	0.678412
PD	darkgrey	0.00380975	0.678412
PD	darkorange	0.00380975	0.678412
SD	midnightblue	0.00380975	0.678412
SD	lightcyan	0.00380975	0.678412
SD	salmon	0.00380975	0.678412
SD	cyan	0.00380975	0.678412
PSD	yellow	1	0.678412
PSD	midnightblue	1	0.678412
PSD	salmon	1	0.678412
PSD	saddlebrown	0.00380975	0.678412
PN	magenta	1	0.678412
PSN	magenta	1	0.678412
PDN	saddlebrown	0.00380975	0.678412
DSN	lightgreen	0.00380975	0.678412
DSPN	black	1	0.678412
DN	white	0.00380975	0.688501
PSD	white	0.00380975	0.690381
DN	darkgrey	0.00380975	0.692228
P	midnightblue	1	0.6932
S	blue	1	0.6932
S	salmon	1	0.6932
D	white	0.00380975	0.6932
PD	orange	0.00380975	0.6932
PSD	blue	1	0.6932
PSD	darkorange	0.00380975	0.6932
PSD	skyblue	0.00380975	0.6932
N	tan	1	0.6932
PN	pink	1	0.6932
SN	greenyellow	1	0.6932
PDN	turquoise	1	0.6932
PDN	skyblue	0.00380975	0.6932
DSN	midnightblue	0.00380975	0.6932
DSN	lightcyan	0.00380975	0.6932
DSN	salmon	0.00380975	0.6932
DSPN	yellow	1	0.6932
DSPN	darkred	1	0.6932
D	darkorange	0.00380975	0.696296
DN	darkturquoise	0.00380975	0.696296
PDN	white	0.00380975	0.69781
DSN	cyan	0.00380975	0.739261
D	orange	0.00380975	0.740436
D	blue	1	0.742736
PSD	orange	0.00380975	0.742736
PDN	darkorange	0.00380975	0.74386
P	lightcyan	1	0.748284
D	darkgrey	0.00380975	0.748284
PD	green	1	0.748284
PD	darkgreen	0.00380975	0.748284
PD	darkturquoise	0.00380975	0.748284
SD	purple	0.00380975	0.748284
PSD	darkgrey	0.00380975	0.748284
PSD	greenyellow	1	0.748284
SN	salmon	1	0.748284
PSN	pink	1	0.748284
DN	brown	1	0.748284
DN	darkgreen	0.00380975	0.748284
DN	darkred	0.00380975	0.748284
PDN	orange	0.00380975	0.748284
PDN	darkgrey	0.00380975	0.748284
DSN	greenyellow	0.00380975	0.748284
D	darkgreen	0.00380975	0.755014
SD	magenta	0.00380975	0.761659
D	darkturquoise	0.00380975	0.7796
PS	purple	1	0.809191
DSPN	royalblue	1	0.809191
PD	darkred	0.00380975	0.809749
DSN	purple	0.00380975	0.815851
PSD	darkturquoise	0.00380975	0.849457
SN	green	1	0.893619
SD	pink	0.00380975	0.899101
PSD	darkgreen	0.00380975	0.899101
PDN	darkturquoise	0.00380975	0.899101
DSPN	saddlebrown	0.00380975	0.915156
PDN	darkgreen	0.00380975	0.925702
DSN	pink	0.00380975	0.962567
SD	red	1	0.972711
PD	royalblue	0.00380975	0.977511
D	darkred	0.00380975	0.986944
PSD	darkred	0.00380975	0.986944
PD	red	1	0.99158
P	brown	0.00380975	1
P	orange	0.0686061	1
P	green	0.00380975	1
P	royalblue	1	1
P	yellow	0.00380975	1
P	purple	0.00380975	1
P	white	0.441256	1
P	darkgreen	0.451197	1
P	darkgrey	1	1
P	grey60	1	1
P	darkred	0.00380975	1
P	greenyellow	0.609068	1
P	black	0.00380975	1
P	magenta	0.00380975	1
P	salmon	1	1
P	cyan	1	1
P	lightgreen	1	1
P	lightyellow	0.00380975	1
P	darkturquoise	0.00380975	1
P	saddlebrown	0.00380975	1
P	skyblue	0.00380975	1
S	orange	0.00380975	1
S	green	0.136972	1
S	royalblue	0.0817364	1
S	yellow	1	1
S	turquoise	0.00380975	1
S	midnightblue	0.00380975	1
S	lightcyan	0.00380975	1
S	purple	1	1
S	white	0.722988	1
S	darkgrey	0.00380975	1
S	grey60	0.00380975	1
S	darkred	1	1
S	greenyellow	0.935306	1
S	tan	0.758425	1
S	magenta	1	1
S	cyan	1	1
S	darkorange	0.00380975	1
S	lightgreen	0.00380975	1
S	lightyellow	0.00380975	1
S	darkturquoise	0.00380975	1
S	saddlebrown	0.00380975	1
S	skyblue	0.00380975	1
PS	brown	0.947213	1
PS	orange	0.00380975	1
PS	green	1	1
PS	royalblue	1	1
PS	grey	0.00755547	1
PS	yellow	1	1
PS	turquoise	0.00380975	1
PS	midnightblue	0.00380975	1
PS	lightcyan	0.680657	1
PS	white	1	1
PS	darkgreen	1	1
PS	darkgrey	1	1
PS	grey60	0.242066	1
PS	red	0.609068	1
PS	darkred	0.0817364	1
PS	greenyellow	1	1
PS	black	0.0716415	1
PS	tan	0.0111921	1
PS	pink	0.00380975	1
PS	salmon	1	1
PS	cyan	1	1
PS	darkorange	0.441256	1
PS	lightgreen	0.00380975	1
PS	lightyellow	0.00380975	1
PS	darkturquoise	0.00380975	1
PS	saddlebrown	0.00380975	1
PS	skyblue	0.00380975	1
D	brown	1	1
D	green	0.222172	1
D	royalblue	0.00380975	1
D	yellow	1	1
D	turquoise	0.00380975	1
D	midnightblue	0.00380975	1
D	lightcyan	0.00380975	1
D	purple	0.00380975	1
D	grey60	0.00380975	1
D	red	0.711136	1
D	greenyellow	0.00380975	1
D	black	0.00380975	1
D	pink	0.00380975	1
D	salmon	0.00380975	1
D	cyan	0.00380975	1
D	lightyellow	0.00380975	1
PD	brown	0.667177	1
PD	grey	0.00380975	1
PD	yellow	0.321107	1
PD	turquoise	0.00380975	1
PD	midnightblue	0.00380975	1
PD	purple	0.00380975	1
PD	grey60	0.00380975	1
PD	greenyellow	0.00380975	1
PD	black	0.00380975	1
PD	tan	0.00380975	1
PD	magenta	0.00380975	1
PD	pink	0.00380975	1
PD	salmon	0.00380975	1
PD	lightgreen	0.00380975	1
PD	lightyellow	0.00380975	1
SD	brown	1	1
SD	blue	0.254917	1
SD	green	1	1
SD	grey	0.00380975	1
SD	turquoise	1	1
SD	black	0.00380975	1
PSD	brown	0.00380975	1
PSD	grey	0.00380975	1
PSD	turquoise	0.0438586	1
PSD	lightcyan	0.00380975	1
PSD	red	0.417798	1
PSD	black	1	1
PSD	tan	0.00380975	1
PSD	magenta	0.00380975	1
PSD	cyan	0.00380975	1
PSD	lightgreen	0.00380975	1
PSD	lightyellow	0.00380975	1
N	brown	0.0331636	1
N	blue	0.00380975	1
N	orange	0.00380975	1
N	green	0.606974	1
N	royalblue	1	1
N	grey	0.00380975	1
N	lightcyan	0.00380975	1
N	white	0.0849544	1
N	darkgreen	0.00380975	1
N	darkgrey	0.0509612	1
N	grey60	1	1
N	darkred	0.323272	1
N	greenyellow	1	1
N	black	1	1
N	magenta	1	1
N	pink	0.00755547	1
N	salmon	1	1
N	darkorange	0.0652573	1
N	lightgreen	0.00380975	1
N	lightyellow	1	1
N	darkturquoise	0.00380975	1
N	saddlebrown	1	1
N	skyblue	0.00380975	1
PN	brown	0.00380975	1
PN	blue	1	1
PN	orange	0.00380975	1
PN	green	0.615342	1
PN	royalblue	0.0716415	1
PN	grey	0.00380975	1
PN	yellow	1	1
PN	midnightblue	0.00380975	1
PN	lightcyan	0.00380975	1
PN	purple	0.288391	1
PN	white	0.615342	1
PN	darkgreen	0.00380975	1
PN	darkgrey	0.00380975	1
PN	grey60	1	1
PN	red	0.00380975	1
PN	darkred	0.112828	1
PN	greenyellow	0.00380975	1
PN	tan	1	1
PN	salmon	0.526383	1
PN	cyan	0.00380975	1
PN	darkorange	0.00380975	1
PN	lightgreen	0.00380975	1
PN	lightyellow	0.00380975	1
PN	darkturquoise	0.00380975	1
PN	saddlebrown	0.00380975	1
PN	skyblue	0.00380975	1
SN	blue	0.0148612	1
SN	orange	0.00380975	1
SN	royalblue	0.711788	1
SN	grey	0.722988	1
SN	turquoise	0.00380975	1
SN	midnightblue	0.00380975	1
SN	lightcyan	0.00380975	1
SN	purple	0.00380975	1
SN	white	0.00380975	1
SN	darkgreen	1	1
SN	darkgrey	0.00380975	1
SN	grey60	1	1
SN	darkred	0.856719	1
SN	black	1	1
SN	tan	0.723591	1
SN	magenta	1	1
SN	pink	0.272455	1
SN	cyan	1	1
SN	darkorange	0.00380975	1
SN	lightgreen	0.00380975	1
SN	lightyellow	0.515178	1
SN	darkturquoise	0.00380975	1
SN	saddlebrown	0.00380975	1
SN	skyblue	0.00380975	1
PSN	brown	0.0296	1
PSN	blue	0.00380975	1
PSN	orange	0.00380975	1
PSN	green	1	1
PSN	grey	0.00380975	1
PSN	yellow	1	1
PSN	turquoise	0.0111921	1
PSN	midnightblue	0.00380975	1
PSN	lightcyan	0.0111921	1
PSN	purple	1	1
PSN	white	0.537506	1
PSN	darkgreen	0.143436	1
PSN	darkgrey	0.00380975	1
PSN	red	0.610104	1
PSN	darkred	0.00380975	1
PSN	greenyellow	1	1
PSN	tan	1	1
PSN	salmon	0.72177	1
PSN	cyan	1	1
PSN	darkorange	0.00380975	1
PSN	lightgreen	0.00380975	1
PSN	lightyellow	0.00380975	1
PSN	darkturquoise	0.00380975	1
PSN	saddlebrown	0.00380975	1
PSN	skyblue	0.00380975	1
DN	blue	1	1
DN	green	1	1
DN	grey	1	1
DN	yellow	1	1
DN	turquoise	1	1
DN	midnightblue	0.00380975	1
DN	lightcyan	0.00380975	1
DN	purple	0.00380975	1
DN	grey60	0.00380975	1
DN	red	0.195154	1
DN	greenyellow	0.00380975	1
DN	black	1	1
DN	cyan	0.00380975	1
DN	lightgreen	0.00380975	1
DN	lightyellow	0.00380975	1
PDN	brown	0.365679	1
PDN	blue	1	1
PDN	green	0.704191	1
PDN	royalblue	0.00380975	1
PDN	grey	0.690888	1
PDN	yellow	1	1
PDN	lightcyan	0.00380975	1
PDN	grey60	0.00380975	1
PDN	red	0.036698	1
PDN	darkred	0.00380975	1
PDN	greenyellow	0.00380975	1
PDN	black	0.00380975	1
PDN	tan	0.00380975	1
PDN	magenta	0.00380975	1
PDN	salmon	0.00380975	1
PDN	cyan	0.00380975	1
PDN	lightgreen	0.00380975	1
PDN	lightyellow	0.00380975	1
DSN	blue	0.00380975	1
DSN	green	0.786332	1
DSN	yellow	0.733396	1
DSN	turquoise	1	1
DSN	black	0.00380975	1
DSPN	brown	1	1
DSPN	blue	0.266653	1
DSPN	orange	0.00380975	1
DSPN	green	0.257376	1
DSPN	grey	0.44955	1
DSPN	turquoise	1	1
DSPN	midnightblue	1	1
DSPN	lightcyan	0.00380975	1
DSPN	white	0.00380975	1
DSPN	darkgreen	0.00380975	1
DSPN	red	1	1
DSPN	greenyellow	0.841388	1
DSPN	tan	0.00380975	1
DSPN	magenta	0.00380975	1
DSPN	salmon	0.00380975	1
DSPN	cyan	0.00380975	1
DSPN	darkorange	0.00380975	1
DSPN	lightgreen	0.00380975	1
DSPN	lightyellow	0.00380975	1
DSPN	darkturquoise	0.00380975	1
DSPN	skyblue	0.00380975	1

## Sheet: Leaf Tissue Intersections
intersect	module	pval_lower	pval_upper
S	white	1	0.0528883
PS	purple	1	0.0528883
D	green	1	0.0528883
D	white	1	0.0528883
SD	midnightblue	1	0.0528883
SD	tan	1	0.0528883
N	brown	1	0.0528883
N	green	1	0.0528883
N	red	1	0.0528883
N	pink	1	0.0528883
PN	brown	1	0.0528883
PN	blue	1	0.0528883
PSN	brown	1	0.0528883
PSN	green	1	0.0528883
PSN	red	1	0.0528883
DSN	turquoise	1	0.0528883
DSPN	darkgreen	1	0.0528883
DN	cyan	1	0.0999001
PD	pink	1	0.141963
D	midnightblue	1	0.214072
PDN	brown	1	0.214072
SD	greenyellow	1	0.234548
PN	yellow	1	0.234548
PD	darkgreen	1	0.262238
D	turquoise	1	0.323676
PS	black	1	0.333
DSN	darkgreen	1	0.333
DSN	tan	1	0.41744
PDN	white	1	0.434049
PSN	greenyellow	1	0.509491
S	pink	1	0.54491
PSD	turquoise	1	0.54491
DN	darkgreen	1	0.54491
N	salmon	1	0.555327
PN	purple	1	0.565149
PN	green	1	0.591514
SN	white	1	0.591514
DN	pink	1	0.591514
P	blue	1	0.645508
S	magenta	1	0.674326
PDN	darkgreen	1	0.679808
DSN	midnightblue	1	0.685029
P	purple	1	0.731826
N	cyan	1	0.735628
SD	lightcyan	1	0.739261
N	midnightblue	1	0.742736
PDN	grey	1	0.746062
P	magenta	1	0.76195
PS	white	1	0.76195
PD	saddlebrown	0.00422113	0.76195
SD	skyblue	0.00422113	0.76195
PSD	midnightblue	1	0.76195
PSD	purple	1	0.76195
PSD	grey60	1	0.76195
PSD	magenta	1	0.76195
SN	grey	1	0.76195
DSN	white	0.00422113	0.76195
DSN	saddlebrown	0.00422113	0.76195
DSPN	salmon	1	0.76195
PSN	salmon	1	0.839161
SD	white	0.00422113	0.854883
S	darkgrey	1	0.910931
D	lightgreen	1	0.910931
PD	orange	0.00422113	0.910931
PD	white	0.00422113	0.910931
PD	darkgrey	0.00422113	0.910931
PD	skyblue	0.00422113	0.910931
SD	orange	0.00422113	0.910931
SD	darkgrey	0.00422113	0.910931
SD	darkorange	0.00422113	0.910931
SD	saddlebrown	0.00422113	0.910931
PSD	saddlebrown	0.00422113	0.910931
DSN	green	1	0.910931
DSN	darkgrey	0.00422113	0.910931
DSN	darkorange	0.00422113	0.910931
DSN	skyblue	0.00422113	0.910931
P	orange	1	0.930465
PS	turquoise	1	0.930465
PD	darkorange	0.00422113	0.930465
SD	darkturquoise	0.00422113	0.930465
PSD	white	0.00422113	0.930465
PSD	darkorange	0.00422113	0.930465
PSN	cyan	1	0.930465
DN	midnightblue	1	0.930465
DSN	orange	0.00422113	0.930465
DSN	darkturquoise	0.00422113	0.930465
PS	tan	1	0.992404
D	saddlebrown	0.00422113	0.992404
PD	purple	1	0.992404
PD	darkturquoise	0.00422113	0.992404
SD	turquoise	1	0.992404
SD	darkgreen	0.00422113	0.992404
PSD	orange	0.00422113	0.992404
PSD	darkgrey	0.00422113	0.992404
PSD	greenyellow	1	0.992404
PSD	tan	1	0.992404
PSD	skyblue	0.00422113	0.992404
PSN	lightcyan	1	0.992404
PSN	grey60	1	0.992404
DN	white	0.00422113	0.992404
DN	saddlebrown	0.00422113	0.992404
DN	skyblue	0.00422113	0.992404
PDN	saddlebrown	0.00422113	0.992404
DSN	purple	1	0.992404
DSN	magenta	1	0.992404
DSPN	grey	1	0.992404
P	brown	0.00422113	1
P	green	0.510479	1
P	royalblue	0.708003	1
P	grey	0.0982211	1
P	yellow	1	1
P	turquoise	0.17615	1
P	midnightblue	1	1
P	lightcyan	1	1
P	white	0.40899	1
P	darkgreen	0.00422113	1
P	darkgrey	0.00422113	1
P	grey60	0.591854	1
P	red	0.195772	1
P	darkred	0.273945	1
P	greenyellow	0.00422113	1
P	black	0.00422113	1
P	tan	1	1
P	pink	1	1
P	salmon	1	1
P	cyan	1	1
P	darkorange	0.286873	1
P	lightgreen	0.00828664	1
P	lightyellow	0.00422113	1
P	darkturquoise	0.502439	1
P	saddlebrown	1	1
P	skyblue	0.00422113	1
S	brown	0.0280969	1
S	blue	1	1
S	orange	0.00422113	1
S	green	1	1
S	royalblue	0.920292	1
S	grey	0.0243	1
S	yellow	1	1
S	turquoise	0.00422113	1
S	midnightblue	0.859345	1
S	lightcyan	0.315715	1
S	purple	0.00422113	1
S	darkgreen	0.998002	1
S	grey60	1	1
S	red	0.054491	1
S	darkred	0.738437	1
S	greenyellow	1	1
S	black	1	1
S	tan	0.00422113	1
S	salmon	0.00422113	1
S	cyan	0.00422113	1
S	darkorange	1	1
S	lightgreen	0.00828664	1
S	lightyellow	0.250745	1
S	darkturquoise	0.220262	1
S	saddlebrown	0.00422113	1
S	skyblue	0.00422113	1
PS	brown	0.00422113	1
PS	blue	1	1
PS	orange	1	1
PS	green	0.43451	1
PS	royalblue	0.10446	1
PS	grey	0.0948419	1
PS	yellow	0.707335	1
PS	midnightblue	0.258403	1
PS	lightcyan	0.00422113	1
PS	darkgreen	1	1
PS	darkgrey	1	1
PS	grey60	1	1
PS	red	0.00422113	1
PS	darkred	0.154763	1
PS	greenyellow	1	1
PS	magenta	1	1
PS	pink	1	1
PS	salmon	0.335026	1
PS	cyan	0.311227	1
PS	darkorange	0.00422113	1
PS	lightgreen	0.00422113	1
PS	lightyellow	0.00422113	1
PS	darkturquoise	0.00422113	1
PS	saddlebrown	0.00422113	1
PS	skyblue	0.00422113	1
D	brown	1	1
D	blue	0.111459	1
D	orange	0.00422113	1
D	royalblue	0.00422113	1
D	grey	1	1
D	yellow	1	1
D	lightcyan	0.00422113	1
D	purple	0.00422113	1
D	darkgreen	0.00422113	1
D	darkgrey	0.00422113	1
D	grey60	0.00422113	1
D	red	0.51846	1
D	darkred	0.00422113	1
D	greenyellow	0.00422113	1
D	black	0.974277	1
D	tan	1	1
D	magenta	0.00422113	1
D	pink	0.00422113	1
D	salmon	0.00422113	1
D	cyan	1	1
D	darkorange	0.00422113	1
D	lightyellow	0.00422113	1
D	darkturquoise	0.00422113	1
D	skyblue	0.00422113	1
PD	brown	1	1
PD	blue	0.0123165	1
PD	green	0.396962	1
PD	royalblue	0.00422113	1
PD	grey	0.00422113	1
PD	yellow	1	1
PD	turquoise	0.471116	1
PD	midnightblue	0.00422113	1
PD	lightcyan	0.00422113	1
PD	grey60	0.00422113	1
PD	red	0.00422113	1
PD	darkred	0.00422113	1
PD	greenyellow	0.00422113	1
PD	black	0.00422113	1
PD	tan	0.00422113	1
PD	magenta	0.00422113	1
PD	salmon	0.00422113	1
PD	cyan	0.00422113	1
PD	lightgreen	0.00422113	1
PD	lightyellow	0.00422113	1
SD	brown	1	1
SD	blue	1	1
SD	green	1	1
SD	royalblue	0.00422113	1
SD	grey	0.00422113	1
SD	yellow	0.054491	1
SD	purple	0.00422113	1
SD	grey60	0.00422113	1
SD	red	0.00422113	1
SD	darkred	0.00422113	1
SD	black	0.00422113	1
SD	magenta	0.00422113	1
SD	pink	0.00422113	1
SD	salmon	0.00422113	1
SD	cyan	0.00422113	1
SD	lightgreen	0.00422113	1
SD	lightyellow	0.00422113	1
PSD	brown	1	1
PSD	blue	0.868623	1
PSD	green	1	1
PSD	royalblue	0.00422113	1
PSD	grey	0.712436	1
PSD	yellow	1	1
PSD	lightcyan	0.00422113	1
PSD	darkgreen	0.00422113	1
PSD	red	0.00422113	1
PSD	darkred	0.00422113	1
PSD	black	0.698948	1
PSD	pink	1	1
PSD	salmon	0.00422113	1
PSD	cyan	0.00422113	1
PSD	lightgreen	0.00422113	1
PSD	lightyellow	0.00422113	1
PSD	darkturquoise	0.00422113	1
N	blue	0.00422113	1
N	orange	0.00422113	1
N	royalblue	0.00828664	1
N	grey	0.00422113	1
N	yellow	0.00422113	1
N	turquoise	0.00422113	1
N	lightcyan	0.00422113	1
N	purple	0.622948	1
N	white	1	1
N	darkgreen	1	1
N	darkgrey	0.00422113	1
N	grey60	1	1
N	darkred	1	1
N	greenyellow	0.101149	1
N	black	0.00422113	1
N	tan	0.00422113	1
N	magenta	0.00422113	1
N	darkorange	0.00422113	1
N	lightgreen	0.00422113	1
N	lightyellow	0.00422113	1
N	darkturquoise	0.00422113	1
N	saddlebrown	0.190054	1
N	skyblue	0.00422113	1
PN	orange	0.315715	1
PN	royalblue	0.289246	1
PN	grey	0.0318266	1
PN	turquoise	1	1
PN	midnightblue	1	1
PN	lightcyan	1	1
PN	white	1	1
PN	darkgreen	0.00422113	1
PN	darkgrey	0.00422113	1
PN	grey60	0.706662	1
PN	red	0.337163	1
PN	darkred	0.0471145	1
PN	greenyellow	0.00422113	1
PN	black	0.308957	1
PN	tan	1	1
PN	magenta	0.705984	1
PN	pink	1	1
PN	salmon	1	1
PN	cyan	1	1
PN	darkorange	0.00422113	1
PN	lightgreen	0.00422113	1
PN	lightyellow	0.00422113	1
PN	darkturquoise	0.00422113	1
PN	saddlebrown	0.590745	1
PN	skyblue	0.00422113	1
SN	brown	0.00422113	1
SN	blue	0.00422113	1
SN	orange	0.00422113	1
SN	green	0.00422113	1
SN	royalblue	1	1
SN	yellow	0.471116	1
SN	turquoise	1	1
SN	midnightblue	0.00422113	1
SN	lightcyan	0.253318	1
SN	purple	1	1
SN	darkgreen	1	1
SN	darkgrey	0.00422113	1
SN	grey60	1	1
SN	red	0.00422113	1
SN	darkred	0.267967	1
SN	greenyellow	0.195772	1
SN	black	1	1
SN	tan	0.0123165	1
SN	magenta	1	1
SN	pink	1	1
SN	salmon	0.00422113	1
SN	cyan	0.947375	1
SN	darkorange	0.883913	1
SN	lightgreen	0.00422113	1
SN	lightyellow	0.00422113	1
SN	darkturquoise	0.00422113	1
SN	saddlebrown	0.00422113	1
SN	skyblue	0.00422113	1
PSN	blue	0.00422113	1
PSN	orange	0.0655996	1
PSN	royalblue	1	1
PSN	grey	0.00422113	1
PSN	yellow	0.00422113	1
PSN	turquoise	0.00422113	1
PSN	midnightblue	0.00422113	1
PSN	purple	0.0581315	1
PSN	white	0.101149	1
PSN	darkgreen	0.43451	1
PSN	darkgrey	0.00422113	1
PSN	darkred	0.615514	1
PSN	black	0.590745	1
PSN	tan	0.0765192	1
PSN	magenta	0.039608	1
PSN	pink	1	1
PSN	darkorange	0.1147	1
PSN	lightgreen	0.00422113	1
PSN	lightyellow	0.00422113	1
PSN	darkturquoise	0.00422113	1
PSN	saddlebrown	0.00422113	1
PSN	skyblue	0.00422113	1
DN	brown	0.258403	1
DN	blue	1	1
DN	orange	0.00422113	1
DN	green	0.0280969	1
DN	royalblue	0.00422113	1
DN	grey	0.663167	1
DN	yellow	0.785174	1
DN	turquoise	1	1
DN	lightcyan	0.00422113	1
DN	purple	1	1
DN	darkgrey	0.00422113	1
DN	grey60	0.00422113	1
DN	red	0.0318266	1
DN	darkred	0.00422113	1
DN	greenyellow	0.00422113	1
DN	black	1	1
DN	tan	0.00422113	1
DN	magenta	1	1
DN	salmon	0.00422113	1
DN	darkorange	0.00422113	1
DN	lightgreen	0.00422113	1
DN	lightyellow	0.00422113	1
DN	darkturquoise	0.00422113	1
PDN	blue	0.810111	1
PDN	orange	0.00422113	1
PDN	green	1	1
PDN	royalblue	0.00422113	1
PDN	yellow	1	1
PDN	turquoise	0.00422113	1
PDN	midnightblue	0.00422113	1
PDN	lightcyan	0.00422113	1
PDN	purple	1	1
PDN	darkgrey	0.00422113	1
PDN	grey60	0.00422113	1
PDN	red	0.519844	1
PDN	darkred	0.00422113	1
PDN	greenyellow	0.00422113	1
PDN	black	1	1
PDN	tan	1	1
PDN	magenta	0.708666	1
PDN	pink	1	1
PDN	salmon	1	1
PDN	cyan	1	1
PDN	darkorange	0.00422113	1
PDN	lightgreen	0.00422113	1
PDN	lightyellow	0.00422113	1
PDN	darkturquoise	0.00422113	1
PDN	skyblue	0.00422113	1
DSN	brown	0.719281	1
DSN	blue	1	1
DSN	royalblue	0.00422113	1
DSN	grey	0.00422113	1
DSN	yellow	0.00422113	1
DSN	lightcyan	0.00422113	1
DSN	grey60	0.00422113	1
DSN	red	0.222977	1
DSN	darkred	0.00422113	1
DSN	greenyellow	0.00422113	1
DSN	black	1	1
DSN	pink	0.00422113	1
DSN	salmon	0.00422113	1
DSN	cyan	0.00422113	1
DSN	lightgreen	0.00422113	1
DSN	lightyellow	0.00422113	1
DSPN	brown	0.0471145	1
DSPN	blue	0.627131	1
DSPN	orange	0.00422113	1
DSPN	green	0.00422113	1
DSPN	royalblue	1	1
DSPN	yellow	0.00422113	1
DSPN	turquoise	1	1
DSPN	midnightblue	0.00422113	1
DSPN	lightcyan	0.00422113	1
DSPN	purple	0.0162733	1
DSPN	white	0.00422113	1
DSPN	darkgrey	0.00422113	1
DSPN	grey60	1	1
DSPN	red	0.00828664	1
DSPN	darkred	0.00422113	1
DSPN	greenyellow	0.0876242	1
DSPN	black	0.00422113	1
DSPN	tan	0.427662	1
DSPN	magenta	0.0162733	1
DSPN	pink	0.0691616	1
DSPN	cyan	0.00422113	1
DSPN	darkorange	0.00422113	1
DSPN	lightgreen	0.00422113	1
DSPN	lightyellow	0.00422113	1
DSPN	darkturquoise	0.00422113	1
DSPN	saddlebrown	0.00422113	1
DSPN	skyblue	0.00422113	1
